# Supplementary material for: Macromolecular condensation buffers intracellular water potential
Source: Nature. 2023 Oct 18;623(7988):842–52. doi: 10.1038/s41586-023-06626-z (PMC10665201; doi:10.1038/s41586-023-06626-z)
Supplement: Supplementary file 4 — Proteome adaptation to temperature and external osmolarity challenges. This table was used to make the diagrams in Fig. 2b (see also Extended Data Fig. 6a–d). Quiescent primary fibroblasts were cultured in duplicate for 14 days in the indicated conditions, corresponding to adaptation to increased or decreased temperature/osmolarity and subjected to quantitative proteomics (TMT-MS/MS). The table shows the variation in abundance for the 7,634 proteins detected in all conditions. Also includes volcano plots of proteins that were upregulated (slope > 0) or downregulated (slope < 0) with increasing temperature or external osmolarity. Thresholds for slope (log2[FC], x axis) and non-adjusted P value (y axis) are for visualization purposes only; for the downstream analysis (determining which proteins change significantly in either direction), the threshold was set at a Benjamini–Hochberg-adjusted P value of 0.05. [file 41586_2023_6626_MOESM4_ESM.xlsx]

## Sheet: proteomics results
Protein ID			Reporter ion intensities, log2-transformed										Change with temperature, LIMMA outpus						Change with osmolarity, LIMMA outpus						Summary of significance (adj.p<0.05) and direction of change
Uniprot_ID	Gene.names	Protein.names	Ctrl_1	Ctrl_2	Hypoosm_1	Hypoosm_2	Hyperosm_1	Hyperosm_2	X32.deg_1	X32.deg_2	X40.deg_1	X40.deg_2	logFC.temp	AveExpr.temp	t.temp	P.Value.temp	adj.P.Val.temp	B.temp	logFC.osmo	AveExpr.osmo	t.osmo	P.Value.osmo	adj.P.Val.osmo	B.osmo	temp_sig	osmo_sig
P03911	Mtnd4;ND4;mt-Nd4;Nd4	NADH-ubiquinone oxidoreductase chain 4	14.1335	14.2012	14.3803	14.4476	14.1436	14.1622	14.5345	14.3879	14.4987	14.986	0.0255567	14.457	0.765748	0.470566	0.577726	-6.69974	-0.00130528	14.2448	-3.42059	0.0115716	0.0312922	-6.23928	temp NS	osmo DOWN
P03888	ND1;mt-Nd1;Nd1;Mtnd1	NADH-ubiquinone oxidoreductase chain 1	18.055	17.9473	18.251	18.0385	18.4701	18.5599	18.8475	18.3035	17.7132	17.757	-0.106051	18.1039	-4.73942	0.00253845	0.019153	-1.50656	0.00185155	18.2203	2.19874	0.0648322	0.117487	-8.0507	temp DOWN	osmo NS
P03930	Atp8;mt-Atp8;ATP8;Mtatp8	ATP synthase protein 8	16.975	16.9537	16.9669	16.8656	17.0911	17.2406	17.3315	17.0635	16.6401	16.8155	-0.0574768	16.9632	-3.5455	0.0105264	0.0399913	-3.03499	0.001248	17.0155	3.20354	0.0155184	0.0387276	-6.55532	temp DOWN	osmo UP
P00405	COX2;mt-Co2;COXII;Mtco2	Cytochrome c oxidase subunit 2	18.9134	18.8859	18.9462	18.7158	19.4206	19.5234	19.9357	19.5066	19.123	19.0876	-0.0858925	19.242	-2.81373	0.0279351	0.0724596	-4.06606	0.00320485	19.0675	4.57674	0.00272602	0.0112916	-4.65544	temp NS	osmo UP
O70589	Cask	Peripheral plasma membrane protein CASK	19.6179	19.592	19.717	19.6662	19.6949	19.7379	19.8098	19.5381	20.0651	20.0373	0.0409428	19.7767	1.82512	0.113737	0.194199	-5.48384	0.000124075	19.671	0.358555	0.730764	0.791073	-10.0729	temp NS	osmo NS
P28704	Rxrb	Retinoic acid receptor RXR-beta	15.0705	14.9622	15.1471	15.1028	15.1186	15.1509	15.2253	15.307	15.2709	15.2741	-0.00439014	15.185	-0.234832	0.821524	0.869587	-6.98941	4.92798e-05	15.092	0.126255	0.903169	0.925957	-10.1367	temp NS	osmo NS
Q9Z1P8	Angptl4	Angiopoietin-related protein 4	19.0216	18.77	19.1835	18.914	18.3665	18.6053	18.1286	18.0905	18.5682	18.1428	0.0436534	18.4536	1.07719	0.319536	0.428255	-6.41029	-0.00281406	18.8102	-3.99365	0.00551165	0.0185438	-5.4315	temp NS	osmo DOWN
P50171	Hsd17b8;H2-Ke6	Estradiol 17-beta-dehydrogenase 8	17.2751	17.2642	17.4236	17.4199	17.2436	17.2536	17.2153	17.1401	17.2929	17.3311	0.0169476	17.2531	1.43416	0.197583	0.294656	-5.99915	-0.000865566	17.3133	-2.98924	0.0208648	0.0487996	-6.87159	temp NS	osmo DOWN
P21958	Tap1	Antigen peptide transporter 1	18.087	18.0296	18.3293	18.257	18.0903	18.1376	18.1743	17.8586	18.0316	18.0973	0.00624205	18.0464	0.38934	0.709396	0.782218	-6.93512	-0.000896153	18.1551	-2.08282	0.0767952	0.134185	-8.22088	temp NS	osmo NS
O35730	Ring1	E3 ubiquitin-protein ligase RING1	17.3599	17.4619	17.7003	17.6283	17.025	17.0668	17.4763	17.6209	17.8322	17.5121	0.0110537	17.5439	0.533786	0.611149	0.699792	-6.86133	-0.00309185	17.3737	-9.34557	3.91265e-05	0.000894041	0.120767	temp NS	osmo DOWN
Q8C754	Vps52	Vacuolar protein sorting-associated protein 52 homolog	18.1368	18.2765	18.3362	18.4253	18.0113	18.0588	18.4164	18.2126	18.7924	18.778	0.0506312	18.4354	1.91773	0.0996059	0.176498	-5.3553	-0.0017288	18.2075	-5.05619	0.00158588	0.00773737	-4.05364	temp NS	osmo DOWN
Q31125	Slc39a7	Zinc transporter SLC39A7	18.2012	18.7954	18.3274	18.4137	18.5284	18.9351	18.4182	18.267	19.3232	19.8333	0.14187	18.8064	3.14211	0.0178631	0.0549923	-3.59655	0.00180609	18.5335	1.77146	0.120881	0.192573	-8.66584	temp NS	osmo NS
P28063	Psmb8	Proteasome subunit beta type-8;Proteasome subunit beta type	18.5363	18.6327	18.1713	18.2091	18.8862	18.9619	17.7396	17.9983	17.3528	17.4326	-0.0388503	17.9487	-0.669474	0.526124	0.628549	-6.77293	0.00366922	18.5663	11.8278	8.52534e-06	0.000419887	1.85525	temp NS	osmo UP
Q60953	Pml	Protein PML	19.4014	19.3853	19.5316	19.5751	19.3994	19.4005	19.1572	19.3534	19.5136	19.3992	0.0253862	19.3683	1.83159	0.11269	0.193364	-5.47493	-0.000767008	19.4489	-2.42184	0.0468519	0.0911023	-7.71925	temp NS	osmo NS
P48193	Epb4.1;Epb41	Protein 4.1	18.6606	18.7429	18.404	18.4646	18.8761	18.8213	18.4478	18.4765	18.3264	18.3578	-0.00858768	18.502	-0.407641	0.696555	0.771885	-6.92697	0.00207206	18.6616	6.3993	0.000408248	0.00330936	-2.53325	temp NS	osmo UP
P01872	Ighm	Ig mu chain C region	15.4399	15.3905	15.77	15.7187	14.4145	14.3877	14.5045	14.5401	16.5247	16.7323	0.254632	15.522	9.39709	4.93035e-05	0.00380185	2.68034	-0.0067165	15.1869	-8.3563	7.94976e-05	0.00132282	-0.684024	temp UP	osmo DOWN
P38532	Hsf1	Heat shock factor protein 1	16.8165	16.9134	17.1179	17.2624	16.4979	16.7063	16.3334	16.4827	18.99	18.6163	0.278164	17.3587	4.6108	0.00292886	0.0203448	-1.66088	-0.00294016	16.8857	-6.53943	0.000358701	0.00308278	-2.38754	temp UP	osmo DOWN
Q3TZM9	Alg11	GDP-Man:Man(3)GlcNAc(2)-PP-Dol alpha-1,2-mannosyltransferase	17.8418	17.778	17.9493	17.8464	17.9047	18.0327	18.1422	17.7023	18.4074	18.2773	0.0448601	18.0248	1.57431	0.162432	0.253944	-5.82055	0.000354313	17.8922	0.805141	0.447878	0.542456	-9.79086	temp NS	osmo NS
A0A087WP63	Srcap		16.1272	16.3002	16.3194	16.2625	16.1851	16.3499	16.0602	15.9751	16.8608	16.8108	0.0958318	16.3557	4.3669	0.00386704	0.0234368	-1.96045	-0.000117334	16.2574	-0.266425	0.797782	0.844463	-10.1054	temp UP	osmo NS
P83940	Tceb1	Transcription elongation factor B polypeptide 1	19.6071	19.5293	19.7223	19.7119	19.5659	19.5973	19.6205	19.5993	19.4504	19.3736	-0.023065	19.5301	-1.78995	0.119602	0.201331	-5.53214	-0.000677566	19.6223	-2.06497	0.0788247	0.13701	-8.24691	temp NS	osmo NS
Q8K2K6	Agfg1	Arf-GAP domain and FG repeat-containing protein 1	19.7183	19.6792	19.6973	19.7587	19.6789	19.6582	19.4931	19.527	19.2078	19.2469	-0.0278793	19.4787	-1.19508	0.273605	0.379419	-6.28257	-0.000297311	19.6984	-1.1008	0.308291	0.40474	-9.50644	temp NS	osmo NS
Q9D2I5	Armc9	LisH domain-containing protein ARMC9	19.1808	18.8731	19.1667	18.995	18.5709	18.7289	19.1948	19.1444	19.2133	18.708	-0.0263635	19.0524	-1.13005	0.298209	0.405943	-6.35412	-0.00215466	18.9192	-3.16598	0.0163377	0.0403893	-6.61048	temp NS	osmo DOWN
Q8BX65	Mdfic	MyoD family inhibitor domain-containing protein	13.3746	13.4206	13.5483	13.4148	13.4677	13.3971	13.6176	13.4298	13.2977	13.5604	-0.0131941	13.4501	-0.804168	0.449551	0.557937	-6.66824	-0.000245815	13.4372	-0.694566	0.510275	0.601891	-9.87865	temp NS	osmo NS
Q91X58	Zfand2b	AN1-type zinc finger protein 2B	14.9106	14.895	14.8999	14.8658	14.7347	14.7039	15.016	15.243	14.1742	13.9597	-0.123892	14.6997	-4.29899	0.00418464	0.0245924	-2.04547	-0.000817872	14.835	-2.38777	0.0492271	0.094875	-7.7701	temp DOWN	osmo NS
Q9QXJ1	Apbb1	Amyloid beta A4 precursor protein-binding family B member 1	16.9326	16.8964	17.0719	17.0367	17.0389	16.9959	17.4349	17.55	16.9264	17.1085	-0.0651133	17.1415	-3.14584	0.0177741	0.0549923	-3.59127	-0.000184718	16.9954	-0.489419	0.639883	0.712391	-10.0109	temp NS	osmo NS
E9Q9T1	Lrrfip1		19.2141	19.3167	19.6045	19.8002	19.2008	19.1788	19.766	19.5162	18.8169	18.7359	-0.10473	19.2276	-5.97731	0.000717569	0.0113725	-0.144784	-0.0025625	19.3858	-4.58546	0.00269852	0.0112135	-4.64421	temp DOWN	osmo DOWN
Q01815	Cacna1c;Cacna1f;Cacna1s;Cacna1d	Voltage-dependent L-type calcium channel subunit alpha-1C;Voltage-dependent L-type calcium channel subunit alpha-1F;Voltage-dependent L-type calcium channel subunit alpha-1S	13.8926	13.5778	13.7257	13.9164	13.6276	13.557	13.9201	13.6906	13.2705	13.635	-0.0410039	13.6644	-1.77572	0.122056	0.204399	-5.55159	-0.00114378	13.7162	-2.01032	0.0853762	0.146004	-8.32629	temp NS	osmo NS
P62484	Abi2	Abl interactor 2	17.2098	17.3252	17.3125	17.3938	17.0434	17.0811	17.3003	17.3508	17.2155	17.2293	-0.0127603	17.2718	-1.04221	0.334319	0.443628	-6.44643	-0.00145468	17.2276	-4.21633	0.00418706	0.0152646	-5.12943	temp NS	osmo DOWN
Q6NS82	Fam134a	Protein FAM134A	16.2533	16.462	16.3872	16.4521	16.2825	16.514	16.1574	16.2559	16.3341	16.1504	0.00708544	16.2689	0.420841	0.68736	0.764384	-6.92088	-0.000107113	16.3919	-0.209708	0.840018	0.878211	-10.1207	temp NS	osmo NS
E9Q4P1	Wdfy1		13.1211	13.2682	12.9506	12.9545	13.2821	13.0689	13.4847	13.5459	13.7442	13.1398	-0.014766	13.384	-0.515862	0.622933	0.710089	-6.87165	0.00111466	13.1076	2.15032	0.0695826	0.123995	-8.122	temp NS	osmo NS
Q9R1S3	Pign	GPI ethanolamine phosphate transferase 1	15.8038	15.7757	15.9644	15.9549	15.697	15.9583	16.0347	15.9365	16.2309	16.2559	0.0249468	16.0062	1.07981	0.318451	0.427025	-6.40755	-0.000659858	15.859	-1.34178	0.222593	0.312253	-9.2299	temp NS	osmo NS
Q8BL99	Dopey1	Protein dopey-1	17.1232	17.023	17.0209	16.6171	15.2354	16.1369	15.2191	13.7347	18.2695	16.5747	0.383568	16.3241	4.33441	0.00401552	0.0240051	-2.00104	-0.00566414	16.5261	-2.49412	0.0421965	0.0838875	-7.61122	temp UP	osmo NS
P60762	Morf4l1	Mortality factor 4-like protein 1	18.2538	18.1968	18.1973	18.1805	18.3725	18.3836	18.278	18.2027	17.9445	17.8904	-0.0365505	18.1277	-2.30481	0.0571851	0.119146	-4.80328	0.000945697	18.2641	3.23097	0.0149479	0.0375989	-6.51512	temp NS	osmo UP
Q3V0J1	Tmem237	Transmembrane protein 237	16.0652	16.25	16.4906	16.41	16.0847	16.2238	16.5323	16.4263	16.4642	16.6013	-0.000569594	16.3899	-0.0234151	0.982018	0.987581	-7.02051	-0.00148017	16.2541	-2.82473	0.0262909	0.0584463	-7.11653	temp NS	osmo NS
Q8R2K4	Taf6l	TAF6-like RNA polymerase II p300/CBP-associated factor-associated factor 65 kDa subunit 6L	15.763	15.8023	15.9885	16.0174	15.7529	15.7228	16.1809	15.8249	16.0827	16.026	0.00128323	15.9467	0.0585871	0.955031	0.969957	-7.01886	-0.00132544	15.8412	-4.06999	0.0050118	0.0172966	-5.32717	temp NS	osmo DOWN
A0A087WQH8	Slc35a4		16.8688	16.959	17.1855	17.3305	16.5543	16.9041	17.0678	16.8932	17.2738	17.4074	0.0390632	17.0783	1.82693	0.113443	0.19395	-5.48135	-0.0026439	16.967	-4.3404	0.00360414	0.0137915	-4.96416	temp NS	osmo DOWN
P97789	Xrn1	5-3 exoribonuclease 1	19.9667	19.9737	19.7687	19.7116	20.1326	20.1051	20.418	20.2608	19.2186	19.255	-0.131299	19.8488	-6.027	0.000684799	0.0111704	-0.0945561	0.00189347	19.9431	6.77949	0.000288779	0.00274121	-2.14313	temp DOWN	osmo UP
A0A087WQQ5	Ktn1		15.2235	15.382	15.3969	15.3427	15.2323	15.1551	15.546	15.4903	15.7387	15.5931	0.0121867	15.4956	0.557144	0.595979	0.687544	-6.84739	-0.000880311	15.2887	-2.47132	0.0436107	0.0860937	-7.64531	temp NS	osmo NS
E9Q0S6	Tns1		20.3997	20.5138	20.9629	20.9122	20.2296	20.2561	20.5056	20.3904	20.9861	20.8023	0.0502661	20.5996	2.43982	0.0471852	0.104349	-4.60774	-0.00347366	20.5457	-8.20381	8.9237e-05	0.00140127	-0.81505	temp NS	osmo DOWN
Q9CQC6	Bzw1	Basic leucine zipper and W2 domain-containing protein 1	21.3254	21.3671	21.3263	21.2766	21.6883	21.7732	21.4628	21.5549	21.4797	21.3746	-0.0124961	21.4274	-0.897336	0.40138	0.511209	-6.58669	0.00214643	21.4595	4.53216	0.00287165	0.0117735	-4.71306	temp NS	osmo UP
O88697	Stk16	Serine/threonine-protein kinase 16	12.6788	12.7013	12.7081	12.4411	12.6666	12.9012	12.8237	12.3476	13.6274	13.1659	0.0931653	12.8908	2.75723	0.0302098	0.0767459	-4.14763	0.00104643	12.6828	1.92582	0.096581	0.161229	-8.44791	temp NS	osmo NS
O89110	Casp8	Caspase-8;Caspase-8 subunit p18;Caspase-8 subunit p10	20.1589	20.2388	20.5091	20.6159	20.2407	20.2891	20.1482	20.1772	20.2543	20.1652	0.00602145	20.1904	0.493507	0.637799	0.723148	-6.88407	-0.00148818	20.3421	-2.61145	0.0356335	0.0737998	-7.43558	temp NS	osmo NS
Q9ERD6	Ralgps2	Ras-specific guanine nucleotide-releasing factor RalGPS2	13.9061	13.9317	14.0275	13.7383	13.639	13.5947	13.4841	14.0536	14.2315	14.534	0.0719664	14.0235	2.56781	0.0393751	0.0918671	-4.42203	-0.0013301	13.8062	-2.21671	0.0631542	0.115147	-8.02417	temp NS	osmo NS
A2AMZ4	1810043H04Rik	Uncharacterized protein C17orf89 homolog	16.7829	16.8021	16.6735	16.7307	16.925	16.8687	16.5677	16.5891	16.3594	16.163	-0.0312366	16.544	-1.18303	0.278032	0.384302	-6.29603	0.000973465	16.7971	3.55088	0.00973398	0.0276757	-6.05201	temp NS	osmo UP
Q2HXL6	Edem3	alpha-1,2-Mannosidase;ER degradation-enhancing alpha-mannosidase-like protein 3	20.2374	20.217	20.1484	20.166	20.5607	20.6082	20.1219	20.1522	20.4993	20.5946	0.0478508	20.3037	3.17267	0.0171476	0.0536055	-3.55335	0.00213624	20.323	5.20171	0.001354	0.00693257	-3.87739	temp NS	osmo UP
Q3UGY5	Fn1		26.7746	26.627	26.7557	26.6019	26.2269	26.3402	26.7314	26.7021	27.0382	26.4498	0.00273365	26.7205	0.114888	0.911983	0.937275	-7.01328	-0.00197657	26.5544	-3.10636	0.0177349	0.0430784	-6.69829	temp NS	osmo DOWN
Q7TT18	Atf7ip	Activating transcription factor 7-interacting protein 1	12.7193	12.9083	12.5113	12.7659	12.8834	12.905	12.9393	12.8363	13.549	13.1521	0.0504342	13.0174	1.81383	0.115588	0.196411	-5.49938	0.00127809	12.7822	2.51458	0.0409675	0.0820209	-7.58061	temp NS	osmo NS
Q8CIM3	D2hgdh	D-2-hydroxyglutarate dehydrogenase, mitochondrial	15.0815	15.2002	15.3707	15.4416	15.2301	15.1634	15.058	15.4022	15.4821	15.5621	0.0309624	15.2977	1.35842	0.219342	0.318855	-6.09211	-0.00104696	15.2479	-2.17585	0.0670364	0.120328	-8.08445	temp NS	osmo NS
Q6P3D0	Nudt16	U8 snoRNA-decapping enzyme	19.1239	19.2467	19.1771	19.229	19.3498	19.4146	18.9449	19.073	18.6628	18.8254	-0.0261196	18.9795	-1.10745	0.307178	0.414456	-6.37835	0.000895492	19.2569	2.24623	0.0604912	0.111516	-7.9805	temp NS	osmo NS
Q8BXK8	Agap1	Arf-GAP with GTPase, ANK repeat and PH domain-containing protein 1	17.7237	17.7951	17.9182	17.9382	17.5306	17.5529	17.7206	17.6236	17.5754	17.5251	-0.0118989	17.6606	-0.780238	0.462562	0.570652	-6.68801	-0.00193233	17.7431	-6.99381	0.000239138	0.00244061	-1.93029	temp NS	osmo DOWN
P70265	Pfkfb2	6-phosphofructo-2-kinase/fructose-2,6-bisphosphatase 2;6-phosphofructo-2-kinase;Fructose-2,6-bisphosphatase	16.8979	17.0678	16.4014	16.5304	17.0042	16.8671	16.4717	16.5577	16.677	15.8192	-0.0203746	16.5819	-0.427879	0.682481	0.760037	-6.91755	0.0023486	16.7948	3.11359	0.0175589	0.0427898	-6.68763	temp NS	osmo UP
P57724	Pcbp4	Poly(rC)-binding protein 4	15.293	15.2791	15.0099	14.8787	15.4202	15.4372	15.6513	15.6687	15.1899	14.9713	-0.0726674	15.3422	-5.30092	0.00139643	0.0150055	-0.861762	0.00242183	15.2197	6.39628	0.000409398	0.00330936	-2.53642	temp DOWN	osmo UP
Q8BNA6	Fat1		20.4913	20.4869	20.5637	20.5652	20.3795	20.4382	20.2891	20.2568	21.195	21.1723	0.10663	20.6486	4.70325	0.00264204	0.0194273	-1.54971	-0.000778285	20.4875	-2.9668	0.021529	0.0500923	-6.90491	temp UP	osmo NS
P05977	Myl3;Myl1	Myosin light chain 1/3, skeletal muscle isoform;Myosin light chain 3	19.983	19.7318	19.9449	19.9765	19.5981	19.4998	20.2939	20.0837	18.3298	17.7107	-0.250173	19.3555	-3.99986	0.00597347	0.029027	-2.42831	-0.00205877	19.789	-4.12669	0.00467275	0.0164994	-5.2502	temp DOWN	osmo DOWN
Q99LV7	Pigx	Phosphatidylinositol-glycan biosynthesis class X protein	15.386	15.3525	15.2785	15.1868	15.4819	15.5283	15.7173	15.468	15.8088	15.6849	0.0127534	15.5696	0.550964	0.599972	0.69062	-6.85113	0.0013621	15.369	4.7047	0.00235152	0.0102137	-4.49162	temp NS	osmo UP
A0A087WSN6	Fn1		19.1954	18.7712	19.1251	19.1075	18.7474	18.8691	19.6233	19.4972	18.0781	17.7056	-0.199047	18.8118	-5.7788	0.000867402	0.0123631	-0.348725	-0.00153995	18.9693	-2.37066	0.0504662	0.0969692	-7.79561	temp DOWN	osmo NS
P42225	Stat1	Signal transducer and activator of transcription;Signal transducer and activator of transcription 1	19.0657	19.0932	19.3006	19.2997	18.9436	18.9441	19.4358	19.2527	19.1713	19.1823	-0.0241995	19.2002	-1.53149	0.172505	0.265987	-5.87595	-0.00178162	19.1078	-6.60862	0.000336764	0.00298023	-2.31644	temp NS	osmo DOWN
Q61122	Nab1	NGFI-A-binding protein 1	14.0462	14.491	14.5133	14.857	14.1677	14.6329	14.354	14.4341	15.4084	14.6989	0.0714822	14.5721	1.66476	0.142939	0.230206	-5.70135	-0.00142398	14.4513	-1.20141	0.269623	0.363273	-9.39528	temp NS	osmo NS
P0DPB4	Schip1		15.9035	15.978	16.2899	16.3341	16.0127	16.0177	16.0985	16.1919	16.3846	16.1021	0.0068461	16.1098	0.320195	0.758811	0.82342	-6.96264	-0.00148396	16.0893	-2.62869	0.0347627	0.0724484	-7.40977	temp NS	osmo NS
Q60759	Gcdh	Glutaryl-CoA dehydrogenase, mitochondrial	19.0537	18.9883	19.1679	19.0429	18.969	18.8548	19.231	19.1989	18.6075	18.6329	-0.0707219	18.952	-4.6175	0.00290697	0.0202564	-1.65279	-0.000967429	19.0128	-2.75274	0.0291173	0.0631482	-7.22409	temp DOWN	osmo NS
Q6PDK2	Kmt2d	Histone-lysine N-methyltransferase;Histone-lysine N-methyltransferase 2D	15.1489	15.1794	14.9099	14.965	15.2688	15.3549	14.9408	14.7653	15.2506	15.6329	0.0724221	15.153	3.87602	0.00694929	0.0315013	-2.59072	0.00187205	15.1378	6.20902	0.000488333	0.00365842	-2.73478	temp UP	osmo UP
Q3TLH4	Prrc2c	Protein PRRC2C	21.0332	21.1278	20.9823	20.9949	21.419	21.4561	20.9116	21.0626	20.9984	20.8957	-0.00259091	21.0049	-0.17336	0.867613	0.905821	-7.00367	0.00224486	21.1689	5.48529	0.00100312	0.00565154	-3.54227	temp NS	osmo UP
Q3UMC0	Spata5	Spermatogenesis-associated protein 5	21.0365	21.0478	21.0705	21.0273	21.0812	21.0104	20.8689	20.929	21.1044	21.1677	0.0295385	21.0257	2.49558	0.0436007	0.0987879	-4.52684	-1.55306e-05	21.0456	-0.056553	0.956521	0.966396	-10.144	temp NS	osmo NS
Q9WTR2	Map3k6	Mitogen-activated protein kinase kinase kinase 6	15.3607	15.6317	15.0433	15.1473	15.4576	15.5011	15.838	15.6983	14.5911	15.0661	-0.111006	15.3643	-3.90521	0.00670433	0.030885	-2.55223	0.00192018	15.357	2.91691	0.0230879	0.052945	-6.9791	temp DOWN	osmo NS
Q80V70	Megf6	Multiple epidermal growth factor-like domains protein 6	20.0432	20.247	19.9943	19.9219	19.5802	19.8201	19.9344	19.8991	20.977	20.4305	0.0929915	20.2552	3.4111	0.0125215	0.0440707	-3.2199	-0.00128988	19.9344	-1.49829	0.178817	0.262334	-9.03331	temp UP	osmo NS
Q02384	Sos2	Son of sevenless homolog 2	15.7302	15.7879	16.2012	15.9763	15.4277	15.4735	15.9861	15.7644	15.0832	14.9765	-0.0972615	15.5547	-3.61127	0.00967875	0.0381155	-2.94537	-0.00319091	15.7661	-7.84206	0.000118251	0.00163775	-1.134	temp DOWN	osmo DOWN
Q80US4	Actr5	Actin-related protein 5	15.3839	15.5273	15.4045	15.4641	15.6516	15.656	15.53	15.5858	15.2897	15.3665	-0.0278862	15.4472	-2.13364	0.073065	0.14096	-5.0496	0.00109755	15.5146	2.8835	0.0241983	0.0549137	-7.02886	temp NS	osmo NS
P97352	S100a13	Protein S100-A13	18.8069	18.2216	19.1583	19.1288	18.9923	18.9358	19.0758	19.1305	18.2428	18.5439	-0.0916859	18.6703	-3.45008	0.0119035	0.0427428	-3.16603	-0.000897367	18.8739	-0.616417	0.557614	0.643219	-9.9339	temp DOWN	osmo NS
Q8C0D4	Arhgap12	Rho GTPase-activating protein 12	18.4494	18.5347	18.4137	18.4191	18.5186	18.5477	18.4647	18.6324	18.3249	18.3067	-0.027274	18.4521	-1.943	0.0960604	0.171981	-5.31992	0.000583638	18.4805	2.07842	0.0772907	0.134927	-8.2273	temp NS	osmo NS
Q69ZK6	Jmjd1c	Probable JmjC domain-containing histone demethylation protein 2C	14.6541	14.6697	14.5443	14.6187	14.6596	14.5998	14.3188	14.3981	14.4296	14.0346	-0.00798569	14.4175	-0.288062	0.782217	0.841641	-6.97366	0.000240827	14.6244	0.781008	0.461028	0.555211	-9.81095	temp NS	osmo NS
Q8K3D3	Swi5	DNA repair protein SWI5 homolog	16.8311	16.6928	16.8911	16.8683	16.8223	16.6181	16.5768	16.5788	17.4891	17.5138	0.10743	16.9471	4.29071	0.00422531	0.0247172	-2.05588	-0.000797314	16.7873	-1.86954	0.104833	0.171664	-8.52806	temp UP	osmo NS
Q6NS57	Mapkbp1	Mitogen-activated protein kinase-binding protein 1	12.4888	12.7655	12.7164	12.907	12.7623	13.1729	11.8554	12.2112	13.2183	13.2834	0.148784	12.6371	6.94297	0.000303452	0.00795465	0.776405	0.000779545	12.8021	0.815127	0.442514	0.537495	-9.7824	temp UP	osmo NS
P68368	Tuba4a	Tubulin alpha-4A chain	20.1594	20.0151	19.9372	19.8175	20.8229	20.5423	20.4686	20.2268	20.213	19.9356	-0.0360031	20.1698	-1.95709	0.0941374	0.169443	-5.30013	0.00402597	20.2157	5.98526	0.000606	0.00418661	-2.97737	temp NS	osmo UP
Q60954	Meis2;Meis1;Meis3	Homeobox protein Meis1;Homeobox protein Meis2;Homeobox protein Meis3	17.1906	17.06	17.2833	17.2827	17.3472	17.3103	17.2913	17.2192	17.6619	17.3235	0.0240049	17.2911	1.04465	0.33327	0.44262	-6.44393	0.000228633	17.2457	0.452382	0.665024	0.733852	-10.0303	temp NS	osmo NS
Q66T02	Plekhg5	Pleckstrin homology domain-containing family G member 5	15.4975	15.5453	15.644	15.7581	15.5716	15.7088	15.5514	16.0062	15.5419	15.235	-0.0490628	15.5629	-2.22386	0.0642025	0.129013	-4.92007	-0.000304458	15.6209	-0.629753	0.549352	0.636961	-9.92488	temp NS	osmo NS
A3KGS3	Ralgapa2	Ral GTPase-activating protein subunit alpha-2	15.7986	15.8783	15.8689	15.9243	15.4493	15.5723	15.7016	15.4016	16.3225	16.6168	0.108903	15.9532	4.45749	0.00348429	0.0222246	-1.84812	-0.00192866	15.7486	-4.35475	0.00354274	0.0136317	-4.9452	temp UP	osmo DOWN
P25425	Pou2f1	POU domain protein;POU domain, class 2, transcription factor 1	15.7606	15.6639	15.6119	15.5471	16.1043	16.109	15.6293	15.7003	15.9526	15.7449	0.0216192	15.7419	1.4839	0.184378	0.279441	-5.93669	0.00263562	15.7995	6.37578	0.000417297	0.00333575	-2.55793	temp NS	osmo UP
A2AHC3	Camsap1	Calmodulin-regulated spectrin-associated protein 1	18.7268	18.7624	18.6954	18.7162	18.6983	18.6619	18.6456	18.7588	18.7072	18.6533	-0.0016001	18.709	-0.126304	0.903288	0.931096	-7.01171	-0.000128593	18.7102	-0.451812	0.665414	0.734177	-10.0306	temp NS	osmo NS
Q6DFV3	Arhgap21	Rho GTPase-activating protein 21	16.6786	16.8476	16.7827	16.8076	16.5712	16.7048	17.0589	17.0771	16.7925	16.6089	-0.0474573	16.8439	-3.18785	0.0168038	0.0529427	-3.53194	-0.000786003	16.7321	-1.97002	0.0905509	0.153376	-8.38448	temp NS	osmo NS
Q8K2H2	Otud6b	OTU domain-containing protein 6B	18.078	18.2705	18.2365	18.2644	18.1228	18.1433	18.2022	18.3155	17.5773	17.8268	-0.0642279	18.045	-2.94848	0.0232134	0.0644873	-3.87235	-0.000586703	18.1859	-1.60258	0.154164	0.234394	-8.89625	temp NS	osmo NS
A0A0A0MQH5	Macf1		16.8443	16.8375	16.9069	16.9657	17.0175	16.9388	17.1264	17.1258	17.187	16.9437	-0.0126366	17.0108	-0.642128	0.542643	0.642752	-6.79217	0.000209476	16.9185	0.547658	0.601371	0.680632	-9.9776	temp NS	osmo NS
Q6PFE7	Tmeff1	Tomoregulin-1	15.6529	15.6195	15.9522	16.0004	15.3594	15.5747	16.2229	15.8519	15.6602	15.7441	-0.0458143	15.7919	-2.25164	0.0616999	0.125503	-4.88004	-0.00254647	15.6932	-5.85296	0.000690402	0.00450473	-3.12372	temp NS	osmo DOWN
P63242	Eif5a	Eukaryotic translation initiation factor 5A-1;Eukaryotic translation initiation factor 5A	21.9431	21.9347	21.8724	21.9042	21.9047	21.8818	21.8745	22.021	21.4313	21.9446	-0.0293457	21.8582	-1.26662	0.248552	0.352031	-6.20095	2.47503e-05	21.9068	0.0893563	0.931365	0.947877	-10.1413	temp NS	osmo NS
Q4KWH5	Plch1	Phosphoinositide phospholipase C;1-phosphatidylinositol 4,5-bisphosphate phosphodiesterase eta-1	16.6259	16.4125	16.0358	15.8921	15.9238	15.6741	15.9639	15.5222	17.202	17.3596	0.18844	16.5143	8.06179	0.000125115	0.00594662	1.7135	-0.000824993	16.094	-0.545828	0.602561	0.681655	-9.9787	temp UP	osmo NS
Q80XJ3	Ttc28	Tetratricopeptide repeat protein 28	18.1039	18.1855	18.2362	18.4035	18.1039	18.059	18.4919	18.4769	18.1447	18.0811	-0.0486277	18.2473	-3.63336	0.00941109	0.0375274	-2.91541	-0.00119213	18.182	-3.13144	0.0171323	0.041973	-6.66132	temp DOWN	osmo DOWN
P09925	Surf1	Surfeit locus protein 1	16.8498	16.8047	16.9127	16.857	16.5668	16.5768	17.3089	17.1208	16.876	17.0321	-0.0371823	16.9987	-1.9663	0.0929022	0.167901	-5.28719	-0.00156502	16.7613	-4.52092	0.00290971	0.0118594	-4.72763	temp NS	osmo DOWN
Q921L3	Tmco1	Transmembrane and coiled-coil domain-containing protein 1	17.1131	17.0988	17.2611	17.0657	17.2966	17.3962	17.1776	16.9053	17.4807	17.4031	0.046268	17.1964	2.54437	0.040697	0.09371	-4.45603	0.000915089	17.2053	1.79704	0.116481	0.187164	-8.63016	temp NS	osmo NS
Q9JKV1	Gm9774;Adrm1	Proteasomal ubiquitin receptor ADRM1	19.004	18.9878	18.9351	18.9159	19.0235	19.0474	18.9324	19.0425	19.0467	19.1744	0.0139911	19.0313	1.04607	0.332659	0.44227	-6.44247	0.000549745	18.9856	2.14286	0.0703453	0.125091	-8.13296	temp NS	osmo NS
Q9JKP5	Mbnl1	Muscleblind-like protein 1	17.8703	17.8807	17.7611	17.8317	18.0053	18.0495	17.8389	17.8916	17.455	17.4124	-0.0482228	17.7248	-2.48621	0.0441826	0.0995543	-4.54043	0.00115494	17.8998	4.03765	0.00521719	0.0178042	-5.37126	temp NS	osmo UP
Q8C735	Lin9	Protein lin-9 homolog	13.7497	13.8442	13.9666	13.7869	13.8386	14.0452	13.7853	13.9555	14.2607	14.6571	0.0645605	14.0421	2.08932	0.0778618	0.147679	-5.11289	0.000325822	13.8719	0.61823	0.556486	0.64221	-9.93268	temp NS	osmo NS
A0A0A6YW06	Enah		20.3183	20.4389	20.2885	20.3229	20.4319	20.4298	20.2519	20.1901	20.0604	20.0325	-0.0163815	20.2154	-0.850552	0.425073	0.534774	-6.62853	0.000626012	20.3717	2.06602	0.0787046	0.136832	-8.24539	temp NS	osmo NS
P35123	Usp4	Ubiquitin carboxyl-terminal hydrolase 4;Ubiquitin carboxyl-terminal hydrolase	19.811	19.8232	19.9828	20.0053	19.7113	19.7271	20.3383	20.3373	19.4166	19.244	-0.123713	19.8284	-8.69721	7.91036e-05	0.00468121	2.19222	-0.0013743	19.8435	-5.13205	0.00145991	0.00728903	-3.96139	temp DOWN	osmo DOWN
P97820	Map4k4	Mitogen-activated protein kinase kinase kinase kinase 4	19.6866	19.6906	19.7346	19.776	19.4389	19.4598	19.6252	19.5191	19.8923	19.8597	0.0364846	19.7122	2.86727	0.0259469	0.0693311	-3.98895	-0.00152985	19.6311	-4.77257	0.00217634	0.00964494	-4.40569	temp NS	osmo DOWN
Q9CX13	Cnih4	Protein cornichon homolog 4	17.5245	17.6038	17.7854	17.7616	17.4648	17.5284	17.7341	17.5979	18.1871	18.3129	0.0634711	17.8267	2.18317	0.0680554	0.134212	-4.97858	-0.00138423	17.6114	-4.23204	0.0041078	0.01512	-5.10838	temp NS	osmo DOWN
Q61098	Il18r1	Interleukin-18 receptor 1	15.6573	15.6079	15.7383	15.871	15.7986	15.7582	15.7049	15.6301	16.3132	16.3839	0.0757336	15.8829	2.68598	0.033361	0.0822868	-4.2507	-0.000131321	15.7385	-0.276531	0.790328	0.838549	-10.1023	temp NS	osmo NS
Q8CHG7	Rapgef2	Rap guanine nucleotide exchange factor 2	18.6833	18.6239	18.8354	18.7503	18.767	18.6458	18.5592	18.829	18.4817	18.5055	-0.0233324	18.6137	-1.49672	0.181106	0.275868	-5.92041	-0.000432375	18.7176	-1.10132	0.30808	0.40466	-9.50588	temp NS	osmo NS
Q8BMG7	Rab3gap2	Rab3 GTPase-activating protein non-catalytic subunit	20.1772	20.1645	20.0362	19.9868	20.4929	20.4704	20.0306	19.8431	19.949	19.7335	-0.00595928	19.983	-0.26904	0.796191	0.851039	-6.97965	0.00235082	20.2213	7.58139	0.000145822	0.00183697	-1.37122	temp NS	osmo UP
Q9CWR2	Smyd3	Histone-lysine N-methyltransferase SMYD3	14.6878	14.6808	14.7497	14.4824	14.5769	14.4091	15.6175	15.2012	14.06	13.7111	-0.185841	14.6597	-7.37763	0.000212317	0.00682432	1.15581	-0.000615281	14.5978	-1.07554	0.318682	0.415511	-9.53329	temp DOWN	osmo NS
Q9CQ79	Txndc9	Thioredoxin domain-containing protein 9	18.1212	17.9204	18.0639	18.0627	18.1441	17.9165	18.0849	18.0876	18.1696	17.9099	-0.00655103	18.0489	-0.405335	0.698167	0.772884	-6.92802	-0.00016511	18.0381	-0.340927	0.743414	0.801132	-10.0798	temp NS	osmo NS
Q3UJD6	Usp19	Ubiquitin carboxyl-terminal hydrolase;Ubiquitin carboxyl-terminal hydrolase 19	19.5359	19.5168	19.5017	19.4842	19.7944	19.77	19.4292	19.3319	19.7147	19.5089	0.0289297	19.5062	2.08758	0.0780573	0.147827	-5.11538	0.00144626	19.6005	4.08613	0.00491263	0.0170779	-5.30521	temp NS	osmo UP
E0CZ62	Mgst2		15.4897	15.4544	15.6982	15.6944	15.2842	15.2447	15.9099	15.5392	16.2058	16.4181	0.0607815	15.8362	1.55884	0.166007	0.258201	-5.84065	-0.00215955	15.4776	-8.28414	8.39476e-05	0.00136944	-0.745781	temp NS	osmo DOWN
Q9CQ22	Lamtor1	Ragulator complex protein LAMTOR1	16.8461	16.9551	17.0486	17.0662	16.9066	16.8071	17.2683	16.9642	17.1098	17.3647	0.00918008	17.0847	0.378329	0.717171	0.788441	-6.93984	-0.00100254	16.9383	-2.91204	0.0232462	0.0532204	-6.98635	temp NS	osmo NS
A0A0A6YX05	Atp1b1		16.1993	16.9397	15.8859	15.558	16.8375	17.0103	14.8807	15.3805	17.3288	17.1029	0.263423	16.3053	7.6645	0.000169287	0.00642807	1.3953	0.0060098	16.4051	4.72882	0.00228754	0.0100362	-4.46101	temp UP	osmo UP
Q8BVE3	Atp6v1h	V-type proton ATPase subunit H	20.9296	20.9005	20.9532	20.9689	21.1222	21.1167	21.1126	21.1217	20.5049	20.5595	-0.0697904	20.8548	-4.73473	0.00255162	0.0191589	-1.51214	0.000791824	20.9985	2.10784	0.0740382	0.130292	-8.1843	temp DOWN	osmo NS
P12367	Prkar2a	cAMP-dependent protein kinase type II-alpha regulatory subunit	20.6949	20.6896	20.9571	20.9806	20.7743	20.7651	20.6555	20.6531	20.8858	20.9045	0.0278106	20.7472	2.1319	0.0732473	0.141184	-5.05208	-0.000995864	20.8103	-2.13919	0.0707241	0.125648	-8.13836	temp NS	osmo NS
A0A0A6YX99	Cep170		13.3291	12.733	13.3856	13.1252	13.1339	13.0508	13.2489	12.9425	13.5232	12.9479	0.014379	13.1208	0.430611	0.680591	0.758155	-6.91625	-0.000815277	13.1263	-0.836574	0.431149	0.526622	-9.76394	temp NS	osmo NS
A2A8Z1	Osbpl9	Oxysterol-binding protein;Oxysterol-binding protein-related protein 9	19.087	19.1133	18.9944	19.0754	19.1484	19.2082	19.4267	19.4052	19.0141	19.1933	-0.0414985	19.2066	-2.83396	0.0271654	0.0712649	-4.0369	0.000716916	19.1044	2.4966	0.0420454	0.0836525	-7.60751	temp NS	osmo NS
Q9ESE1	Lrba	Lipopolysaccharide-responsive and beige-like anchor protein	19.3675	19.4648	19.5482	19.5526	19.498	19.5692	19.9565	19.7891	19.6695	19.7705	-0.0264665	19.6696	-1.0935	0.312826	0.420591	-6.39315	-8.41862e-05	19.5001	-0.206297	0.842578	0.880302	-10.1215	temp NS	osmo NS
Q6PGA0	Rcor3	REST corepressor 3	15.9782	15.9801	16.165	16.1636	15.3001	15.4779	16.2345	16.3537	15.8745	15.8165	-0.0567822	16.0396	-4.55787	0.00310864	0.0209113	-1.72513	-0.00387638	15.8441	-6.8442	0.00027266	0.00265422	-2.07834	temp DOWN	osmo DOWN
Q8BGS7	Cept1	Choline/ethanolaminephosphotransferase 1	17.4226	17.4102	17.3986	17.2706	17.4503	17.466	17.1032	16.9968	17.8681	17.8713	0.0994837	17.4454	6.87226	0.000322143	0.00802813	0.712719	0.000617745	17.403	2.00222	0.0863924	0.147478	-8.33801	temp UP	osmo NS
Q9WUE3	Cyb561d2	Cytochrome b561 domain-containing protein 2	13.3998	13.3645	13.3677	13.3745	13.7289	13.6934	13.3926	13.2964	13.5707	13.8597	0.0423842	13.4806	2.24593	0.0622062	0.126198	-4.88828	0.00170013	13.4882	3.89486	0.0062414	0.0200113	-5.5677	temp NS	osmo UP
A0A0A6YY47	Ncam1		13.031	13.5949	13.4567	13.7125	12.9357	13.319	13.3998	13.6453	13.8014	14.226	0.0508523	13.6164	1.2709	0.24712	0.350429	-6.19598	-0.00228611	13.3416	-2.23862	0.0611669	0.112545	-7.99177	temp NS	osmo NS
Q8C1B1	Camsap2	Calmodulin-regulated spectrin-associated protein 2	18.6608	18.8319	18.6877	18.8135	18.9461	19.1605	18.7362	18.7342	18.7505	18.5579	-0.00886475	18.7119	-0.597116	0.570523	0.666163	-6.82229	0.00151349	18.8501	2.56719	0.0379745	0.0775138	-7.50185	temp NS	osmo NS
A0A0A6YY83	Pcdh7		20.3564	20.3376	20.4839	20.3887	20.2121	20.2938	20.1573	20.033	20.6586	20.5931	0.0647027	20.356	4.90533	0.002118	0.0176263	-1.31117	-0.000916979	20.3454	-3.02361	0.0198895	0.0471169	-6.82064	temp UP	osmo DOWN
Q9CSN1	Snw1	SNW domain-containing protein 1	20.5381	20.5728	20.5375	20.5429	20.6215	20.5902	20.6549	20.7733	19.9523	19.8328	-0.0954546	20.3874	-4.06799	0.00550177	0.0278703	-2.33992	0.000328334	20.5672	1.25898	0.249391	0.341131	-9.32882	temp DOWN	osmo NS
P40694	Ighmbp2	DNA-binding protein SMUBP-2	20.8913	21.074	21.0868	21.2739	20.8295	20.8627	21.2426	21.1851	20.572	20.3067	-0.0916523	20.8786	-4.31166	0.00412327	0.0244958	-2.02956	-0.00167131	21.003	-3.79109	0.00712353	0.0219287	-5.71219	temp DOWN	osmo DOWN
Q5U431	Gpr39	G-protein coupled receptor 39	16.1003	16.5952	16.1629	16.3606	16.1826	16.5379	15.9009	16.2508	18.3665	18.6347	0.277713	16.9747	3.78795	0.00774977	0.033672	-2.70759	0.000492301	16.3232	0.543455	0.604107	0.68302	-9.98012	temp UP	osmo NS
O35343	Kpna4	Importin subunit alpha;Importin subunit alpha-3	20.7139	20.8098	20.8511	20.8778	20.8222	20.8118	20.7467	20.8056	21.0356	20.8988	0.0211468	20.8351	1.41804	0.202044	0.299729	-6.01916	-0.000237414	20.8144	-0.711926	0.500118	0.59275	-9.8656	temp NS	osmo NS
P61622	Itga11	Integrin alpha-11	19.5182	19.3193	19.4536	19.4794	18.9484	18.9468	20.0362	19.6784	20.053	20.0375	0.0121489	19.7738	0.340514	0.744149	0.811084	-6.95509	-0.00259471	19.2776	-4.35499	0.00354171	0.0136317	-4.94488	temp NS	osmo DOWN
Q8BNJ2	Adamts4;mKIAA0688	A disintegrin and metalloproteinase with thrombospondin motifs 4	17.9768	17.8995	17.6924	17.6615	17.9102	18.0096	17.1692	17.2358	18.6673	18.6121	0.176331	17.9268	11.688	1.27207e-05	0.00261076	4.03965	0.0014147	17.8583	3.50193	0.0103844	0.0289218	-6.12214	temp UP	osmo UP
D3YYU8	Obsl1	Obscurin-like protein 1	16.8819	16.9789	17.2296	17.2706	16.8097	16.9204	17.2011	17.0432	17.9744	17.3791	0.0583358	17.2431	1.52025	0.175244	0.26896	-5.89038	-0.00192554	17.0152	-4.48639	0.00303019	0.0122394	-4.77252	temp NS	osmo DOWN
Q9WTR6	Slc7a11	Cystine/glutamate transporter	11.9323	12.2282	11.6279	11.7803	11.7697	11.8506	13.1189	12.5684	11.3231	11.901	-0.153817	12.1786	-4.91504	0.00209592	0.017589	-1.29986	0.000530078	11.8648	0.597364	0.569546	0.653331	-9.94647	temp DOWN	osmo NS
A0A0B5JC35	DGK;Dgkh	Diacylglycerol kinase	14.629	14.5538	14.8512	14.7594	14.6143	14.5594	14.6953	14.7897	15.0717	15.1514	0.0383411	14.8152	1.56375	0.164863	0.256955	-5.83427	-0.00109221	14.6612	-2.84602	0.0255113	0.0571627	-7.08474	temp NS	osmo NS
P55002	Magp1;Mfap2	Microfibrillar-associated protein 2	17.2762	17.1444	17.1407	16.9456	16.4824	16.6659	17.5415	17.0634	18.5315	17.8414	0.097345	17.5664	2.05332	0.0819914	0.153294	-5.16413	-0.00234509	16.9425	-2.32921	0.0536016	0.101617	-7.85733	temp NS	osmo NS
Q9Z0M6	Adgre5;Cd97	CD97 antigen	17.4341	17.2763	17.4241	17.4777	16.9982	17.0201	17.163	17.2162	17.6454	17.5292	0.0480182	17.3774	3.39298	0.0128206	0.0447744	-3.245	-0.00220864	17.2718	-5.05645	0.00158543	0.00773737	-4.05332	temp UP	osmo DOWN
Q8BVA5		UPF0554 protein C2orf43 homolog	18.3339	18.3276	18.1791	18.18	18.5644	18.5535	18.2766	18.2246	18.0076	17.9253	-0.0302565	18.1826	-1.62833	0.150508	0.239221	-5.74969	0.00189698	18.3564	7.17001	0.000205476	0.0022226	-1.75895	temp NS	osmo UP
P00848	Mtatp6;Atp6;mt-Atp6;ATP6	ATP synthase subunit a	14.6954	14.7826	15.174	14.866	15.1003	15.4008	15.4001	14.9361	16.2383	16.2043	0.10946	15.3761	1.72866	0.130528	0.215636	-5.61554	0.00115282	15.0032	1.06004	0.325196	0.421556	-9.54955	temp NS	osmo NS
Q8JZZ7	Lphn2	Latrophilin-2	17.9456	17.7918	18.2119	18.2884	18.0251	18.0167	17.8344	17.9483	19.2926	19.5752	0.17268	18.398	3.03121	0.0207424	0.0602999	-3.75409	-0.00114629	18.0466	-1.68218	0.137519	0.214162	-8.78882	temp NS	osmo NS
Q3UN04	Usp30	Ubiquitin carboxyl-terminal hydrolase 30	15.4913	15.6444	15.7774	15.7805	14.969	14.9631	16.8062	16.2633	15.6485	15.1501	-0.147178	15.834	-4.662	0.00276594	0.0197893	-1.59915	-0.0040644	15.4376	-7.52306	0.000152945	0.00187241	-1.42518	temp DOWN	osmo DOWN
Q8R1T4	Slc35a3	UDP-N-acetylglucosamine transporter	14.3374	14.4331	14.4587	14.4227	14.5689	14.5537	14.7369	14.2064	15.0955	15.1996	0.0741066	14.6682	2.0748	0.0795021	0.149775	-5.13358	0.000603181	14.4624	1.57046	0.161399	0.242926	-8.93892	temp NS	osmo NS
A0A0G2JDL9			13.7137	13.4844	13.785	13.6842	13.5305	13.6348	13.7316	13.6367	13.7465	13.5953	-0.00323192	13.6514	-0.205286	0.843594	0.887297	-6.9968	-0.000760061	13.6388	-1.64065	0.14598	0.22477	-8.84515	temp NS	osmo NS
Q8BTZ4	Anapc5	Anaphase-promoting complex subunit 5	18.7734	18.8031	19.0197	18.9753	18.7062	18.7003	18.9696	18.9656	19.0209	18.9359	-0.0024414	18.9114	-0.155515	0.881108	0.916523	-7.00701	-0.00147121	18.8297	-4.99908	0.00168872	0.0080978	-4.12362	temp NS	osmo DOWN
Q920S3	Gatad1	GATA zinc finger domain-containing protein 1	15.5986	15.6062	15.9463	15.936	15.2553	15.3825	15.2762	15.3862	16.0766	16.1182	0.0915363	15.677	5.47874	0.00116578	0.0138839	-0.66713	-0.00311123	15.6208	-10.0369	2.47583e-05	0.000715032	0.641108	temp UP	osmo DOWN
O54992	Mapkapk5	MAP kinase-activated protein kinase 5	17.0523	17.0863	16.9154	16.751	17.1682	17.1202	17.0784	16.9954	16.3731	16.1523	-0.0862412	16.7896	-2.71035	0.032246	0.0803676	-4.21543	0.0015551	17.0156	4.01511	0.00536585	0.0181815	-5.40209	temp NS	osmo UP
Q6ZWU9	Rps27	40S ribosomal protein S27	18.8523	18.523	18.7424	18.7854	18.7877	18.7494	18.9245	18.6837	18.8923	19.0389	0.0157518	18.8191	0.707676	0.503588	0.607233	-6.74489	2.35182e-05	18.74	0.0431369	0.966827	0.974744	-10.1448	temp NS	osmo NS
A0A0G2JDZ4	Myl10		16.4063	16.3742	16.5186	16.545	16.181	16.1403	16.141	16.5435	16.9398	17.0486	0.0741636	16.5756	2.74323	0.0308031	0.0777614	-4.16786	-0.00185566	16.3609	-6.63928	0.000327528	0.00293423	-2.2851	temp NS	osmo DOWN
Q80VL1	Tdrkh	Tudor and KH domain-containing protein	15.6824	15.7056	15.9689	15.9614	15.405	15.6059	16.2893	16.0012	15.8855	16.0933	-0.0267054	15.9429	-1.0377	0.336265	0.445456	-6.45103	-0.00229841	15.7215	-6.0196	0.000586028	0.00410812	-2.93973	temp NS	osmo DOWN
O88425	Nme6	Nucleoside diphosphate kinase 6	16.1233	16.4117	16.1801	16.3536	15.931	16.219	16.5499	16.698	16.2888	16.5831	-0.0283771	16.4425	-1.23259	0.260213	0.365092	-6.24014	-0.000959123	16.2031	-1.40293	0.204463	0.291751	-9.15451	temp NS	osmo NS
P61079	Ube2d3	Ubiquitin-conjugating enzyme E2 D3	18.9647	18.8566	18.7976	18.7346	19.379	19.2771	18.5558	18.8718	18.5782	18.5435	-0.0131542	18.7284	-0.574373	0.584928	0.677696	-6.83677	0.00280966	19.0016	6.26501	0.000463068	0.00353153	-2.67503	temp NS	osmo UP
Q9JK48	Sh3glb1	Endophilin-B1	20.5846	20.6517	20.7574	20.7762	20.5714	20.5613	20.3759	20.4416	19.7204	19.6521	-0.076817	20.2377	-1.99481	0.0891768	0.162476	-5.24701	-0.00100212	20.6504	-3.47897	0.0107056	0.0295468	-6.15513	temp NS	osmo DOWN
Q8VE96	Slc35f6	Solute carrier family 35 member F6	16.9282	17.1127	17.2756	17.0858	17.9741	18.3275	17.7001	17.1118	18.2096	18.0128	0.0712995	17.5125	1.36976	0.215955	0.314903	-6.07837	0.00485045	17.4507	3.09657	0.0179762	0.0435099	-6.71273	temp NS	osmo UP
Q9D081	Alg14	UDP-N-acetylglucosamine transferase subunit ALG14 homolog	12.5488	13.2446	12.448	13.0475	13.0731	13.6448	11.9747	12.1848	14.0309	14.101	0.239611	13.0141	6.62953	0.000396998	0.0087846	0.489718	0.00305606	13.0011	2.00375	0.0861989	0.14718	-8.33579	temp UP	osmo NS
A0A0G2JEI9	Rsbn1l		14.9179	15.2388	14.8265	15.1185	15.0999	15.3882	14.4396	14.7936	14.3858	14.0692	-0.0342535	14.6408	-0.759266	0.474177	0.58092	-6.70493	0.00135766	15.0983	1.80803	0.114637	0.185019	-8.61476	temp NS	osmo NS
P01139	Ngf	Beta-nerve growth factor	16.9772	16.8786	17.0613	17.4137	16.197	16.7752	16.3895	16.4321	17.3769	17.7595	0.140457	16.969	6.65052	0.000389799	0.00875827	0.509274	-0.00375701	16.8838	-3.87197	0.00642519	0.0204051	-5.59945	temp UP	osmo DOWN
P63254	Crip1	Cysteine-rich protein 1	19.0371	19.122	19.1345	19.2234	19.408	19.3213	20.4608	20.4348	17.8326	17.5003	-0.340116	19.0646	-12.9631	6.6271e-06	0.00206014	4.66787	0.000928546	19.2077	1.74081	0.126363	0.199846	-8.70834	temp DOWN	osmo NS
A0A0G2JEP0			15.6727	15.7893	15.5888	15.4879	16.0105	15.9956	15.7221	15.661	14.8569	15.0983	-0.0793282	15.4667	-2.5861	0.0383742	0.0905561	-4.39549	0.00232337	15.7575	6.87744	0.000264777	0.00260814	-2.04524	temp NS	osmo UP
Q91WK0	Lrrfip2	Leucine-rich repeat flightless-interacting protein 2	18.2696	18.4821	18.3447	18.5877	18.295	18.5189	18.4235	18.6951	18.1044	18.1109	-0.0544392	18.3476	-3.1422	0.0178611	0.0549923	-3.59643	-0.000296515	18.4163	-0.492023	0.638134	0.711292	-10.0095	temp NS	osmo NS
Q6TCG8	Paqr3	Progestin and adipoQ receptor family member 3	14.5099	14.7247	14.9655	14.8006	14.6109	14.6105	14.9405	14.8136	15.1651	16.069	0.0777628	15.0371	1.48139	0.185024	0.280253	-5.93987	-0.00136176	14.7037	-2.57958	0.0373037	0.0764705	-7.48331	temp NS	osmo NS
O35216	Cenpa	Histone H3-like centromeric protein A	15.5598	15.2588	15.8479	15.7284	15.0543	15.286	15.3983	15.3667	15.8267	15.7645	0.0469146	15.5291	2.32712	0.0553928	0.116589	-4.77102	-0.00309004	15.4559	-5.03459	0.00162393	0.00786118	-4.08005	temp NS	osmo DOWN
Q7TT00	Supt20h	Transcription factor SPT20 homolog	12.9797	13.0738	13.0682	13.4096	13.059	12.9849	12.925	12.7896	13.7601	13.8568	0.110222	13.2308	4.09054	0.00535489	0.0276211	-2.31083	-0.00108468	13.0959	-1.82144	0.112427	0.181991	-8.59595	temp UP	osmo NS
Q9DAI2	Ift22	Intraflagellar transport protein 22 homolog	17.3479	17.3402	17.6847	17.6721	17.2052	17.1511	17.9076	17.9374	17.3267	17.1963	-0.0859957	17.5093	-5.60266	0.00103041	0.0132424	-0.534134	-0.00250129	17.4002	-7.7984	0.000122427	0.00165197	-1.17329	temp DOWN	osmo DOWN
Q8CG03	Pde5a	cGMP-specific 3,5-cyclic phosphodiesterase	17.7733	17.7242	17.8985	17.8163	17.731	17.6449	17.5599	17.5604	18.2384	18.213	0.0785542	17.8449	4.5924	0.00299001	0.0205267	-1.68317	-0.000847277	17.7647	-2.74023	0.0296404	0.0640642	-7.24281	temp UP	osmo NS
A0A0G2JFD8			16.7137	16.7771	16.586	16.575	16.4177	16.3262	16.2557	16.2382	16.7634	16.4236	0.0490694	16.5286	2.16395	0.0699564	0.136725	-5.00616	-0.00104277	16.5659	-1.57327	0.160754	0.242147	-8.93521	temp NS	osmo NS
Q3U829	Ap5z1	AP-5 complex subunit zeta-1	14.7221	14.6685	14.9165	14.8722	14.7744	14.7434	14.9759	14.6781	15.4902	15.4593	0.0700181	14.999	2.09235	0.0775241	0.147255	-5.10857	-0.000677424	14.7828	-1.70806	0.132484	0.207791	-8.75343	temp NS	osmo NS
Q7TPD0	Ints3	Integrator complex subunit 3	18.8014	18.9307	18.7766	18.745	18.6872	18.7144	18.9286	19.0506	18.5179	18.214	-0.072521	18.7405	-3.26658	0.0151355	0.0495474	-3.42123	-0.000300154	18.7759	-0.696699	0.50902	0.600968	-9.87707	temp DOWN	osmo NS
Q8K0C8	Cox19	Cytochrome c oxidase assembly protein COX19	14.9074	14.9776	14.0665	14.4044	15.1386	15.3403	13.9582	14.4164	14.8413	14.55	0.0724754	14.6085	2.2186	0.0646879	0.129818	-4.92765	0.00501987	14.8058	6.70435	0.000308862	0.00282377	-2.21895	temp NS	osmo UP
A0A0G2JFN1	Rprd2		15.6725	15.7534	15.8228	15.7215	15.3197	15.2932	16.185	16.2688	15.4548	15.4196	-0.0991271	15.7924	-8.10462	0.000121193	0.00585631	1.74692	-0.00232852	15.5972	-4.7351	0.0022712	0.00998179	-4.45306	temp DOWN	osmo DOWN
Q7TND5	Rpf1	Ribosome production factor 1	15.6307	15.4695	15.711	15.6801	14.6451	14.633	15.3321	15.2938	15.184	15.1629	-0.0108148	15.3455	-0.49091	0.639538	0.724474	-6.88548	-0.0052826	15.2949	-5.80656	0.000723067	0.00463467	-3.17558	temp NS	osmo DOWN
Q9D394	Rufy3	Protein RUFY3	18.2833	18.3128	18.3217	18.3445	18.3428	18.3687	18.3709	18.4084	17.9479	17.9713	-0.0501455	18.2158	-3.30432	0.0144001	0.0480597	-3.36841	0.000113478	18.329	0.409672	0.6946	0.758704	-10.0508	temp DOWN	osmo NS
A0A0G2JFV8			15.7973	15.6799	15.7852	15.7674	15.6439	15.5375	15.5723	15.5269	16.1317	16.2062	0.0733715	15.819	4.41605	0.00365388	0.0227891	-1.89935	-0.000928113	15.7019	-2.63748	0.0343269	0.0717753	-7.3966	temp UP	osmo NS
Q91WJ8	Fubp1	Far upstream element-binding protein 1	12.0583	12.3375	12.1908	12.402	11.9185	12.1839	12.0262	11.6237	12.9317	12.2395	0.0929846	12.2028	2.93325	0.0237016	0.065375	-3.89418	-0.00122611	12.1818	-1.89475	0.101056	0.166514	-8.49225	temp NS	osmo NS
Q9WV76	Ap4b1	AP complex subunit beta;AP-4 complex subunit beta-1	16.4534	16.4642	16.4809	16.4775	16.5023	16.5227	16.4452	16.5457	16.9348	16.9508	0.0494623	16.6324	2.33418	0.0548379	0.115792	-4.76081	0.000166549	16.4835	0.628811	0.549933	0.637441	-9.92552	temp NS	osmo NS
A0A0G2JFZ4	Tsc22d2		18.4105	18.3565	18.2421	18.395	18.4898	18.3716	18.585	18.6765	17.4735	17.5783	-0.12906	18.1801	-4.6873	0.00268918	0.0195516	-1.56879	0.000560657	18.3776	1.51709	0.17412	0.257353	-9.00893	temp DOWN	osmo NS
Q9D3W4	Gpn3	GPN-loop GTPase 3	13.8863	13.7346	14.1137	14.1236	14.0739	13.7094	13.8125	13.8906	14.0979	14.523	0.0506742	13.9908	1.90805	0.100998	0.178106	-5.36882	-0.00113493	13.9403	-1.55423	0.165173	0.247193	-8.96033	temp NS	osmo NS
E9PVP1	Aim1		15.1303	15.0589	15.1394	15.0221	15.9225	15.923	15.4443	15.4152	15.3618	14.8869	-0.0411132	15.2163	-1.90528	0.101401	0.178651	-5.37269	0.00420983	15.366	4.42114	0.00327317	0.0129334	-4.8578	temp NS	osmo UP
Q3UX43	Ankrd13c	Ankyrin repeat domain-containing protein 13C	13.4848	13.5528	13.657	13.4238	13.8467	13.6994	13.6667	13.5845	13.525	13.4596	-0.0171472	13.5456	-1.39552	0.208428	0.306992	-6.04691	0.00116315	13.6108	2.1126	0.0735258	0.129575	-8.17734	temp NS	osmo NS
P07091	S100a4	Protein S100;Protein S100-A4	19.5458	19.8776	18.7525	18.6389	20.3432	20.3354	20.7651	20.8544	19.6086	19.6529	-0.154747	20.0507	-5.97661	0.000718045	0.0113725	-0.145496	0.00821788	19.5822	11.9602	7.92597e-06	0.000416813	1.93835	temp DOWN	osmo UP
A0A0G2JGI1	Nexn		16.3789	16.6623	16.4193	16.601	16.4833	16.5013	16.0966	16.383	16.6016	16.4212	0.0362177	16.4239	1.8181	0.114884	0.195765	-5.4935	-8.90578e-05	16.5077	-0.170621	0.86947	0.900892	-10.1292	temp NS	osmo NS
Q8BVI4	Qdpr	Dihydropteridine reductase	19.8369	19.8191	20.1289	20.1116	19.9501	19.8422	19.6751	19.7844	19.6401	19.6325	-0.00848065	19.7313	-0.571149	0.586987	0.679607	-6.83878	-0.00112037	19.9481	-2.27008	0.0584232	0.108608	-7.94516	temp NS	osmo NS
P08556	Nras	GTPase NRas	17.5293	17.4909	17.8097	17.644	17.5463	17.5252	17.6485	17.4158	17.8509	17.8711	0.0364659	17.6344	1.93563	0.0970811	0.173361	-5.33025	-0.000955769	17.5909	-2.20431	0.0643075	0.116803	-8.04248	temp NS	osmo NS
P54729	Nub1	NEDD8 ultimate buster 1	19.9357	20.0354	20.1822	20.2372	19.9923	20.0506	20.1389	20.2048	19.6152	19.4791	-0.0739192	19.9015	-4.29087	0.0042245	0.0247172	-2.05568	-0.000941227	20.0722	-2.24979	0.0601778	0.111073	-7.97523	temp DOWN	osmo NS
A0A0G2JGW9	Fubp1		15.5652	15.6518	15.6401	15.6979	15.8178	15.8057	15.8714	15.6191	15.7283	16.0206	0.0117027	15.7427	0.546228	0.603043	0.693735	-6.85397	0.000713815	15.6964	1.74392	0.125797	0.199156	-8.70404	temp NS	osmo NS
Q6PIC6	Atp1a3	Sodium/potassium-transporting ATPase subunit alpha-3	16.8053	16.8268	16.6604	16.7495	16.4676	16.5659	16.4004	16.3039	16.5306	16.6225	0.0346482	16.5816	1.59385	0.15802	0.24847	-5.79504	-0.000941157	16.6792	-1.71505	0.131154	0.206015	-8.74383	temp NS	osmo NS
Q9EPR2	Pla2g12a	Group XIIA secretory phospholipase A2	17.1335	17.1299	17.1921	17.2274	16.9687	17.0203	17.1125	17.1553	16.6657	16.5757	-0.0576393	16.9621	-2.70831	0.0323377	0.0805064	-4.21838	-0.00107649	17.112	-3.96	0.00574916	0.0190361	-5.47774	temp NS	osmo DOWN
Q9JK91	Mlh1	DNA mismatch repair protein Mlh1	14.9084	14.8767	15.0822	15.17	14.7711	14.8093	15.0871	15.1568	15.2595	14.9028	-0.00925549	15.0319	-0.454871	0.663921	0.744911	-6.90432	-0.0016794	14.9363	-5.25565	0.00127787	0.00666345	-3.81281	temp NS	osmo DOWN
Q6P4S8	Ints1	Integrator complex subunit 1	18.239	18.1936	18.3357	18.3501	18.0431	18.1535	18.2435	18.3021	18.4986	18.5249	0.0256638	18.3336	1.56829	0.163814	0.25579	-5.82838	-0.00122312	18.2192	-4.09916	0.00483409	0.0168663	-5.28751	temp NS	osmo DOWN
Q8BK75	Elp6	Elongator complex protein 6	17.3653	17.3284	17.4341	17.4666	17.0976	17.1189	17.4939	17.4025	17.1355	16.9086	-0.0499005	17.2723	-2.95129	0.0231244	0.0642868	-3.86832	-0.00171055	17.3018	-5.70233	0.000802962	0.00495539	-3.29307	temp NS	osmo DOWN
Q5DW34	Ehmt1	Histone-lysine N-methyltransferase EHMT1	18.9308	19.0506	19.0118	19.0194	18.821	18.8854	18.8486	19.0125	18.7168	18.5727	-0.0308496	18.8553	-1.58698	0.159559	0.250426	-5.80403	-0.000811944	18.9532	-2.42712	0.0464943	0.0905141	-7.71136	temp NS	osmo NS
Q8R5K2	Usp33	Ubiquitin carboxyl-terminal hydrolase 33	16.0781	16.0989	15.842	15.9278	15.9655	16.0099	15.8877	15.771	16.1987	15.9661	0.033688	16.0001	2.16571	0.0697801	0.136485	-5.00364	0.000514055	15.987	1.16862	0.281755	0.376496	-9.43222	temp NS	osmo NS
Q9CZL2	5730508B09Rik	Uncharacterized protein C4orf32 homolog	11.5842	11.9566	11.4224	11.619	12.2801	11.7857	11.9756	12.0208	12.3937	12.0307	0.0193701	11.9936	0.664498	0.529105	0.631222	-6.77649	0.00256118	11.7747	2.80237	0.0271365	0.0598382	-7.14992	temp NS	osmo NS
O88477	Igf2bp1	Insulin-like growth factor 2 mRNA-binding protein 1	14.9145	15.1434	15.2897	14.9637	15.1477	15.2438	15.0584	15.0588	15.6356	14.8884	0.0222238	15.1165	0.73221	0.489454	0.59549	-6.72618	0.000345249	15.1171	0.51161	0.625058	0.699969	-9.99863	temp NS	osmo NS
P07310	Ckm	Creatine kinase M-type	17.0979	16.7633	17.5174	17.5696	16.6631	16.7914	16.1116	16.2674	18.7635	18.7556	0.303602	17.2932	5.97737	0.000717533	0.0113725	-0.14473	-0.00408136	17.0671	-5.72912	0.000781521	0.00490205	-3.26274	temp UP	osmo DOWN
A0A0J9YTR2			13.346	13.4836	13.5882	13.7316	13.1798	13.2983	12.2181	13.2175	13.9293	13.8186	0.143994	13.3355	3.93527	0.0064621	0.0302011	-2.51274	-0.00210388	13.4379	-5.15781	0.00141971	0.00715426	-3.93025	temp UP	osmo DOWN
Q8BJU2	Tspan9	Tetraspanin;Tetraspanin-9	17.4812	17.4282	17.4841	17.371	17.2312	17.2552	17.0984	17.1417	17.6766	17.6867	0.0698603	17.4188	5.96006	0.000729358	0.011504	-0.162299	-0.000921939	17.3751	-2.29247	0.056548	0.105884	-7.91194	temp UP	osmo NS
Q9Z255	Ube2a	Ubiquitin-conjugating enzyme E2 A	13.9978	13.7311	13.5246	13.95	13.8838	14.05	13.8425	14.1598	14.1317	14.1457	0.0126445	14.0014	0.574717	0.584709	0.677545	-6.83655	0.00114804	13.8562	1.51333	0.175051	0.25813	-9.01382	temp NS	osmo NS
P97328	Khk	Ketohexokinase	15.4334	15.3294	15.7047	15.7129	15.3595	15.349	15.3764	15.5446	15.0914	15.2524	-0.0340125	15.3379	-2.20264	0.0661829	0.131833	-4.9506	-0.00177287	15.4815	-4.03903	0.00520824	0.0177975	-5.36938	temp NS	osmo DOWN
Q5SXY1	Specc1	Cytospin-B	20.3143	20.443	20.0521	20.1394	20.885	20.9698	20.273	20.3206	19.9699	19.9257	-0.0374992	20.2077	-1.80722	0.116685	0.197687	-5.50846	0.00415825	20.4673	9.15616	4.45832e-05	0.000958728	-0.0275699	temp NS	osmo UP
Q69Z99	Znf512	Zinc finger protein 512	17.041	16.8301	17.5908	17.5398	16.5084	16.5197	16.9343	16.7313	18.4653	18.4237	0.183002	17.4043	3.49878	0.0111776	0.041342	-3.099	-0.00525622	17.005	-11.6959	9.17361e-06	0.000428399	1.77171	temp UP	osmo DOWN
P31266	Rbpj	Recombining binding protein suppressor of hairless	19.9509	19.7364	19.9927	19.9822	19.8604	19.8811	19.6389	19.7311	19.7778	19.7619	0.0127606	19.7662	0.842913	0.429037	0.538548	-6.63519	-0.000583702	19.9006	-1.36297	0.216157	0.305243	-9.204	temp NS	osmo NS
Q9JI57	Gtf2ird1	General transcription factor II-I repeat domain-containing protein 1	15.8505	15.8706	15.7033	15.7492	15.9872	16.0466	16.0108	16.042	15.425	15.2589	-0.0802106	15.743	-4.14365	0.00502565	0.0267358	-2.24259	0.00145336	15.8679	5.33971	0.00116857	0.00625675	-3.71295	temp DOWN	osmo UP
Q8C1B7	2011-09-01	Septin-11	22.0477	22.0242	22.1296	22.0951	22.0257	21.9293	22.1042	22.1023	21.9688	21.9098	-0.0197775	22.0262	-1.67467	0.140943	0.227957	-5.68813	-0.000674431	22.0419	-2.33988	0.0527762	0.100506	-7.84146	temp NS	osmo NS
O08785	Clock	Circadian locomoter output cycles protein kaput	15.7689	15.7501	15.5147	15.6262	16.0219	16.0231	15.8394	15.7585	15.5534	15.6119	-0.0250828	15.7137	-1.91771	0.0996087	0.176498	-5.35533	0.00226049	15.7842	7.43114	0.000164986	0.00194668	-1.51089	temp NS	osmo UP
O88712	Ctbp1	C-terminal-binding protein 1	19.4172	19.3261	19.6074	19.5051	19.3484	19.3538	19.6054	19.6466	19.1833	19.2116	-0.0533007	19.3984	-4.43896	0.00355903	0.0224077	-1.871	-0.001026	19.4263	-2.84808	0.0254373	0.0570471	-7.08167	temp DOWN	osmo NS
Q9D8W7	Ociad2	OCIA domain-containing protein 2	15.0758	15.0519	14.492	14.5858	15.3424	15.3845	14.855	14.8378	15.0626	14.6753	0.00697473	14.9264	0.334782	0.748274	0.814863	-6.95726	0.00412283	14.9887	10.8312	1.51298e-05	0.000550004	1.20168	temp NS	osmo UP
A0A0J9YUG5	Wbscr27		17.2245	17.3283	17.4831	17.4882	17.3428	17.3441	17.1875	17.4996	17.6122	17.9	0.0449298	17.4587	1.72581	0.131059	0.216278	-5.61939	-0.000710867	17.3685	-1.69676	0.134661	0.210484	-8.76892	temp NS	osmo NS
A0A0J9YUQ8			18.7397	18.812	18.858	18.9034	18.9749	18.9081	18.1689	18.3495	18.2773	17.8234	-0.0128945	18.3618	-0.312969	0.764052	0.828283	-6.96522	0.00030412	18.866	0.730417	0.489446	0.583319	-9.8514	temp NS	osmo NS
A0A0J9YUR2			15.9124	15.9391	15.7251	15.6855	16.4274	16.4092	15.8216	15.8404	15.0934	15.0034	-0.0859131	15.6017	-2.49655	0.0435409	0.098691	-4.52543	0.00356493	16.0164	8.97693	5.05558e-05	0.00102887	-0.17036	temp NS	osmo UP
Q80UZ2	Sdad1	Protein SDA1 homolog	16.4648	16.3539	16.6314	16.5787	16.1458	16.1138	16.5615	16.5454	16.4123	16.2725	-0.0266355	16.4351	-2.04876	0.08253	0.153985	-5.17061	-0.00237663	16.3814	-7.49562	0.000156433	0.00189716	-1.45068	temp NS	osmo DOWN
A0A0J9YV30			14.7365	14.7835	15.182	14.9635	13.9591	14.453	14.3694	14.9819	15.7022	16.0952	0.138996	15.1114	2.98517	0.0220806	0.0626165	-3.81983	-0.00433356	14.6796	-5.28685	0.00123602	0.00648955	-3.77563	temp NS	osmo DOWN
A0A0J9YVE6			14.4447	14.518	14.6647	14.8339	13.7907	14.0582	13.8697	13.8126	16.4439	16.9059	0.331148	14.9991	5.04847	0.00181723	0.0163966	-1.1459	-0.00412418	14.385	-6.89482	0.000260758	0.00258523	-2.02798	temp UP	osmo DOWN
P70704	Atp8a1	Phospholipid-transporting ATPase;Phospholipid-transporting ATPase IA	15.7566	15.503	15.7533	15.6721	16.2402	16.2885	16.5736	16.1638	16.2688	16.2979	-0.024661	16.0939	-0.574725	0.584704	0.677545	-6.83655	0.00275845	15.869	3.03662	0.019533	0.0464532	-6.80136	temp NS	osmo UP
Q9JLT4	Txnrd2	Thioredoxin reductase 2, mitochondrial	17.533	17.555	17.4563	17.5698	17.6047	17.6082	17.2366	17.4067	17.9571	18.2462	0.0920888	17.6558	4.21043	0.00464313	0.0258916	-2.1574	0.000467213	17.5545	1.57361	0.160676	0.242124	-8.93476	temp UP	osmo NS
Q9JLV9	Prl2c5;Prl2c2;Prl2c3	Prolactin-2C3;Prolactin-2C2	15.9176	15.9076	14.5688	14.4615	15.9459	15.8716	15.1941	15.6326	16.2641	15.2848	0.0507184	15.7001	1.22722	0.262097	0.367129	-6.24627	0.00696795	15.4455	4.41427	0.00330001	0.0129924	-4.86682	temp NS	osmo UP
Q8BKS9	Kiaa0020	Pumilio domain-containing protein KIAA0020	18.7484	18.7379	19.1828	19.1077	18.0793	18.0153	18.7996	18.7263	18.2521	18.3121	-0.0543731	18.5961	-2.77949	0.0292909	0.0752124	-4.11547	-0.00548975	18.6452	-12.7327	5.25577e-06	0.000358237	2.40684	temp NS	osmo DOWN
Q9QZ23	Nfu1	NFU1 iron-sulfur cluster scaffold homolog, mitochondrial	19.2743	19.2103	19.4091	19.4827	18.7397	18.7142	19.2555	19.3304	19.6417	19.7119	0.0420495	19.404	2.08581	0.0782558	0.148129	-5.1179	-0.00359479	19.1384	-8.04555	0.000100802	0.00149712	-0.953155	temp NS	osmo DOWN
A0A0N4SUI7			16.9706	17.2217	16.9354	17.0948	17.2787	17.2735	17.067	17.2575	16.3487	16.0879	-0.10731	16.8256	-3.14218	0.0178616	0.0549923	-3.59646	0.00130515	17.1291	2.68404	0.032114	0.0680428	-7.32689	temp NS	osmo NS
Q9ESD7	Dysf	Dysferlin	18.6741	18.7007	18.6292	18.5563	18.8066	18.9269	19.0637	18.7475	19.4015	19.3196	0.0466136	18.9845	1.45293	0.192501	0.28934	-5.97571	0.00136999	18.7156	4.15432	0.00451676	0.0161192	-5.21286	temp NS	osmo UP
Q8JZQ5	Aoc1	Amine oxidase;Amiloride-sensitive amine oxidase [copper-containing]	16.0707	15.9507	16.4106	16.4417	15.5339	15.3629	15.1635	15.2941	17.6317	17.9068	0.301116	16.3363	6.35851	0.000504878	0.00961157	0.232485	-0.00488863	15.9618	-11.8391	8.47194e-06	0.000419887	1.86241	temp UP	osmo DOWN
B2RRD7	Brpf1		15.9529	15.9306	15.8102	15.9337	15.7347	15.8856	15.956	15.901	16.2137	16.1817	0.0304926	16.0226	2.10521	0.076107	0.145203	-5.09023	-0.000308878	15.8746	-0.722981	0.493719	0.587629	-9.85715	temp NS	osmo NS
P17183	Eno2	Gamma-enolase;Enolase	18.1562	18.1277	17.8515	17.9148	18.5872	18.5175	17.7883	18.0258	17.9802	18.1654	0.0233961	18.0406	1.37195	0.215305	0.314271	-6.07571	0.00334592	18.1925	10.169	2.27569e-05	0.000677224	0.737009	temp NS	osmo UP
Q9D4V0	Etnk1	Ethanolamine kinase 1	15.83	16.0517	15.5465	15.5703	16.5821	16.9404	15.5158	15.4614	16.5969	16.282	0.115961	15.9563	6.03007	0.000682831	0.0111704	-0.0914644	0.00601419	16.0868	7.6192	0.000141404	0.00181425	-1.33641	temp UP	osmo UP
Q80V62	Fancd2	Fanconi anemia group D2 protein homolog	15.0324	14.8968	14.6776	14.9617	15.3033	14.9072	14.7138	15.0612	15.0322	15.409	0.0389614	15.0242	1.72102	0.131956	0.217571	-5.62587	0.00142798	14.9632	1.95884	0.0920407	0.155314	-8.40057	temp NS	osmo NS
Q61464	Zfml;Znf638	Zinc finger protein 638	19.6131	19.7175	19.479	19.5131	20.0046	20.0704	19.609	19.7315	19.9931	19.7876	0.024604	19.742	1.48937	0.182977	0.277868	-5.92976	0.00270748	19.733	7.16423	0.000206492	0.00222965	-1.76453	temp NS	osmo UP
Q9JHR9	Nrip2	Nuclear receptor-interacting protein 2	16.7844	17.0106	16.9088	17.1347	16.5372	16.4507	17.0166	17.0896	16.6045	16.8819	-0.0379623	16.8979	-2.22271	0.0643078	0.129191	-4.92172	-0.00263897	16.8044	-4.40649	0.00333067	0.013056	-4.87704	temp NS	osmo DOWN
Q6PFR5	Tra2a	Transformer-2 protein homolog alpha	19	19.1583	18.9637	18.9775	19.0115	19.228	18.5855	18.7648	19.2759	19.2796	0.0758811	19.0107	5.36211	0.00131172	0.0147476	-0.794278	0.00074595	19.0565	1.66719	0.140518	0.218209	-8.80922	temp UP	osmo NS
A0A0N4SVH4			15.1542	15.4015	15.6803	15.8609	15.0351	15.1936	15.8553	16.0229	15.5411	15.9272	-0.0364969	15.6504	-1.02038	0.343818	0.452692	-6.46855	-0.00328118	15.3876	-5.10844	0.00149787	0.00742369	-3.99001	temp NS	osmo DOWN
Q80XI3	Eif4g3	Eukaryotic translation initiation factor 4 gamma 3	20.3438	20.5389	20.3891	20.4342	20.4322	20.6142	20.6342	20.6541	20.2657	20.197	-0.0504758	20.4389	-3.65364	0.00917241	0.036951	-2.88795	0.00055778	20.4587	1.24749	0.253323	0.345519	-9.34224	temp DOWN	osmo NS
Q9DAS9	Gng12	Guanine nucleotide-binding protein G(I)/G(S)/G(O) subunit gamma-12	17.0556	16.8819	16.8725	16.919	17.4643	17.3669	17.3253	16.943	17.0932	17.2391	0.000215447	17.0897	0.0099647	0.992347	0.99417	-7.02077	0.00259944	17.0934	4.67056	0.00244553	0.0104883	-4.5351	temp NS	osmo UP
Q91VX9	Tmem168	Transmembrane protein 168	17.4672	17.4588	17.4667	17.3658	17.421	17.483	17.5045	17.222	17.9363	17.7798	0.057579	17.5614	2.9253	0.0239606	0.0657731	-3.90557	0.000178797	17.4438	0.588418	0.5752	0.65853	-9.95226	temp NS	osmo NS
Q8R361	Rab11fip5	Rab11 family-interacting protein 5	19.7365	19.9686	19.9317	19.9711	19.6675	19.677	19.8726	20.0397	19.4929	19.4468	-0.0566996	19.7595	-3.02257	0.0209869	0.0607792	-3.76642	-0.00139599	19.8254	-3.36391	0.0124853	0.0331097	-6.32134	temp NS	osmo DOWN
Q8BZJ7	Dcun1d2	DCN1-like protein;DCN1-like protein 2	16.9499	17.115	16.9634	16.9597	17.5627	17.7176	16.6248	16.5955	17.1288	16.8876	0.0532944	16.8836	2.96009	0.0228482	0.0638913	-3.85571	0.00339295	17.2114	4.75941	0.00220915	0.00975962	-4.4223	temp NS	osmo UP
A0A0N4SWI0			13.1189	12.7832	13.1654	13.0386	12.9875	13.3682	13.0594	12.9298	13.6475	13.5097	0.0646561	13.1747	2.26448	0.060577	0.124013	-4.86152	0.000379169	13.077	0.441378	0.672585	0.740484	-10.0358	temp NS	osmo NS
P35601	Rfc1	Replication factor C subunit 1	17.031	17.0771	17.4046	17.3022	16.6105	16.6141	17.0145	16.8741	17.3305	17.1997	0.038243	17.0878	2.69248	0.0330598	0.0817023	-4.24129	-0.00370564	17.0066	-11.1553	1.24914e-05	0.000504547	1.41994	temp NS	osmo DOWN
Q9DC69	Ndufa9	NADH dehydrogenase [ubiquinone] 1 alpha subcomplex subunit 9, mitochondrial	20.1387	20.0436	20.2598	20.2547	20.3766	20.396	20.4974	20.4728	20.2616	20.4445	-0.0228568	20.3098	-1.04547	0.332918	0.442364	-6.44309	0.000645207	20.2449	1.1074	0.30562	0.401982	-9.49935	temp NS	osmo NS
Q99J78	Def8	Differentially expressed in FDCP 8	14.8733	14.8217	14.8962	14.9988	14.9419	15.0072	15.0482	14.938	14.9737	15.1024	0.00208044	14.9595	0.129032	0.901212	0.929709	-7.01131	0.000135305	14.9232	0.34103	0.743339	0.801132	-10.0798	temp NS	osmo NS
Q3TX08	Trmt1	tRNA (guanine(26)-N(2))-dimethyltransferase	16.9479	16.9375	16.9958	17.066	16.8949	16.8812	16.8962	16.8836	17.5894	17.4996	0.074552	17.1257	3.24128	0.0156512	0.0507649	-3.45673	-0.00071417	16.9539	-2.63639	0.034381	0.0718569	-7.39824	temp NS	osmo NS
O88456	Capns1	Calpain small subunit 1	20.5149	19.9954	20.7023	20.7297	20.5077	20.4803	20.6247	20.681	20.7728	21.0196	0.0192004	20.6014	0.504865	0.630223	0.716047	-6.87782	-0.00110983	20.4884	-1.03164	0.337411	0.434294	-9.5789	temp NS	osmo NS
Q9DCT5	Sdf2	Stromal cell-derived factor 2	19.6658	19.6438	19.8879	19.9386	19.5678	19.5857	19.8539	19.9633	19.7037	19.7878	-0.0234558	19.7697	-1.56542	0.164477	0.25649	-5.83211	-0.00168229	19.7149	-5.11072	0.00149417	0.00741165	-3.98726	temp NS	osmo DOWN
Q8C2K1	Def6	Differentially expressed in FDCP 6	14.817	14.8703	15.0526	15.213	14.6503	14.7295	15.1793	15.0405	15.1208	15.0675	-0.00720087	15.0159	-0.37886	0.716796	0.788441	-6.93962	-0.00221453	14.8888	-5.74268	0.000770911	0.00486374	-3.24742	temp NS	osmo DOWN
Q9JHL1	Slc9a3r2	Na(+)/H(+) exchange regulatory cofactor NHE-RF;Na(+)/H(+) exchange regulatory cofactor NHE-RF2	18.6007	18.6238	18.654	18.7302	18.6855	18.6263	18.7446	18.777	18.3942	18.3213	-0.0482702	18.5769	-3.68346	0.00883339	0.0361565	-2.84768	-0.000181106	18.6534	-0.575142	0.583651	0.664617	-9.96069	temp DOWN	osmo NS
Q8C1A5	Thop1	Thimet oligopeptidase	21.4491	21.3335	21.4452	21.3825	21.5897	21.4666	21.5951	21.7241	20.8563	20.7954	-0.0990633	21.2923	-5.17898	0.00158421	0.0157276	-0.99785	0.000571429	21.4445	1.46133	0.188389	0.273467	-9.08078	temp DOWN	osmo NS
Q8R3P2	Dtx2	Probable E3 ubiquitin-protein ligase DTX2	14.7485	14.743	14.6814	14.4906	15.2648	15.2833	14.9481	14.6324	14.9209	14.8826	0.0116063	14.8126	0.682364	0.518449	0.621227	-6.76362	0.00344006	14.8686	6.3262	0.000437124	0.00342257	-2.61017	temp NS	osmo UP
Q91XI1	Dus3l	tRNA-dihydrouridine(47) synthase [NAD(P)(+)]-like	19.8079	19.7842	19.926	19.8188	19.7831	19.809	19.9341	19.9587	19.6409	19.4838	-0.0461765	19.7683	-3.3872	0.0129175	0.0449669	-3.25301	-0.000381678	19.8215	-1.25269	0.251539	0.343638	-9.33618	temp DOWN	osmo NS
Q6ZQ03	Fnbp4	Formin-binding protein 4	18.3903	18.4104	18.3432	18.2594	18.5635	18.4933	17.9676	18.1578	17.9348	17.9253	-0.00800545	18.131	-0.299412	0.77392	0.835422	-6.9699	0.00113549	18.41	3.86984	0.00644265	0.0204249	-5.60242	temp NS	osmo UP
Q8VC57	Kctd5	BTB/POZ domain-containing protein KCTD5	19.8046	19.7775	19.68	19.7907	19.6942	19.695	20.0017	20.1076	19.6392	19.6637	-0.0506366	19.8324	-4.18978	0.00475786	0.0261118	-2.18367	-0.00020382	19.7403	-0.602281	0.566452	0.650564	-9.94326	temp DOWN	osmo NS
Q5U419	Mfsd3	Major facilitator superfamily domain-containing protein 3	17.2189	17.2526	17.2831	17.1352	17.6991	17.746	17.5257	17.0753	17.9749	17.9262	0.071642	17.4956	2.20954	0.0655323	0.131041	-4.94068	0.00256699	17.3891	4.23555	0.00409031	0.0150702	-5.10368	temp NS	osmo UP
A0A0R4J005	Lims1		21.4583	21.4689	21.4594	21.4639	21.7736	21.7197	21.562	21.6203	21.1509	20.9757	-0.0618485	21.3727	-3.5933	0.00990272	0.0384492	-2.9698	0.00142513	21.5573	3.51335	0.0102286	0.0286656	-6.10576	temp DOWN	osmo UP
P70261	Pald1	Paladin	18.1856	18.177	18.3429	18.2331	18.0805	18.0937	18.5054	18.3134	18.0495	18.1921	-0.0370513	18.2372	-2.58782	0.0382816	0.0904494	-4.393	-0.00100458	18.1855	-3.44181	0.0112484	0.0306774	-6.20864	temp NS	osmo DOWN
P70288	Hdac2	Histone deacetylase 2	20.0125	19.9961	20.0246	19.9801	19.9235	19.9326	19.933	19.8827	20.3947	20.3821	0.0559048	20.1002	3.45701	0.0117972	0.0426709	-3.15648	-0.000371414	19.9782	-1.36365	0.215952	0.305066	-9.20316	temp UP	osmo NS
B2RX12	Abcc3	Canalicular multispecific organic anion transporter 2	15.2536	15.1748	15.3225	15.2818	15.2092	15.1296	15.515	15.2083	15.823	16.3188	0.076597	15.5489	1.91293	0.100294	0.177306	-5.362	-0.000663776	15.2286	-2.20359	0.0643749	0.11685	-8.04354	temp NS	osmo NS
O55060	Tpmt	Thiopurine S-methyltransferase	18.3041	18.2858	18.3325	18.2985	18.7041	18.6188	18.2758	18.3161	18.3387	18.2521	-8.37385e-05	18.2954	-0.00702627	0.994603	0.99584	-7.02079	0.00172982	18.424	3.3829	0.0121708	0.032498	-6.2938	temp NS	osmo UP
Q9JLZ3	Auh	Methylglutaconyl-CoA hydratase, mitochondrial	19.718	19.7304	19.3799	19.5152	19.6086	19.6111	19.2486	19.3868	19.5765	19.6723	0.0427177	19.5554	2.4444	0.0468797	0.103959	-4.6011	0.000811347	19.5939	1.52539	0.172083	0.255282	-8.99812	temp NS	osmo NS
Q6NXM2	Rcbtb1	RCC1 and BTB domain-containing protein 1	17.3006	17.53	17.1702	17.2434	17.5469	17.7189	17.3416	17.3605	17.1486	16.9703	-0.03142	17.2753	-1.54046	0.170347	0.263358	-5.8644	0.00213035	17.4183	4.51209	0.00294002	0.0119511	-4.7391	temp NS	osmo UP
P47931	Fst	Follistatin	17.4606	17.469	17.6747	17.7435	17.3201	17.3207	17.4497	17.4022	18.232	18.2462	0.092065	17.71	3.23909	0.0156967	0.0508161	-3.4598	-0.0019435	17.4981	-6.72812	0.000302341	0.00279889	-2.19489	temp NS	osmo DOWN
Q8CCJ4	Amer2	APC membrane recruitment protein 2	13.6037	13.5867	13.4048	13.2616	13.738	14.0282	13.616	13.7681	13.5276	13.2664	-0.035095	13.5614	-2.16935	0.0694175	0.136125	-4.99843	0.00274937	13.6038	5.43814	0.00105366	0.00583292	-3.59724	temp NS	osmo UP
Q8C006	Trim35	Tripartite motif-containing protein 35	14.9006	14.7818	15.0444	15.0842	14.8573	14.8162	15.0911	14.7478	15.6708	15.8231	0.0912866	15.1692	2.44234	0.0470167	0.104157	-4.60408	-0.00113759	14.9141	-2.91129	0.0232708	0.0532204	-6.98747	temp NS	osmo NS
A0A0R4J034			14.561	14.6217	14.8842	15.0092	15.0116	15.0278	14.844	14.9479	14.58	14.0588	-0.0709271	14.6022	-3.25258	0.0154187	0.0502476	-3.44087	0.000365271	14.8526	0.396587	0.703781	0.767194	-10.0567	temp NS	osmo NS
Q8R079	Bfar	Bifunctional apoptosis regulator	16.0845	16.1964	16.0118	16.1326	16.2736	16.2376	16.6681	16.18	16.0133	15.971	-0.0542649	16.1856	-2.62533	0.0363167	0.0872652	-4.33859	0.000917015	16.1561	2.67913	0.03234	0.0684193	-7.33424	temp NS	osmo NS
Q8C3P7	Mettl3	N6-adenosine-methyltransferase subunit METTL3	14.9648	15.0262	15.0538	15.1402	14.7789	14.7546	14.6808	14.8695	15.5833	15.7164	0.10268	15.1402	4.48785	0.00336559	0.021894	-1.81076	-0.00165119	14.9531	-5.12312	0.00147414	0.00734088	-3.97221	temp UP	osmo DOWN
Q8CIG8	Prmt5	Protein arginine N-methyltransferase 5	20.5305	20.5641	20.6083	20.5434	20.6423	20.5924	20.4195	20.5898	20.3344	20.3466	-0.0175472	20.4641	-1.15459	0.288716	0.395977	-6.32743	0.000207765	20.5802	0.697747	0.508404	0.600333	-9.87628	temp NS	osmo NS
Q99JW2	Acy1	Aminoacylase-1	18.6837	18.7917	18.8503	18.8647	18.6499	18.6149	18.6687	18.8152	17.8884	17.9233	-0.093933	18.4618	-2.98107	0.0222043	0.0627806	-3.8257	-0.00112549	18.7425	-3.82261	0.00684203	0.0213105	-5.66816	temp NS	osmo DOWN
Q6TXD4	Dnmbp	Dynamin-binding protein	16.9499	16.9776	17.5816	17.4255	16.9592	16.8982	17.2277	17.4209	17.1344	17.2475	-0.0223255	17.1597	-1.08226	0.317438	0.425892	-6.40498	-0.00287414	17.132	-4.40176	0.00334943	0.0131059	-4.88324	temp NS	osmo DOWN
Q8BIH0	Sap130	Histone deacetylase complex subunit SAP130	17.88	17.9089	17.9297	17.8927	17.8434	17.798	17.6059	17.7184	17.8864	17.8206	0.0262207	17.8033	1.89893	0.102327	0.179785	-5.38154	-0.000452588	17.8754	-1.66115	0.141745	0.219623	-8.81743	temp NS	osmo NS
O08983	Hps1	Hermansky-Pudlak syndrome 1 protein homolog	14.9126	14.8586	14.9668	14.9511	14.8657	14.7623	14.9711	14.9676	15.2258	15.3083	0.0317128	15.0407	1.65974	0.143959	0.231364	-5.70803	-0.000724824	14.8862	-2.44591	0.0452453	0.088474	-7.68329	temp NS	osmo NS
Q8BGE6	Atg4b	Cysteine protease ATG4B	17.6929	17.6637	17.832	17.8499	17.9594	17.9509	17.6259	17.6488	17.8986	17.6873	0.0182993	17.7029	1.31187	0.233754	0.334987	-6.14785	0.000570765	17.8248	1.04095	0.33337	0.430107	-9.56935	temp NS	osmo NS
Q3THF9	Coq10b;Coq10a	Coenzyme Q-binding protein COQ10 homolog B, mitochondrial	13.8545	13.8388	13.8168	13.8269	13.7786	13.8611	13.6233	13.7499	14.5107	14.5666	0.0989002	14.024	4.1135	0.00520973	0.0272455	-2.28128	-9.76104e-06	13.8295	-0.0347755	0.973254	0.9798	-10.1452	temp UP	osmo NS
Q9JLI6	Scly	Selenocysteine lyase	18.9714	19.0387	19.1434	19.085	19.1439	19.1151	18.6347	18.7387	18.8648	18.872	0.0268953	18.8534	1.61519	0.153329	0.242544	-5.76702	7.64786e-05	19.0829	0.200742	0.846752	0.883485	-10.1228	temp NS	osmo NS
Q5U5Q9	Uimc1	BRCA1-A complex subunit RAP80	15.516	15.7608	15.3244	15.3969	15.8062	15.9649	15.2133	15.1239	15.9693	15.741	0.086642	15.554	5.20992	0.00153401	0.0156054	-0.963117	0.00262461	15.6282	5.4839	0.00100457	0.00565529	-3.54389	temp UP	osmo UP
Q8VCH8	Ubxn4	UBX domain-containing protein 4	19.0539	19.0645	19.1557	19.2162	19.1818	19.2866	19.0923	19.1221	19.0878	19.1045	-0.00221793	19.0875	-0.189055	0.855784	0.897028	-7.00043	0.000241264	19.1598	0.5386	0.607276	0.68579	-9.98301	temp NS	osmo NS
Q8BMP6	Acbd3	Golgi resident protein GCP60	20.8205	20.8355	20.8639	20.9197	20.8196	20.8142	20.8914	20.9336	20.1837	20.2423	-0.080242	20.6512	-3.52607	0.0107921	0.0404849	-3.06158	-0.00037439	20.8456	-1.39521	0.206677	0.294278	-9.16414	temp DOWN	osmo NS
Q9CWX2	Ndufaf1	Complex I intermediate-associated protein 30, mitochondrial	18.6162	18.5558	18.6217	18.6463	18.4746	18.5138	19.0438	19.151	17.8992	17.7274	-0.154578	18.4989	-7.34798	0.000217435	0.00691625	1.13057	-0.000698916	18.5714	-2.54533	0.0391899	0.0793569	-7.53459	temp DOWN	osmo NS
P51174	Acadl	Long-chain specific acyl-CoA dehydrogenase, mitochondrial	21.1042	21.1728	21.206	21.1653	21.0319	21.0398	21.0175	21.0392	21.0939	21.1209	0.0111204	21.0914	0.910477	0.394904	0.504552	-6.57463	-0.000748742	21.12	-2.68105	0.0322515	0.0682772	-7.33137	temp NS	osmo NS
Q91YN5	Uap1	UDP-N-acetylhexosamine pyrophosphorylase;UDP-N-acetylgalactosamine pyrophosphorylase;UDP-N-acetylglucosamine pyrophosphorylase	18.48	18.3942	18.4475	18.5815	18.6533	18.6955	18.0666	18.3038	18.5319	18.4441	0.0391361	18.3701	2.60045	0.0376078	0.0892718	-4.37467	0.000799509	18.542	1.65597	0.142803	0.220948	-8.82444	temp NS	osmo NS
Q8BK62	Olfml3	Olfactomedin-like protein 3	18.823	18.7595	19.6677	19.779	18.4675	18.6883	18.3565	18.2958	20.4186	20.3244	0.239076	19.1629	5.12845	0.00167021	0.0159413	-1.05488	-0.00572722	19.0308	-6.35303	0.000426265	0.00336247	-2.58186	temp UP	osmo DOWN
P20352	F3	Tissue factor	19.109	19.2701	18.8003	18.8747	18.2653	18.1899	18.8703	18.7476	18.6201	18.6597	-0.0112072	18.8795	-0.372745	0.721129	0.791189	-6.94219	-0.00304975	18.7515	-2.03804	0.0819878	0.141477	-8.28609	temp NS	osmo NS
P11610	Cd1d2;Cd1d1	Antigen-presenting glycoprotein CD1d2;Antigen-presenting glycoprotein CD1d1	15.837	15.7981	15.5751	15.4922	16.8197	17.2363	15.2034	14.816	17.1814	17.0289	0.251693	15.9775	7.56903	0.000182398	0.00663061	1.31652	0.00747162	16.1264	6.2173	0.0004845	0.00365194	-2.72592	temp UP	osmo UP
Q9JKP7	Pole3	DNA polymerase epsilon subunit 3	16.1362	15.9235	16.1215	15.882	16.1631	15.8547	16.2054	16.0503	16.2131	15.6764	-0.0225542	16.0342	-0.961654	0.370436	0.48031	-6.52636	3.57882e-05	16.0135	0.0547377	0.957915	0.967548	-10.1442	temp NS	osmo NS
Q3TC72	Fahd2	Fumarylacetoacetate hydrolase domain-containing protein 2A	18.7306	18.7156	18.8378	18.9062	18.5488	18.5109	18.8148	18.8856	18.7871	18.8792	-0.00450423	18.8021	-0.328053	0.753127	0.8183	-6.95977	-0.00171078	18.7083	-6.18545	0.000499428	0.00371964	-2.76004	temp NS	osmo DOWN
O88393	Tgfbr3	Transforming growth factor beta receptor type 3	18.0827	18.0428	17.6681	17.7443	18.3401	18.4209	17.9849	17.7655	18.5273	18.6976	0.0865853	18.1835	4.07522	0.00545421	0.0278314	-2.33058	0.00337119	18.0498	11.2493	1.1827e-05	0.000497868	1.48221	temp UP	osmo UP
O88291	Znf326;Zfp326	DBIRD complex subunit ZNF326	19.0862	19.2123	19.3298	19.3428	19.04	19.0119	19.4337	19.6559	19.0231	18.5332	-0.0941239	19.1574	-4.16864	0.00487857	0.0264135	-2.21063	-0.00155186	19.1705	-4.95051	0.00178203	0.00841314	-4.18349	temp DOWN	osmo DOWN
O88572	Lrp6	Low-density lipoprotein receptor-related protein 6	14.7234	14.7918	14.9824	14.9726	14.7151	14.9581	15.0164	14.7716	14.9977	15.3439	0.0282892	14.9408	1.11849	0.302769	0.410248	-6.36656	-0.000704387	14.8572	-1.31147	0.232098	0.322604	-9.26655	temp NS	osmo NS
O70405	Ulk1	Serine/threonine-protein kinase ULK1	18.0252	18.0836	18.0785	18.1759	18.1267	18.1024	18.2786	18.2623	17.787	17.7508	-0.0606985	18.0312	-4.71353	0.00261212	0.0193705	-1.53742	-6.31659e-05	18.0987	-0.191555	0.853666	0.888242	-10.1249	temp DOWN	osmo NS
Q99KK2	Cmas	N-acylneuraminate cytidylyltransferase	20.0044	19.954	20.1703	20.1372	20.1131	20.0779	19.8747	19.7758	19.9553	19.7264	0.00488531	19.8818	0.297124	0.77559	0.83648	-6.97067	-0.000291009	20.0761	-0.696309	0.509249	0.601145	-9.87736	temp NS	osmo NS
Q91W34	BC017158	RUS1 family protein C16orf58 homolog	17.9634	18.0366	17.9858	17.9461	18.0524	18.0985	17.8872	17.6229	18.6666	18.7277	0.110743	18.1507	4.57857	0.00303691	0.0206431	-1.69995	0.000547293	18.0138	1.92184	0.0971436	0.161916	-8.4536	temp UP	osmo NS
Q7TMS5	Abcg2	ATP-binding cassette sub-family G member 2	17.2828	17.3762	17.4742	17.3525	17.1485	17.3098	17.3296	17.6334	18.0267	18.2329	0.0696689	17.6469	1.97161	0.0921963	0.166823	-5.27971	-0.000920922	17.324	-2.3501	0.0519974	0.0995356	-7.82624	temp NS	osmo NS
Q7TMF2	Eri1	3-5 exoribonuclease 1	19.0915	19.078	18.9092	18.9511	19.1984	19.2016	18.8499	19.043	17.9742	18.1358	-0.0972314	18.6954	-2.36905	0.0521793	0.111924	-4.71033	0.00134907	19.0716	5.17743	0.00138991	0.0070596	-3.90659	temp NS	osmo UP
Q6PE55	Pdgfrl	Platelet-derived growth factor receptor-like protein	18.0226	17.9326	18.7347	18.8129	17.5879	17.7564	19.1035	19.073	18.7487	18.8089	-0.0574048	18.6149	-1.10096	0.309796	0.417179	-6.38526	-0.0055081	18.1412	-8.35566	7.95358e-05	0.00132282	-0.684569	temp NS	osmo DOWN
Q8R3Q0	Saraf	Store-operated calcium entry-associated regulatory factor	18.4168	18.2085	18.5946	18.3283	18.5987	18.5766	18.0976	17.9048	18.7453	18.8384	0.0950994	18.3686	5.17624	0.00158875	0.0157309	-1.00094	0.000631033	18.4539	0.899543	0.398993	0.495364	-9.70751	temp UP	osmo NS
Q3TDQ1	Stt3b	Dolichyl-diphosphooligosaccharide--protein glycosyltransferase subunit STT3B	18.4237	18.3922	18.4214	18.4661	18.3193	18.4748	18.6165	18.3634	18.8977	18.8073	0.0390176	18.5835	1.73121	0.130054	0.214941	-5.61209	-0.000233821	18.4163	-0.695605	0.509663	0.601449	-9.87788	temp NS	osmo NS
Q6PDG8	Mon1a	Vacuolar fusion protein MON1 homolog A	14.2853	14.2706	14.5587	14.4468	14.5057	14.5697	14.3525	14.478	14.9928	14.9344	0.0587491	14.5523	2.00519	0.0878572	0.160724	-5.23234	0.000174858	14.4395	0.28365	0.785091	0.834849	-10.1	temp NS	osmo NS
Q7TQK1	Ints7	Integrator complex subunit 7	17.4255	17.4602	17.5264	17.4506	17.461	17.4936	17.5101	17.5078	17.4993	17.3761	-0.0093472	17.4632	-0.759166	0.474233	0.58092	-6.70501	-5.59251e-05	17.4696	-0.191844	0.853448	0.888238	-10.1248	temp NS	osmo NS
Q99KY4	Gak	Cyclin-G-associated kinase	20.5544	20.6057	20.5985	20.5863	20.3561	20.3364	20.5032	20.4669	20.7383	20.7158	0.0290972	20.5974	2.40917	0.0492843	0.107527	-4.65218	-0.00123074	20.5062	-3.43859	0.0112968	0.0307669	-6.21329	temp NS	osmo DOWN
Q8BH04	Pck2	Phosphoenolpyruvate carboxykinase [GTP], mitochondrial	22.444	22.4846	22.3383	22.3456	21.7993	21.8002	22.5745	22.4779	21.6764	21.5312	-0.1048	22.1981	-3.35036	0.013555	0.0462091	-3.3042	-0.00271118	22.202	-2.99074	0.0208212	0.0487723	-6.86937	temp DOWN	osmo DOWN
Q6VN19	Ranbp10	Ran-binding protein 10	14.4553	14.4564	14.5414	14.4924	14.276	14.1595	14.6049	14.6004	14.0378	13.388	-0.102872	14.2571	-3.05002	0.020221	0.059349	-3.72729	-0.00149577	14.3968	-4.14907	0.00454595	0.0161714	-5.21994	temp NS	osmo DOWN
Q8K4R9	Dlgap5	Disks large-associated protein 5	14.8208	15.2577	15.2765	15.3424	14.8338	14.697	14.6793	15.0043	15.8443	15.8674	0.117848	15.2456	3.61806	0.00959558	0.0379548	-2.93615	-0.00272028	15.038	-4.03659	0.00522409	0.0178198	-5.37271	temp UP	osmo DOWN
Q8C1A3	Mtrr	Methionine synthase reductase	14.8093	15.0576	15.3358	15.6631	14.2737	14.638	14.7362	14.6788	14.7215	14.069	-0.0304395	14.6787	-0.861776	0.419298	0.52938	-6.61866	-0.00521793	14.9629	-6.60368	0.000338278	0.00298891	-2.32149	temp NS	osmo DOWN
Q8K2Z4	Ncapd2	Condensin complex subunit 1	19.1162	19.1351	19.2708	19.1946	18.8731	18.9719	18.821	18.894	19.7165	19.4149	0.0849693	19.1829	4.62712	0.00287581	0.0201791	-1.64116	-0.00155085	19.0936	-4.83456	0.00202892	0.00917038	-4.32777	temp UP	osmo DOWN
Q6NWW9	Fndc3b	Fibronectin type III domain-containing protein 3B	19.842	19.9278	20.0051	20.0116	19.7117	19.8109	20.4432	20.1238	19.9161	19.855	-0.0527993	20.018	-2.89723	0.0249003	0.0676715	-3.94587	-0.00123522	19.8849	-4.02798	0.00528043	0.0179798	-5.38448	temp NS	osmo DOWN
Q91UZ4	Egln3	Egl nine homolog 3	13.3199	13.4199	13.4593	13.2985	13.8258	13.9428	13.2977	13.3733	14.5259	14.9067	0.155692	13.8072	3.16557	0.0173111	0.053984	-3.56338	0.00252702	13.5444	3.6182	0.00891079	0.0258552	-5.95606	temp NS	osmo UP
P70459	Erf	ETS domain-containing transcription factor ERF	12.8121	13.2503	12.3891	12.4103	12.9858	13.0191	12.4502	12.5858	13.0805	13.383	0.0905903	12.927	4.05868	0.00556375	0.0280169	-2.35196	0.00301393	12.8111	3.09323	0.0180594	0.0436835	-6.71766	temp UP	osmo UP
Q80XL6	Acad11	Acyl-CoA dehydrogenase family member 11	17.4793	17.4798	17.4044	17.4356	17.0309	16.9407	17.8558	17.7081	17.0713	17.1657	-0.0806432	17.46	-5.62556	0.00100737	0.0131111	-0.509781	-0.0021711	17.2951	-3.22542	0.0150616	0.0378224	-6.52325	temp DOWN	osmo DOWN
Q91ZX7	Lrp1	Prolow-density lipoprotein receptor-related protein 1;Low-density lipoprotein receptor-related protein 1 85 kDa subunit;Low-density lipoprotein receptor-related protein 1 515 kDa subunit;Low-density lipoprotein receptor-related protein 1 intracellular domain	22.9634	22.9166	23.3234	23.3387	22.7054	22.756	23.4043	23.2081	23.714	23.7646	0.0411418	23.3285	1.09094	0.313873	0.421775	-6.39586	-0.00300173	23.0006	-8.97328	5.06864e-05	0.00102887	-0.173289	temp NS	osmo DOWN
Q9JHU2	Palmd	Palmdelphin	15.5376	15.474	15.601	15.866	15.8458	15.9237	16.1016	16.1359	16.0534	16.0498	-0.0200488	15.8921	-0.59533	0.571647	0.667067	-6.82345	0.000756182	15.708	0.931558	0.38334	0.479898	-9.67758	temp NS	osmo NS
Q8K114	Ints9	Integrator complex subunit 9	16.4648	16.5191	16.6028	16.5441	16.2856	16.3272	16.4542	16.5043	17.0431	17.2104	0.072938	16.6993	2.88283	0.0253976	0.068559	-3.96656	-0.00133545	16.4573	-4.43843	0.00320677	0.0127417	-4.83514	temp NS	osmo DOWN
Q8BKT7	Thoc5	THO complex subunit 5 homolog	18.4307	18.48	18.25	18.21	18.4627	18.5208	18.3072	18.3405	18.2096	18.1415	-0.0139628	18.3183	-0.81392	0.444324	0.553032	-6.66004	0.00130862	18.3924	3.78308	0.00719707	0.0220741	-5.72341	temp NS	osmo UP
Q8CG85	Mamdc2	MAM domain-containing protein 2	15.5786	15.7063	16.3335	16.4037	15.3416	15.8415	15.6168	15.6298	16.064	15.6969	0.0292474	15.7154	1.52191	0.174836	0.268605	-5.88825	-0.00388543	15.8675	-3.67784	0.00824438	0.0244228	-5.8715	temp NS	osmo DOWN
Q2KN98	Specc1l	Cytospin-A	20.3816	20.4382	20.3133	20.3471	20.5644	20.5488	20.7314	20.6494	20.671	20.6165	-0.010961	20.5813	-0.595089	0.571798	0.667142	-6.8236	0.00113204	20.4322	4.09718	0.00484593	0.0168922	-5.29019	temp NS	osmo UP
Q9ERR7	2015-09-01	15 kDa selenoprotein	20.5247	20.4429	20.2535	20.3154	20.3256	20.2696	19.9774	20.1132	20.3899	20.4212	0.0493898	20.3115	2.84767	0.0266565	0.0704625	-4.01715	6.54719e-05	20.3553	0.12622	0.903196	0.925957	-10.1367	temp NS	osmo NS
A2AGT5	Ckap5	Cytoskeleton-associated protein 5	22.3827	22.4162	22.4158	22.3844	22.3903	22.414	22.2074	22.1959	22.6071	22.6113	0.0497812	22.4034	4.17205	0.0048589	0.0264135	-2.20629	1.00961e-05	22.4005	0.0389029	0.970081	0.97725	-10.145	temp UP	osmo NS
Q7TMV1	Rnf139	E3 ubiquitin-protein ligase RNF139	11.4858	11.7454	11.8291	11.6435	11.9368	12.0213	12.3951	11.5964	11.4513	11.591	-0.0610283	11.7108	-1.92898	0.0980119	0.174655	-5.33956	0.00121361	11.777	1.63892	0.146342	0.225147	-8.84748	temp NS	osmo NS
Q8BJ63	Ap5m1	AP-5 complex subunit mu-1	15.4358	15.5335	15.4946	15.4302	15.734	15.7339	15.9376	15.8133	14.7795	14.9728	-0.120144	15.4121	-6.23724	0.00056364	0.0101339	0.114459	0.00135762	15.5603	3.49982	0.0104134	0.0289505	-6.12516	temp DOWN	osmo UP
Q8R3I3	Cog6	Conserved oligomeric Golgi complex subunit 6	19.8313	19.8148	20.0185	19.9917	19.7535	19.7775	20.402	20.0799	19.4284	19.399	-0.101385	19.8259	-6.01765	0.000690836	0.0111789	-0.103986	-0.00119812	19.8645	-4.12754	0.00466784	0.0164897	-5.24904	temp DOWN	osmo DOWN
Q8BJZ4	Mrps35	28S ribosomal protein S35, mitochondrial	17.1479	17.0481	17.1484	17.0548	16.8823	16.7905	17.4572	17.3804	16.2026	16.0836	-0.149734	16.8866	-5.1041	0.00171351	0.0161204	-1.0825	-0.00132629	17.012	-3.01543	0.0201172	0.0475305	-6.83276	temp DOWN	osmo DOWN
Q8VCN9	Tbcc	Tubulin-specific chaperone C	17.2979	17.404	17.7083	17.6694	17.0052	16.9983	17.3741	17.4091	17.9814	17.9444	0.0632942	17.5685	2.52002	0.0421204	0.0961277	-4.49138	-0.00343544	17.3472	-11.7098	9.10281e-06	0.000428399	1.78054	temp NS	osmo DOWN
Q8CDG3	Vcpip1	Deubiquitinating protein VCIP135	20.5478	20.6139	20.623	20.6316	20.513	20.5342	20.4867	20.4498	19.9824	20.0786	-0.0468325	20.3598	-1.90449	0.101515	0.178769	-5.37379	-0.00051857	20.5772	-1.93854	0.0948066	0.158962	-8.4297	temp NS	osmo NS
P46718	Pdcd2;Pcd2	Programmed cell death protein 2	17.5149	17.5988	17.6323	17.6235	17.6134	17.5776	17.4489	17.436	17.4395	17.3142	-0.00502716	17.4587	-0.330305	0.751501	0.816882	-6.95894	-0.000162055	17.5934	-0.53275	0.611107	0.689301	-9.98646	temp NS	osmo NS
Q9D7B6	Acad8	Isobutyryl-CoA dehydrogenase, mitochondrial	19.2285	19.2319	19.0648	19.0786	19.3787	19.3755	19.8869	19.9	18.6982	18.6521	-0.15029	19.2663	-11.7655	1.22039e-05	0.00261076	4.08018	0.00152707	19.2263	6.0841	0.000550489	0.00394965	-2.86945	temp DOWN	osmo UP
P97814	Pstpip1	Proline-serine-threonine phosphatase-interacting protein 1	19.1192	19.159	19.3383	19.3408	18.9484	18.9169	19.2423	19.2352	18.8577	18.7084	-0.0531827	19.0537	-3.27409	0.0149861	0.0491425	-3.41071	-0.0020343	19.1371	-7.84621	0.000117862	0.00163775	-1.13027	temp DOWN	osmo DOWN
Q8VDG3	Parn	Poly(A)-specific ribonuclease PARN	19.6488	19.6825	19.9933	19.9088	19.156	19.1305	19.6556	19.7736	19.2968	19.3533	-0.0447261	19.5684	-2.73169	0.0313018	0.0786046	-4.18456	-0.00403903	19.5867	-10.5196	1.82811e-05	0.000620258	0.986256	temp NS	osmo DOWN
P97873	Loxl1	Lysyl oxidase homolog 1	20.13	20.0709	20.3292	20.2327	19.8219	19.8431	20.9041	20.7068	20.3032	19.9425	-0.0910049	20.3429	-3.81187	0.00752278	0.0330051	-2.67574	-0.00224223	20.0713	-7.23252	0.000194849	0.00214563	-1.69895	temp DOWN	osmo DOWN
A0A0R4J0Q6			19.5368	19.5367	19.3795	19.3465	19.6867	19.6444	19.6965	19.6579	19.2374	19.0798	-0.0610782	19.4575	-3.75227	0.00810244	0.0345168	-2.75525	0.00151252	19.5217	5.70972	0.00079698	0.00494471	-3.28469	temp DOWN	osmo UP
Q149C3	Lingo4	Leucine-rich repeat and immunoglobulin-like domain containing-NOGO receptor-interacting protein 4	13.8171	12.9685	13.7971	14.0914	12.2986	12.771	12.2272	12.5943	15.7757	16.1117	0.416594	13.9157	5.44134	0.00121049	0.0141731	-0.707696	-0.00704702	13.2906	-4.90562	0.00187342	0.00868874	-4.23912	temp UP	osmo DOWN
Q3UM29	Cog7	Conserved oligomeric Golgi complex subunit 7	18.7472	18.8053	18.8985	18.8388	18.6372	18.6869	19.0384	18.8669	18.7831	18.66	-0.0295413	18.8168	-2.14183	0.0722115	0.139695	-5.03787	-0.00103298	18.769	-3.64587	0.0085946	0.0252351	-5.91677	temp NS	osmo DOWN
O70404	Vamp8	Vesicle-associated membrane protein 8	17.9697	17.7211	18.2581	17.7088	18.165	17.8673	18.7925	18.0702	17.1798	17.1365	-0.154873	17.8116	-5.02233	0.00186837	0.0167016	-1.17585	0.000163481	17.9483	0.162911	0.875307	0.905433	-10.1307	temp DOWN	osmo NS
Q91W92	Cdc42ep1	Cdc42 effector protein 1	12.0033	12.36	12.3496	11.8249	12.3639	12.2849	11.8754	11.5752	13.0523	12.6475	0.135547	12.2523	4.90648	0.00211538	0.0176263	-1.30983	0.0011856	12.1978	1.314	0.231292	0.322088	-9.26352	temp UP	osmo NS
P70389	Igfals;Als	Insulin-like growth factor-binding protein complex acid labile subunit	15.6356	15.8261	15.9398	15.9276	15.5199	15.5205	15.4325	15.7348	16.8787	17.1004	0.160811	16.1014	3.61908	0.00958316	0.0379548	-2.93477	-0.00206763	15.7283	-5.75032	0.000765011	0.00484655	-3.2388	temp UP	osmo DOWN
Q80Y17	Llgl1	Lethal(2) giant larvae protein homolog 1	19.8526	19.7621	19.7337	19.7473	20.0657	20.0588	19.7743	19.7838	19.8097	19.9574	0.0123091	19.8233	0.942933	0.379248	0.488556	-6.54425	0.00160898	19.87	4.62447	0.00257911	0.0108787	-4.59406	temp NS	osmo UP
Q80YF6	Upk3b	Uroplakin-3b	19.6103	19.5037	20.0313	19.853	19.3268	19.345	20.3742	20.0301	20.3572	20.4241	0.00799327	20.0499	0.175759	0.865803	0.904673	-7.0032	-0.00303143	19.6117	-7.24801	0.000192312	0.00213078	-1.68414	temp NS	osmo DOWN
Q8K3A0	Hscb	Iron-sulfur cluster co-chaperone protein HscB, mitochondrial	19.2717	19.2557	19.5654	19.6048	19.0758	19.0558	19.1078	19.1585	19.3154	19.302	0.0223678	19.2352	1.91935	0.0993756	0.176403	-5.35304	-0.00259645	19.3049	-8.8998	5.34019e-05	0.0010507	-0.232548	temp NS	osmo DOWN
O88351	Ikbkb	Inhibitor of nuclear factor kappa-B kinase subunit beta	18.7479	18.7532	18.8167	18.7624	18.9953	18.9424	19.1218	18.9642	18.5049	18.3298	-0.0761915	18.737	-5.07123	0.00177395	0.0163459	-1.1199	0.000896529	18.8363	2.28577	0.0571022	0.106712	-7.92188	temp DOWN	osmo NS
P28659	Celf1	CUGBP Elav-like family member 1	18.7984	18.7651	18.6515	18.4655	18.8991	18.8397	18.7599	18.7509	18.1152	18.0786	-0.0733711	18.5447	-2.73339	0.0312278	0.0784703	-4.1821	0.00155436	18.7365	3.92481	0.00600958	0.0195638	-5.52627	temp NS	osmo UP
Q9D8S3	Arfgap3	ADP-ribosylation factor GTPase-activating protein 3	20.3249	20.328	20.0977	20.2108	20.4266	20.415	20.2312	20.3022	20.1056	19.9516	-0.0255076	20.2073	-1.47837	0.185805	0.281101	-5.94369	0.00133303	20.3005	4.35841	0.00352725	0.0135995	-4.94036	temp NS	osmo UP
Q0VGB7	Ppp4r2	Serine/threonine-protein phosphatase 4 regulatory subunit 2	18.5951	18.5474	18.7075	18.6505	18.6839	18.6713	18.6142	18.8306	18.2098	18.2875	-0.0562619	18.5141	-3.49092	0.0112914	0.0416086	-3.1098	-6.95927e-06	18.6426	-0.0193888	0.985086	0.988582	-10.1457	temp DOWN	osmo NS
Q8R395	Commd5	COMM domain-containing protein 5	18.7697	18.5845	18.8227	18.9294	18.7852	18.7896	18.771	18.8837	18.784	19.1172	0.0107669	18.8184	0.494534	0.637112	0.722611	-6.88351	-0.000443315	18.7802	-0.864454	0.416688	0.511907	-9.73936	temp NS	osmo NS
Q8K2A7	Ints10	Integrator complex subunit 10	14.7014	14.7743	14.9146	14.6182	14.5015	14.2862	14.7682	14.5914	14.7164	14.4813	-0.00789647	14.6721	-0.476542	0.649204	0.732366	-6.89315	-0.00186299	14.6327	-2.81039	0.0268296	0.0593436	-7.13793	temp NS	osmo NS
Q9QXM1	Jmy	Junction-mediating and -regulatory protein	17.8108	17.8651	17.8972	17.9144	17.8945	17.9559	18.0922	18.0937	17.8267	17.934	-0.0290645	17.9371	-2.08945	0.0778474	0.147679	-5.11271	9.68819e-05	17.8897	0.299417	0.773535	0.825909	-10.0948	temp NS	osmo NS
P08775	Polr2a	DNA-directed RNA polymerase II subunit RPB1;DNA-directed RNA polymerase	20.5238	20.4642	20.7018	20.6646	20.6131	20.5897	20.3275	20.388	20.5071	20.3488	0.0106596	20.4266	0.763622	0.471748	0.578898	-6.70144	-0.000408986	20.5929	-0.964124	0.367897	0.464833	-9.6463	temp NS	osmo NS
Q8CI85	Car12;Ca12	Carbonic anhydrase 12	16.1474	16.0981	15.8914	15.8503	16.5958	16.5963	15.9039	15.9026	16.2002	16.5016	0.0547334	16.1256	3.45288	0.0118605	0.0426903	-3.16217	0.00362602	16.1965	10.0629	2.43482e-05	0.000709443	0.660111	temp UP	osmo UP
Q9CRC8	Lrrc40	Leucine-rich repeat-containing protein 40	18.8519	18.7502	18.8097	18.8137	18.8129	18.8054	18.5271	18.6042	18.5405	18.4771	-0.00157465	18.6252	-0.0808619	0.937971	0.957155	-7.01708	-1.28368e-05	18.8073	-0.0448424	0.965517	0.973668	-10.1447	temp NS	osmo NS
Q8VC19	Alas1	5-aminolevulinate synthase;5-aminolevulinate synthase, nonspecific, mitochondrial	16.6227	16.3236	16.3346	16.6884	16.6648	16.6719	16.8571	17.053	15.797	16.1869	-0.117936	16.4734	-5.25984	0.00145675	0.0152341	-0.907376	0.000784476	16.551	1.08558	0.314518	0.410995	-9.52267	temp DOWN	osmo NS
Q9ES28	Arhgef7	Rho guanine nucleotide exchange factor 7	20.565	20.5644	20.6309	20.6072	20.7729	20.7465	21.079	20.9821	20.1349	20.1001	-0.111988	20.5709	-8.41817	9.63956e-05	0.00520802	1.98639	0.000703166	20.6478	1.87479	0.104035	0.170503	-8.52061	temp DOWN	osmo NS
Q6DFV5	Helz	Probable helicase with zinc finger domain	16.4564	16.5336	16.4949	16.4303	16.4707	16.5124	16.5702	16.44	16.3021	16.283	-0.0240603	16.4309	-1.68319	0.139249	0.22632	-5.67673	0.000144656	16.4831	0.493935	0.636851	0.710259	-10.0085	temp NS	osmo NS
Q3U6U5	Gtpbp6	Putative GTP-binding protein 6	16.713	16.6402	16.8427	16.7332	16.6134	16.5261	16.7479	16.6212	16.531	16.6577	-0.0102773	16.6518	-0.761956	0.472676	0.579478	-6.70278	-0.0010913	16.6781	-3.31881	0.0132678	0.0345452	-6.38687	temp NS	osmo DOWN
P08003	Pdia4	Protein disulfide-isomerase A4	24.7842	24.9202	23.6151	23.7643	24.02	23.9181	23.3194	23.4981	24.7277	24.947	0.189811	24.3661	5.54155	0.00109482	0.0135022	-0.599458	0.00139674	24.1703	0.608676	0.562443	0.647714	-9.93905	temp UP	osmo NS
Q7TN99	Cpeb3	Cytoplasmic polyadenylation element-binding protein 3	14.1322	14.2332	14.2081	14.1579	14.303	14.4328	13.9937	14.4054	13.7669	13.6833	-0.0535998	14.0358	-2.20897	0.065586	0.131041	-4.9415	0.000924455	14.2445	2.32087	0.0542562	0.102657	-7.86973	temp NS	osmo NS
P98078	Dab2	Disabled homolog 2	20.7576	20.8594	20.942	21.0205	20.875	20.8305	21.3844	21.3007	20.511	20.834	-0.086111	20.9412	-4.8584	0.00222845	0.0179451	-1.36602	-0.000642514	20.8808	-1.63806	0.146523	0.225198	-8.84864	temp DOWN	osmo NS
Q8R146	Apeh	Acylamino-acid-releasing enzyme	21.0011	20.8854	20.8549	20.7926	21.2057	21.0569	20.5826	20.6681	20.7259	20.6211	0.0118863	20.7473	0.579026	0.581964	0.675389	-6.83385	0.00153774	20.9661	4.10476	0.00480082	0.0167886	-5.27992	temp NS	osmo UP
Q8BTT6	Diexf	Digestive organ expansion factor homolog	17.0795	17.1425	17.1811	17.1953	17.1415	17.1546	17.0586	17.3758	17.7614	18.3796	0.0936035	17.4662	2.11888	0.0746281	0.143072	-5.0707	-0.000200765	17.1491	-0.683296	0.516939	0.60778	-9.88698	temp NS	osmo NS
Q8CIF4	Btd	Biotinidase	15.9629	15.9699	15.1627	15.4783	15.8538	15.7399	15.3656	15.4331	15.7917	15.8835	0.0607704	15.7344	3.00468	0.0215025	0.0617106	-3.79195	0.00238192	15.6946	2.29108	0.0566622	0.106071	-7.914	temp NS	osmo NS
P50429	Arsb	Arylsulfatase B	19.0974	19.0447	19.5179	19.6113	19.025	18.9981	19.1543	19.1888	19.4444	19.4324	0.0279069	19.227	1.48271	0.184685	0.279794	-5.9382	-0.0027653	19.2157	-4.92828	0.00182666	0.00856557	-4.21101	temp NS	osmo DOWN
Q8BU85	Msrb3	Methionine-R-sulfoxide reductase B3, mitochondrial	18.6679	18.6539	18.9599	18.9949	18.0629	17.9802	19.2062	19.4346	18.9048	18.541	-0.0805291	18.9014	-3.29418	0.014594	0.0483551	-3.3826	-0.00477899	18.5533	-10.5591	1.7843e-05	0.000616698	1.01387	temp DOWN	osmo DOWN
Q5SW19	Cluh	Clustered mitochondria protein homolog	18.4368	18.556	18.445	18.4667	18.4814	18.5242	18.4218	18.5027	18.6096	18.5606	0.0144875	18.5146	1.13253	0.29724	0.40484	-6.35144	0.000234475	18.485	0.764383	0.470239	0.563549	-9.82449	temp NS	osmo NS
B9EJ86	Osbpl8	Oxysterol-binding protein	19.7418	19.7232	19.6682	19.5609	19.7533	19.8705	20.0964	19.7401	19.3255	19.3115	-0.071102	19.6564	-3.60207	0.00979269	0.0382993	-2.95787	0.000986869	19.7197	2.96023	0.0217279	0.0504321	-6.91468	temp DOWN	osmo NS
Q9Z2E2	Mbd1	Methyl-CpG-binding domain protein 1	14.5918	14.805	15.0179	14.9737	14.4949	14.7412	14.7322	14.7847	15.0042	14.7599	0.0126426	14.7796	0.71229	0.500909	0.60515	-6.74142	-0.00188875	14.7708	-3.34937	0.012732	0.0335044	-6.34244	temp NS	osmo DOWN
Q9DBY0	Foxp4	Forkhead box protein P4	15.2599	15.268	15.5092	15.3718	15.1379	15.2403	15.7721	15.536	15.6923	15.6743	-0.00467475	15.5338	-0.175843	0.86574	0.904673	-7.00318	-0.0012571	15.2979	-3.50019	0.0104083	0.0289505	-6.12463	temp NS	osmo DOWN
Q3TKT4	Smarca4	Transcription activator BRG1	19.9743	19.9646	20.1815	20.1251	19.7208	19.7867	20.0436	20.0256	20.6397	20.5492	0.0615109	20.1995	2.37988	0.051381	0.110678	-4.69464	-0.00199764	19.9588	-7.1696	0.000205549	0.0022226	-1.75935	temp NS	osmo DOWN
Q9R0Z9	Dlc1	Rho GTPase-activating protein 7	14.4289	14.5012	14.6215	14.5514	14.768	14.7841	14.2703	14.6676	14.7354	15.0312	0.0464234	14.6058	1.84142	0.111115	0.191349	-5.46136	0.00094794	14.6092	1.70307	0.133441	0.209048	-8.76027	temp NS	osmo NS
Q9QZH6	Ecsit	Evolutionarily conserved signaling intermediate in Toll pathway, mitochondrial	17.623	17.6023	17.5745	17.4527	17.6531	17.5188	17.9244	17.9831	17.3799	17.4827	-0.0656007	17.6659	-5.38247	0.00128482	0.0145309	-0.771943	0.000362028	17.5707	0.958055	0.370738	0.467788	-9.65219	temp DOWN	osmo NS
Q3UQU0	Brd9	Bromodomain-containing protein 9	11.9471	11.7494	12.3055	12.0859	11.9778	12.1407	12.0102	12.1439	11.9532	11.7954	-0.0274223	11.9332	-1.70476	0.135044	0.221317	-5.64778	-0.000682325	12.0344	-0.845079	0.426699	0.522274	-9.75651	temp NS	osmo NS
Q3TVC7	Ccndbp1	Cyclin-D1-binding protein 1	13.5382	13.5234	13.4978	13.2578	13.5702	13.6244	13.8114	13.8032	13.1273	13.2116	-0.0772398	13.5025	-5.67476	0.000959836	0.0129003	-0.457725	0.00109749	13.502	2.5659	0.0380452	0.0775882	-7.50378	temp DOWN	osmo NS
P23475	Xrcc6	X-ray repair cross-complementing protein 6	20.026	20.0021	19.997	20.0105	19.867	19.9044	20.2124	20.226	19.1277	19.1814	-0.123688	19.7959	-4.42006	0.0036371	0.02274	-1.89438	-0.000590173	19.9678	-1.96865	0.0907321	0.153599	-8.38645	temp DOWN	osmo NS
Q9QXT5	Egfl7	Epidermal growth factor-like protein 7	12.1083	12.203	12.143	12.2748	11.694	12.3983	12.3461	11.8473	13.5737	12.3497	0.0982976	12.4047	1.82644	0.113523	0.194009	-5.48203	-0.000813723	12.1369	-0.804392	0.448282	0.542773	-9.79149	temp NS	osmo NS
Q9CSU0	Rprd1b	Regulation of nuclear pre-mRNA domain-containing protein 1B	19.3944	19.434	19.3601	19.3618	19.3124	19.279	19.2331	19.3183	19.4923	19.4924	0.0271406	19.3941	2.28282	0.0590094	0.12139	-4.83505	-0.000326296	19.3569	-1.01481	0.34482	0.441573	-9.59603	temp NS	osmo NS
Q8C310	Robo4	Roundabout homolog 4	19.5633	19.5026	19.4118	19.6284	19.321	19.2752	19.5995	19.618	19.1643	19.1727	-0.0509589	19.4367	-3.17708	0.017047	0.0534486	-3.54713	-0.00110999	19.4504	-2.29552	0.0562972	0.105621	-7.90741	temp NS	osmo NS
Q91YY4	Atpaf2	ATP synthase mitochondrial F1 complex assembly factor 2	15.9024	16.2285	15.7829	15.862	16.1351	16.1108	16.6239	16.3559	15.7785	15.6135	-0.0977732	16.0838	-4.96966	0.00197643	0.0172732	-1.23652	0.00150247	16.0036	2.69102	0.0317951	0.0674794	-7.31644	temp DOWN	osmo NS
P59108	Cpne2	Copine-2	18.65	18.25	19.0906	19.0489	18.6876	18.715	19.0773	18.9474	18.758	18.7603	-0.0399031	18.7405	-1.37884	0.213274	0.312118	-6.06731	-0.00184218	18.7403	-1.62413	0.14948	0.228953	-8.86739	temp NS	osmo NS
Q8BLY1	Smoc1	SPARC-related modular calcium-binding protein 1	19.6615	19.6012	20.2713	20.3602	19.2277	19.1039	20.6388	20.3638	19.7264	19.7992	-0.100646	19.9651	-3.69963	0.00865536	0.0357549	-2.8259	-0.00574943	19.7043	-13.938	2.89334e-06	0.000299762	3.088	temp DOWN	osmo DOWN
Q6P8M1	Tatdn1	Putative deoxyribonuclease TATDN1	19.5959	19.578	19.4593	19.5114	19.6645	19.5406	19.507	19.6269	18.8741	18.8617	-0.0780563	19.3406	-2.7828	0.0291568	0.0749943	-4.11069	0.000586078	19.5583	1.80725	0.114767	0.185111	-8.61585	temp NS	osmo NS
Q91X78	Erlin1	Erlin-1	18.7082	18.6665	18.6874	18.6103	18.4167	18.4326	18.6296	18.4065	19.0809	18.9957	0.0618406	18.7479	3.73549	0.00827441	0.0347983	-2.77774	-0.00112106	18.5869	-2.5869	0.0369127	0.0758933	-7.47234	temp UP	osmo NS
Q8CI59	Steap3	Metalloreductase STEAP3	15.4285	15.4305	15.7005	15.5992	15.0893	15.4032	16.314	15.6287	16.7426	16.8551	0.0818282	16.0665	1.27394	0.246105	0.34946	-6.19244	-0.00201785	15.4418	-3.93204	0.00595506	0.0194514	-5.51629	temp NS	osmo DOWN
Q9QXN0	Shroom3	Protein Shroom3	19.5752	19.8269	19.9174	20.0321	19.6292	19.6771	20.0335	20.0099	19.8116	19.7642	-0.0327833	19.8369	-1.8877	0.103988	0.182075	-5.39719	-0.00160785	19.7763	-3.09931	0.0179083	0.0433868	-6.70869	temp NS	osmo DOWN
P58462	Foxp1	Forkhead box protein P1	17.4881	17.5808	17.6173	17.6006	17.2296	17.2888	17.8507	17.8217	17.6264	17.2906	-0.0485531	17.6097	-2.86481	0.0260349	0.0694204	-3.99249	-0.00174896	17.4675	-4.77236	0.00217687	0.00964494	-4.40596	temp NS	osmo DOWN
O88559	Men1	Menin	15.2447	15.4573	15.3658	15.5594	15.2385	15.4132	15.2688	15.1943	15.7213	15.3914	0.0388884	15.3796	2.11172	0.075399	0.144079	-5.08093	-0.000684006	15.3798	-1.29504	0.237395	0.32825	-9.28621	temp NS	osmo NS
O88829	St3gal5	Lactosylceramide alpha-2,3-sialyltransferase	17.1333	17.1803	17.6448	17.5805	17.0498	17.173	17.1593	16.9066	18.1274	17.9413	0.114938	17.408	3.5995	0.00982484	0.0382993	-2.96137	-0.00250606	17.2936	-4.51903	0.00291616	0.0118667	-4.73009	temp UP	osmo DOWN
Q8BT14	Cnot4	CCR4-NOT transcription complex subunit 4	17.6491	17.6677	17.8345	17.8498	17.7334	17.717	17.5692	17.6387	17.3437	17.006	-0.0470498	17.4791	-1.93875	0.0966475	0.172748	-5.32587	-0.000584717	17.7419	-1.55938	0.163968	0.245979	-8.95356	temp NS	osmo NS
O54967	Tnk2	Activated CDC42 kinase 1	15.3305	15.7325	15.3726	15.7083	15.7689	15.9084	14.8969	15.1969	15.443	15.2909	0.0458102	15.3151	1.73108	0.13008	0.214941	-5.61228	0.00149104	15.6368	1.75405	0.123966	0.196748	-8.69001	temp NS	osmo NS
Q91VW9	Zkscan3	Zinc finger protein with KRAB and SCAN domains 3	15.3455	15.3454	15.5669	15.6722	14.9733	15.1676	15.4087	15.262	15.512	15.318	0.00914548	15.3653	0.638705	0.544733	0.644557	-6.79453	-0.00274561	15.3451	-7.0456	0.000228637	0.00239755	-1.87959	temp NS	osmo DOWN
Q5DTU0	Afap1l2	Actin filament-associated protein 1-like 2	14.2639	14.2005	14.4032	14.2607	14.209	14.2415	14.197	14.2033	14.868	15.0894	0.0880481	14.4703	3.06556	0.0198006	0.0585884	-3.70517	-0.00053387	14.2631	-1.54463	0.167446	0.249811	-8.97296	temp NS	osmo NS
Q5HZI1	Mtus1	Microtubule-associated tumor suppressor 1 homolog	16.6036	16.647	16.4498	16.4585	16.7653	16.7713	16.7543	16.7141	16.5606	16.4527	-0.0277657	16.622	-2.25146	0.0617156	0.125503	-4.8803	0.0015709	16.6159	6.0663	0.000560046	0.00399779	-2.88879	temp NS	osmo UP
Q9D2L1	Arsk	Arylsulfatase K	17.3558	17.2913	17.572	17.8853	17.299	17.3909	18.0051	18.0337	17.6883	17.6758	-0.0520646	17.675	-1.77921	0.121451	0.20377	-5.54683	-0.00191874	17.4657	-2.74827	0.0293033	0.0634973	-7.23079	temp NS	osmo NS
Q8CEE7	Rdh13	Retinol dehydrogenase 13	16.5901	16.5466	16.3678	16.3736	16.6026	16.5879	16.2331	16.0926	16.2899	16.3609	0.0265262	16.3522	1.25789	0.251503	0.355156	-6.21108	0.00112274	16.5114	3.5153	0.0102022	0.0286232	-6.10296	temp NS	osmo UP
P40630	Tfam	Transcription factor A, mitochondrial	20.0129	20.0766	20.1335	20.0878	19.8313	19.8626	19.7814	19.911	20.0402	20.0537	0.0265828	19.9793	2.02741	0.0850985	0.157413	-5.20089	-0.00131849	20.0008	-4.23903	0.00407307	0.0150357	-5.09903	temp NS	osmo DOWN
P06802	Enpp1	Ectonucleotide pyrophosphatase/phosphodiesterase family member 1;Alkaline phosphodiesterase I;Nucleotide pyrophosphatase	17.4202	17.2701	17.6032	17.5332	16.6763	16.8161	17.4691	17.0873	17.7701	17.8972	0.0637104	17.4857	2.62967	0.0360964	0.0869841	-4.3323	-0.00411006	17.2198	-7.25438	0.000191279	0.00212242	-1.67806	temp NS	osmo DOWN
Q9DBY1	Syvn1	E3 ubiquitin-protein ligase synoviolin	16.7124	16.7206	16.7774	16.5499	16.7278	16.8868	17.1706	16.6956	17.0539	17.1656	0.0154134	16.9198	0.567802	0.589129	0.681219	-6.84085	0.000718091	16.7291	1.58447	0.158205	0.239155	-8.92035	temp NS	osmo NS
Q9CZL5	Pcbd2	Pterin-4-alpha-carbinolamine dehydratase 2	17.7858	17.7281	18.2294	18.2496	17.412	17.4102	17.3576	17.4144	18.7348	18.6466	0.154012	17.9446	5.61677	0.00101615	0.0131626	-0.519122	-0.00414184	17.8025	-13.6488	3.32375e-06	0.000308967	2.9297	temp UP	osmo DOWN
Q80W14	Prpf40b	Pre-mRNA-processing factor 40 homolog B	13.561	13.5554	13.8151	13.5274	12.9675	13.253	13.6348	13.4966	13.3458	13.236	-0.030996	13.4716	-1.9602	0.0937187	0.168977	-5.29577	-0.002805	13.4466	-3.9654	0.00571031	0.0189804	-5.47031	temp NS	osmo DOWN
Q8R331	Znhit1	Zinc finger HIT domain-containing protein 1	13.9047	14.02	13.8466	13.8525	14.0006	13.9514	13.8519	13.8377	14.2586	14.2669	0.0493142	14.0233	3.40344	0.012647	0.0443896	-3.23051	0.000632235	13.9293	1.96745	0.0908906	0.153745	-8.38817	temp UP	osmo NS
Q3UTJ2	Sorbs2	Sorbin and SH3 domain-containing protein 2	14.2789	14.209	14.2399	14.3171	13.9474	13.9144	14.567	14.3906	13.8779	14.0085	-0.0649067	14.222	-4.3406	0.00398678	0.0239053	-1.9933	-0.00173792	14.1511	-4.10713	0.00478675	0.0167624	-5.27669	temp DOWN	osmo DOWN
Q8BGZ4	Cdc23	Cell division cycle protein 23 homolog	18.4521	18.5761	18.6837	18.5946	18.3066	18.3073	18.6135	18.5536	18.771	18.554	0.00745183	18.5867	0.469937	0.653672	0.735899	-6.89661	-0.00166126	18.4867	-4.9335	0.00181606	0.0085211	-4.20453	temp NS	osmo DOWN
Q8BWU5	Osgep	Probable tRNA N6-adenosine threonylcarbamoyltransferase	19.3427	19.3382	19.4576	19.3817	19.4836	19.3993	19.5101	19.5212	19.5748	19.498	-0.00124854	19.4642	-0.0795464	0.938978	0.957775	-7.01721	0.000109183	19.4005	0.30793	0.767321	0.821331	-10.0919	temp NS	osmo NS
P23708	Nfya	Nuclear transcription factor Y subunit alpha	16.329	16.3492	16.5172	16.3462	16.6136	16.5986	16.1397	15.9804	16.3203	16.0158	0.0178155	16.1891	0.883535	0.408265	0.518585	-6.59922	0.000871899	16.459	1.66247	0.141476	0.21934	-8.81564	temp NS	osmo NS
Q14B98	Fam109b	Sesquipedalian-2	13.1028	13.4914	13.0204	13.6105	13.1662	13.52	13.3599	13.5742	14.5076	14.039	0.0870284	13.6791	1.94236	0.0961484	0.172098	-5.32081	0.000138279	13.3185	0.125649	0.903631	0.926073	-10.1368	temp NS	osmo NS
Q9CR67	Tmem33	Transmembrane protein 33	19.3625	19.3938	19.5154	19.1844	19.6959	19.779	19.6247	19.0916	19.7671	19.7397	0.0447694	19.4966	1.793	0.119082	0.200634	-5.52797	0.00193781	19.4885	3.02119	0.0199565	0.0472084	-6.82422	temp NS	osmo UP
Q9Z223	Mocs2	Molybdopterin synthase catalytic subunit	17.2667	17.4387	16.8358	17.0394	17.02	16.9229	17.8091	17.948	16.444	16.185	-0.186291	17.1819	-6.24209	0.000561147	0.0101339	0.119213	0.00016924	17.0873	0.170585	0.869497	0.900892	-10.1292	temp DOWN	osmo NS
Q9JM99	Prg4	Proteoglycan 4;Proteoglycan 4 C-terminal part	16.1762	16.1905	17.3855	17.2694	15.474	15.4011	15.5187	15.3754	18.0696	17.9296	0.301539	16.5433	6.1103	0.000633576	0.0107722	-0.011058	-0.00944953	16.3161	-17.5177	6.31551e-07	0.000221274	4.82652	temp UP	osmo DOWN
Q8R4T1	Cys1	Cystin-1	14.0681	14.1945	14.2694	14.1311	14.2299	14.1315	13.9435	13.9211	14.8429	14.4777	0.0857793	14.2413	3.81039	0.00753655	0.0330117	-2.6777	-9.77435e-05	14.1708	-0.243104	0.81507	0.858718	-10.1121	temp UP	osmo NS
O35231	Kifc3	Kinesin-like protein;Kinesin-like protein KIFC3	14.5635	14.3614	15.0213	14.7758	14.1764	14.202	14.2003	14.9798	15.1087	14.8024	0.0384223	14.6694	1.0314	0.338997	0.447889	-6.45742	-0.00354658	14.5167	-6.68783	0.000313483	0.0028491	-2.23569	temp NS	osmo DOWN
Q8C650	2010-09-01	Septin-10	19.0532	19.0863	19.3504	19.3242	18.9857	18.976	19.6728	19.5913	19.1607	19.2988	-0.0566257	19.3105	-2.6459	0.0352846	0.0855935	-4.30877	-0.00178232	19.1293	-5.50293	0.00098492	0.00559289	-3.52179	temp NS	osmo DOWN
Q9D2Z4	Senp8	Sentrin-specific protease 8	16.1323	16.0758	16.4145	16.4192	16.0621	16.1137	15.8029	15.9018	16.6675	16.8278	0.105633	16.2347	4.89279	0.00214691	0.0176916	-1.3258	-0.00164439	16.2029	-3.86826	0.00645553	0.0204488	-5.6046	temp UP	osmo DOWN
Q922Q9	Chid1	Chitinase domain-containing protein 1	19.3644	19.3708	19.9623	20.0621	18.8202	19.0026	19.1578	19.3326	20.5512	20.6843	0.15656	19.7435	3.64827	0.00923491	0.0370878	-2.89521	-0.00550394	19.4304	-12.7961	5.08667e-06	0.000356244	2.44415	temp UP	osmo DOWN
Q8BR65	Suds3	Sin3 histone deacetylase corepressor complex component SDS3	18.7214	18.5961	18.7498	18.7699	18.479	18.5924	18.5116	18.5377	18.9741	19.0473	0.0572875	18.7314	3.6637	0.0090565	0.0365999	-2.87436	-0.00112079	18.6514	-3.28906	0.0138129	0.0355162	-6.43022	temp UP	osmo DOWN
P12400	Ctla2b	Protein CTLA-2-beta	11.3512	12.2484	11.4203	11.5013	11.6184	12.1399	11.605	12.0031	12.1918	12.5865	0.0655914	11.9977	1.52079	0.175112	0.268812	-5.88969	0.00209162	11.7132	1.43327	0.195964	0.281889	-9.11641	temp NS	osmo NS
Q61070	Ei24	Etoposide-induced protein 2.4	14.7531	14.81	15.0578	14.9691	14.474	14.5861	14.8219	14.7263	15.6301	15.5038	0.0891452	15.0409	2.98367	0.0221256	0.0626722	-3.82197	-0.00241715	14.775	-7.41322	0.000167457	0.00195565	-1.5277	temp NS	osmo DOWN
Q9ESJ0	Xpo4	Exportin-4	16.8725	16.9562	17.3557	17.3041	16.6036	16.5232	16.9938	16.9887	17.2542	17.1283	0.020874	17.0323	1.24207	0.256918	0.361178	-6.22929	-0.00383265	16.9359	-12.2972	6.60626e-06	0.000400753	2.14601	temp NS	osmo DOWN
P28076	Psmb9	Proteasome subunit beta type;Proteasome subunit beta type-9	13.632	13.9219	14.1982	14.4281	13.4586	13.7986	13.1853	13.3634	13.5649	13.4484	0.0363281	13.5193	1.40031	0.207055	0.305382	-6.04103	-0.00342285	13.9062	-4.06566	0.00503878	0.0173505	-5.33306	temp NS	osmo DOWN
A0A0R4J259	Syncrip		14.1722	14.4306	14.3504	14.2373	14.4006	14.4653	14.2346	14.2244	13.8553	14.0732	-0.0283022	14.1651	-1.35287	0.221019	0.32097	-6.09882	0.000695552	14.3427	1.43579	0.195273	0.28132	-9.11322	temp NS	osmo NS
B2RRE7	Otud4	OTU domain-containing protein 4	19.0244	19.0319	18.9937	19.0099	19.197	19.2244	18.973	18.9859	18.9749	18.9341	-0.00180033	18.9874	-0.149089	0.885978	0.919336	-7.00813	0.00104458	19.0802	3.40341	0.0118407	0.031873	-6.26411	temp NS	osmo UP
Q8K136	Scnm1	Sodium channel modifier 1	11.4148	11.7157	11.5878	11.8477	11.7604	11.6773	11.5002	11.4597	10.9247	11.6705	-0.0187254	11.4476	-0.588737	0.575806	0.670485	-6.82768	5.56537e-06	11.6673	0.00804011	0.993815	0.994566	-10.1458	temp NS	osmo NS
O35083	Agpat1	1-acyl-sn-glycerol-3-phosphate acyltransferase;1-acyl-sn-glycerol-3-phosphate acyltransferase alpha	17.7663	17.6547	17.9839	17.8269	17.8308	17.8179	17.9407	17.9163	18.1631	18.0569	0.0159223	17.9163	0.715258	0.499191	0.603935	-6.73917	-0.000405081	17.8134	-0.814768	0.442706	0.537628	-9.7827	temp NS	osmo NS
O70458	Osmr	Oncostatin-M-specific receptor subunit beta	17.7434	17.9526	16.8373	17.3183	17.1694	17.5914	17.7798	17.9997	17.8981	18.0942	0.01109	17.9113	0.620255	0.556085	0.653402	-6.80705	0.00151311	17.4354	0.910158	0.393751	0.490186	-9.69767	temp NS	osmo NS
Q921N7	Tmem70	Transmembrane protein 70, mitochondrial	16.4054	16.481	16.4313	16.3108	16.2854	16.3083	16.8523	16.7655	16.2984	16.2726	-0.0662103	16.5125	-5.37339	0.00129675	0.0146224	-0.781905	-0.000371205	16.3704	-0.93168	0.383281	0.479898	-9.67746	temp DOWN	osmo NS
O70348	Dxo	Decapping and exoribonuclease protein	12.6385	12.4602	12.6974	12.497	13.1657	13.0471	13.4488	13.4739	10.5547	10.6231	-0.341029	12.1998	-6.73971	0.000360813	0.00841291	0.591794	0.00254618	12.751	3.11788	0.0174552	0.0426001	-6.68129	temp DOWN	osmo UP
Q7TMV3	Fastkd5	FAST kinase domain-containing protein 5	17.0631	17.1639	16.9104	16.9076	17.1285	17.2557	17.15	17.1794	16.6489	16.5589	-0.0639919	16.9607	-3.09575	0.0190108	0.0571146	-3.66226	0.00141551	17.0715	3.92547	0.00600457	0.0195638	-5.52536	temp NS	osmo UP
Q9JLF6	Tgm1	Protein-glutamine gamma-glutamyltransferase K	15.5347	15.548	14.8754	14.8353	16.1275	16.4514	15.6078	15.5473	15.5345	15.664	0.00169954	15.5727	0.133243	0.89801	0.927785	-7.01068	0.00717042	15.562	13.9936	2.81816e-06	0.000299762	3.11805	temp NS	osmo UP
Q8BX09	Rbbp5	Retinoblastoma-binding protein 5	18.2307	18.2674	18.2093	18.1988	18.1986	18.2214	18.221	18.269	18.2702	18.0414	-0.0099325	18.2166	-0.68965	0.514142	0.617423	-6.75829	2.98737e-05	18.221	0.109316	0.916096	0.935958	-10.139	temp NS	osmo NS
Q8K007	Sulf1	Extracellular sulfatase Sulf-1	18.6761	18.7479	18.3434	18.4117	19.4235	19.4363	18.4977	18.6188	18.7783	18.8908	0.0341515	18.7016	2.61861	0.0366609	0.0877472	-4.34833	0.00526183	18.8398	10.3119	2.07977e-05	0.000660172	0.839456	temp NS	osmo UP
A2RTH5	Lcmt1		17.9429	18.2255	18.2461	18.5178	18.1732	18.4745	18.2949	18.5137	18.376	18.4364	-0.00631513	18.2983	-0.25771	0.804554	0.857337	-6.98303	-0.000290767	18.2633	-0.313035	0.763604	0.818039	-10.0901	temp NS	osmo NS
O55028	Bckdk	[3-methyl-2-oxobutanoate dehydrogenase [lipoamide]] kinase, mitochondrial	17.8432	17.8388	18.1441	18.2137	17.3952	17.3392	18.0538	18.2087	17.604	17.8201	-0.0529828	17.8947	-3.60321	0.00977846	0.0382814	-2.95632	-0.00405857	17.7957	-12.8591	4.92492e-06	0.000354687	2.48101	temp DOWN	osmo DOWN
P56671	Maz	Myc-associated zinc finger protein	16.3264	16.4631	16.9519	16.8417	16.4045	16.3825	16.2674	16.1255	17.2231	17.1736	0.116507	16.5965	4.28489	0.00425418	0.0247523	-2.06322	-0.00251661	16.5617	-3.85525	0.00656317	0.0206953	-5.62269	temp UP	osmo DOWN
Q8K479	mCG_10710;C1qtnf5	Complement C1q tumor necrosis factor-related protein 5	14.9095	14.7643	15.1897	15.1334	14.9461	14.832	15.5898	15.4032	15.0835	15.0981	-0.059005	15.1414	-2.22866	0.0637622	0.128467	-4.91315	-0.00136253	14.9625	-2.47049	0.0436634	0.0861159	-7.64656	temp NS	osmo NS
Q3TLD5	Uri1	Unconventional prefoldin RPB5 interactor	19.1578	19.2909	19.4352	19.4429	18.7008	18.6512	19.4096	19.4603	17.8499	17.7339	-0.188723	18.817	-4.01605	0.00585743	0.0287067	-2.40723	-0.00381542	19.1131	-7.86496	0.000116126	0.0016326	-1.11346	temp DOWN	osmo DOWN
Q8VDP6	Cdipt	CDP-diacylglycerol--inositol 3-phosphatidyltransferase	17.5232	17.4577	17.6771	17.4069	17.7816	17.733	17.8413	17.4502	18.1808	18.0072	0.0471462	17.7434	1.54566	0.16911	0.261969	-5.8577	0.00107661	17.5966	1.8679	0.105085	0.172005	-8.53039	temp NS	osmo NS
Q9Z2P8	Vamp5	Vesicle-associated membrane protein 5	16.3461	16.3563	16.3114	16.3884	16.4568	16.5184	16.2812	16.273	16.7763	16.7224	0.0545202	16.4592	3.23538	0.0157741	0.0509605	-3.46502	0.000688494	16.3963	2.14842	0.0697769	0.124254	-8.1248	temp NS	osmo NS
Q8BTH8	Csnk1g1	Casein kinase I isoform gamma-1	17.8167	17.8382	17.7711	17.7399	17.8002	17.9045	17.8653	17.7683	17.8756	17.8936	0.00783471	17.843	0.64845	0.538795	0.638888	-6.78779	0.000484312	17.8118	1.63537	0.14709	0.225888	-8.85227	temp NS	osmo NS
Q8K284	Gtf3c1	General transcription factor 3C polypeptide 1	19.1352	19.1799	19.1314	19.1582	19.046	19.0559	18.9682	18.9948	19.5347	19.4926	0.0633222	19.2175	4.35779	0.00390807	0.0235844	-1.97182	-0.000468981	19.1178	-1.6088	0.152798	0.23264	-8.88793	temp UP	osmo NS
Q9Z239	Fxyd1	Phospholemman	14.7647	14.5255	14.7893	14.8136	14.1757	14.4134	15.9515	15.4992	15.6373	15.6546	-0.0309601	15.3388	-0.509909	0.626873	0.713835	-6.87501	-0.00253436	14.5804	-4.49476	0.0030005	0.0121352	-4.76163	temp NS	osmo DOWN
Q7TQH0	Atxn2l	Ataxin-2-like protein	20.6113	20.7296	20.749	20.7213	20.5354	20.5954	20.7252	20.6403	20.283	20.1299	-0.0537147	20.5199	-2.58326	0.0385277	0.0907499	-4.3996	-0.000848886	20.657	-2.71046	0.0309249	0.066129	-7.28735	temp NS	osmo NS
Q9D1I5	Mcee	Methylmalonyl-CoA epimerase, mitochondrial	15.9728	15.9668	15.9811	15.9873	15.7545	15.8467	15.5451	15.5811	16.287	16.304	0.0905157	15.9428	7.62703	0.000174301	0.00642807	1.36449	-0.000918173	15.9182	-2.8013	0.0271773	0.059911	-7.15151	temp UP	osmo NS
Q921J4	Ube2s	Ubiquitin-conjugating enzyme E2 S	15.7971	15.9145	15.6362	15.7979	15.6459	15.7704	15.6426	15.705	16.0641	16.0552	0.0470187	15.8631	3.68872	0.00877508	0.0360156	-2.8406	-4.44226e-05	15.7603	-0.0864142	0.933618	0.949531	-10.1416	temp UP	osmo NS
A0A0U1RQ57			15.4977	15.9686	15.8772	16.2236	14.2241	14.5272	14.6251	14.6234	17.3379	17.6435	0.344371	15.9494	7.84856	0.000146927	0.00612532	1.54461	-0.00837365	15.3864	-5.6738	0.000826518	0.00504972	-3.32547	temp UP	osmo DOWN
P22682	Cbl	E3 ubiquitin-protein ligase CBL	19.28	19.3373	19.3924	19.3912	19.4133	19.344	19.1429	19.1848	19.3757	19.3746	0.0266764	19.2826	2.27608	0.0595809	0.122326	-4.84478	-6.5909e-05	19.3597	-0.202532	0.845406	0.882756	-10.1224	temp NS	osmo NS
Q3TAS6	Emc10	ER membrane protein complex subunit 10	17.7414	17.7116	17.8585	17.9216	17.6593	17.6886	17.7449	17.8116	17.9913	18.3122	0.0408723	17.8855	1.81602	0.115227	0.196118	-5.49637	-0.00108028	17.7635	-3.6424	0.00863353	0.0253007	-5.92169	temp NS	osmo DOWN
Q9WVA3	Bub3	Mitotic checkpoint protein BUB3	19.4335	19.432	19.4364	19.4177	19.368	19.4105	19.3029	19.3922	19.6601	19.5018	0.0279365	19.4537	2.0771	0.0792399	0.149436	-5.13031	-0.000189312	19.4163	-0.718846	0.496106	0.589679	-9.86032	temp NS	osmo NS
Q9CX30	Yif1b	Protein YIF1B	14.3795	14.7035	14.8265	14.6473	14.5679	14.6139	14.7039	14.4692	14.4699	14.3521	-0.0206211	14.513	-1.10635	0.307621	0.414907	-6.37953	-0.000729933	14.6231	-1.16787	0.28204	0.376719	-9.43306	temp NS	osmo NS
Q9R0M8	Slc35a2	UDP-galactose translocator	16.5661	16.7392	16.934	16.8536	16.4418	16.4678	17.4116	16.9949	16.5163	16.2371	-0.104021	16.7442	-4.82809	0.00230319	0.0182126	-1.40162	-0.00219495	16.6671	-6.02596	0.00058241	0.00409026	-2.93278	temp DOWN	osmo DOWN
Q8JZS9	Mrpl48	39S ribosomal protein L48, mitochondrial	17.2077	17.0771	17.4752	17.3536	16.8977	16.8147	17.4841	17.3955	17.3805	17.5666	-0.00227992	17.3519	-0.100861	0.922684	0.945598	-7.01501	-0.00279117	17.1377	-7.63482	0.000139623	0.00180423	-1.32207	temp NS	osmo DOWN
Q61072	Adam9	Disintegrin and metalloproteinase domain-containing protein 9	20.2081	20.3106	20.1216	20.1023	19.9606	20.0041	20.4621	20.2017	20.3124	20.2038	-0.00976057	20.2831	-0.631937	0.548881	0.647829	-6.79916	-0.000648065	20.1179	-1.17178	0.280566	0.374973	-9.42869	temp NS	osmo NS
Q3TRM4	Pnpla6	Neuropathy target esterase	19.3046	19.3414	19.246	19.1682	19.7818	19.8526	19.6132	19.4169	19.5075	19.5712	-0.00119318	19.4591	-0.0673548	0.948313	0.965513	-7.01823	0.00305071	19.4491	5.98329	0.000607164	0.00419086	-2.97952	temp NS	osmo UP
A0A140LIP8	Nrg1		13.6798	13.8781	13.6905	13.7779	13.4174	13.6773	14.562	14.5142	13.6383	13.3724	-0.131413	13.9408	-7.56218	0.000183382	0.00663479	1.31084	-0.000934127	13.6868	-1.54497	0.167364	0.249778	-8.9725	temp DOWN	osmo NS
Q9DAU9	Znf654	Zinc finger protein 654	13.5282	13.4764	13.3582	12.9794	12.594	13.0448	14.0324	13.2995	13.4924	12.9672	-0.0522924	13.466	-1.56095	0.165514	0.257642	-5.83791	-0.0017472	13.1635	-1.24671	0.253592	0.345823	-9.34315	temp NS	osmo NS
P23906	Irf2	Interferon regulatory factor;Interferon regulatory factor 2	14.1043	14.6391	13.7889	14.4218	14.6001	15.3017	13.4532	14.3064	15.0448	14.8592	0.130393	14.4012	3.41786	0.0124119	0.0438466	-3.21054	0.00422767	14.476	2.76312	0.0286908	0.0625073	-7.20857	temp UP	osmo NS
Q8BVG8	Nat14	N-acetyltransferase 14	16.6625	16.7043	16.6715	16.5884	16.96	16.9362	16.9312	16.5838	16.8899	16.931	0.0156595	16.7838	0.820426	0.44086	0.549742	-6.65452	0.00159074	16.7538	4.34901	0.00356715	0.0136774	-4.95278	temp NS	osmo UP
Q8BGZ2	Fam168a	Protein FAM168A	17.3461	17.7099	17.2597	17.4459	17.7199	18.0563	17.0009	17.1041	17.941	18.0185	0.113784	17.5201	6.18421	0.000591736	0.0104086	0.0622727	0.00267653	17.5896	3.40648	0.011792	0.0317756	-6.25966	temp UP	osmo UP
Q7TSH4	Ccp110	Centriolar coiled-coil protein of 110 kDa	12.6563	12.5084	12.4741	12.7062	12.1824	12.6765	12.6134	12.248	12.8549	13.1064	0.0648288	12.6646	2.90007	0.0248035	0.0674871	-3.94179	-0.000803389	12.534	-0.978568	0.361202	0.458347	-9.63217	temp NS	osmo NS
Q9CQG6	Tmem147	Transmembrane protein 147	16.9099	16.888	17.2256	16.768	16.9578	17.0672	17.7276	16.8411	17.6915	17.6288	0.0343106	17.2812	0.726112	0.492942	0.598079	-6.73089	7.84702e-05	16.9694	0.108465	0.916747	0.936498	-10.1391	temp NS	osmo NS
O88455	Dhcr7	7-dehydrocholesterol reductase	17.1486	17.3965	17.2059	17.2277	17.3996	17.5414	17.0779	17.1007	18.138	18.2219	0.126166	17.5139	4.04776	0.00563739	0.0282076	-2.36609	0.00126871	17.3199	2.60389	0.0360225	0.0745246	-7.4469	temp UP	osmo NS
Q7TSJ2	Map6	Microtubule-associated protein 6	18.2358	18.4907	18.4541	18.4512	18.1134	18.1402	18.5229	18.6665	17.7723	17.7945	-0.0957835	18.2471	-4.44614	0.00352985	0.022332	-1.86212	-0.00162919	18.3142	-3.56167	0.00959665	0.0273975	-6.03659	temp DOWN	osmo DOWN
P56392	Cox7a1	Cytochrome c oxidase subunit 7A1, mitochondrial	16.1244	15.8804	16.0802	16.1652	16.441	16.3112	16.8216	16.6507	15.6143	15.8459	-0.127897	16.1562	-7.02526	0.000283231	0.0077374	0.849821	0.00126694	16.167	1.76788	0.121509	0.19325	-8.67081	temp DOWN	osmo NS
Q9CWB5	Pgpep1l	Pyroglutamyl-peptidase 1-like protein	16.3662	16.6049	16.3939	16.1886	16.7248	16.6096	15.4239	16.1601	15.9991	15.5293	0.0110343	16.0139	0.214911	0.836386	0.881781	-6.9945	0.00187988	16.4813	3.62824	0.00879458	0.0256349	-5.94178	temp NS	osmo UP
A0A140LIX7			15.8037	16.1039	16.3094	16.1011	14.9177	15.1204	14.9403	14.7712	15.3696	15.5478	0.0900895	15.4227	2.06789	0.0802949	0.150792	-5.14342	-0.00593077	15.726	-6.07695	0.000554307	0.00397332	-2.87722	temp NS	osmo DOWN
Q8CAF4	Nhsl1	NHS-like protein 1	16.1531	16.3433	16.2982	16.3835	16.2114	16.1966	16.3792	16.3698	15.9053	16.1339	-0.0424096	16.2141	-2.61741	0.0367225	0.0877707	-4.35007	-0.000684174	16.2643	-1.79482	0.116856	0.187608	-8.63325	temp NS	osmo NS
Q5SSH7	Zzef1	Zinc finger ZZ-type and EF-hand domain-containing protein 1	18.2938	18.3651	18.2196	18.2386	18.2536	18.3294	18.8845	18.7105	18.5426	19.2022	-0.00114642	18.6664	-0.0296749	0.977212	0.985083	-7.02032	0.000311918	18.2833	0.956593	0.371425	0.468361	-9.65361	temp NS	osmo NS
A0A140LJ36			16.9404	16.9927	17.1486	16.7425	16.8765	16.9579	16.7759	16.3105	17.1203	17.0267	0.0681573	16.8611	3.31058	0.014282	0.0478422	-3.35967	-0.000141792	16.9431	-0.227715	0.826539	0.867804	-10.1163	temp UP	osmo NS
Q9CWY4	Gemin7	Gem-associated protein 7	13.8853	14.0982	14.3549	14.2962	13.869	13.8562	14.3231	14.398	13.8985	13.8029	-0.0647555	14.0676	-4.47903	0.00339962	0.0219752	-1.8216	-0.00231484	14.06	-5.13416	0.00145658	0.007284	-3.95884	temp DOWN	osmo DOWN
P70218	Map4k1	Mitogen-activated protein kinase kinase kinase kinase;Mitogen-activated protein kinase kinase kinase kinase 1	12.3069	12.8572	12.7333	12.6607	12.9399	13.0349	12.362	12.8334	13.2026	13.452	0.0815686	12.8357	2.10675	0.0759381	0.145	-5.08802	0.00145207	12.7555	1.47127	0.18577	0.270297	-9.06808	temp NS	osmo NS
E9Q394	Akap13		17.7222	17.7564	17.6396	17.6957	18.0036	18.0577	18.3765	18.2681	18.0573	17.8908	-0.0509856	18.0119	-2.10487	0.0761441	0.145212	-5.09072	0.00181503	17.8125	4.94686	0.00178928	0.0084369	-4.188	temp NS	osmo UP
Q9R257	Hebp1	Heme-binding protein 1	18.4806	18.441	18.6944	18.7747	18.4212	18.2265	18.9602	18.852	18.3534	18.3313	-0.0723645	18.5698	-5.49337	0.0011488	0.0138327	-0.65132	-0.00205356	18.5064	-4.98883	0.00170796	0.00814911	-4.13623	temp DOWN	osmo DOWN
Q8CFE3	Rcor1	REST corepressor 1	19.8407	19.7638	19.6875	19.7164	19.8118	19.7875	19.6044	19.7292	19.9972	19.9709	0.0383716	19.8177	2.95141	0.0231206	0.0642868	-3.86815	0.000488236	19.7679	1.63833	0.146468	0.225158	-8.84829	temp NS	osmo NS
Q9JMF7	Dolpp1	Dolichyldiphosphatase 1	15.2131	15.2966	15.4023	15.2251	15.1449	15.2743	15.4684	15.1826	16.0437	16.0473	0.0793785	15.5419	2.43372	0.0475952	0.105103	-4.61658	-0.000520605	15.2594	-1.28681	0.240089	0.330838	-9.296	temp NS	osmo NS
Q8K327	Champ1	Chromosome alignment-maintaining phosphoprotein 1	18.5711	18.6966	18.7174	18.589	18.713	18.7578	18.4819	18.4751	18.141	17.8706	-0.0498886	18.3727	-1.70463	0.135069	0.221317	-5.64795	0.000410998	18.6741	1.08684	0.314	0.410599	-9.52134	temp NS	osmo NS
Q9R1B9	Slit2	Slit homolog 2 protein;Slit homolog 2 protein N-product;Slit homolog 2 protein C-product	20.2225	20.1709	20.1236	20.2058	20.8061	20.8876	19.8187	19.9108	21.1302	21.0742	0.145674	20.3879	5.34171	0.00133931	0.01487	-0.816723	0.00341076	20.4028	4.56388	0.00276717	0.0114311	-4.67203	temp UP	osmo UP
A0A140T8T5			12.6361	12.7678	12.9271	12.7297	12.8706	13.0996	12.9064	12.869	12.0934	12.5059	-0.0697963	12.6298	-3.27859	0.0148972	0.0489983	-3.40441	0.000783315	12.8385	1.14682	0.290072	0.385316	-9.45641	temp DOWN	osmo NS
Q6GU68	Islr	Immunoglobulin superfamily containing leucine-rich repeat protein	16.545	16.5534	16.4934	16.7282	16.3406	16.1707	16.7462	16.6466	16.5046	16.8349	-0.00599217	16.6385	-0.333671	0.749074	0.815172	-6.95768	-0.00177572	16.4719	-3.34252	0.01285	0.0337102	-6.35238	temp NS	osmo DOWN
Q9CW46	Raver1	Ribonucleoprotein PTB-binding 1	19.6119	19.6801	19.6233	19.6384	19.6378	19.6592	19.4042	19.4713	19.4694	19.361	0.00171941	19.4996	0.0982009	0.924716	0.946792	-7.01531	8.82453e-05	19.6418	0.327942	0.752787	0.808836	-10.0847	temp NS	osmo NS
Q6P8J2	Sat2	Diamine acetyltransferase 2	16.3735	16.3799	16.5567	16.5991	16.6809	16.8156	16.2622	16.3882	17.4298	17.4311	0.12511	16.7108	3.34418	0.0136653	0.0464266	-3.31281	0.000851647	16.5676	1.20469	0.268434	0.362054	-9.39154	temp UP	osmo NS
Q9D7J6	Dnase1l1	Deoxyribonuclease-1-like 1	11.5485	11.8543	11.9641	11.4645	11.9372	12.0946	11.7755	11.3722	12.6701	13.2223	0.15665	12.0738	3.18533	0.0168603	0.0530332	-3.53549	0.00150798	11.8105	1.61927	0.150524	0.229886	-8.87391	temp NS	osmo NS
Q9WV03	Fam50a	Protein FAM50A	19.6324	19.6535	19.4335	19.4586	19.6656	19.6339	19.1211	19.2569	19.9194	20.1307	0.103097	19.619	6.95468	0.000300478	0.00795465	0.786897	0.00101879	19.5796	3.06693	0.0187286	0.0449605	-6.75652	temp UP	osmo UP
Q9CR70	Lage3	EKC/KEOPS complex subunit Lage3	16.3712	16.2459	16.3674	16.3401	16.3517	16.3885	16.356	16.5915	16.4689	16.3436	-0.0109471	16.3962	-0.655433	0.534566	0.635551	-6.7829	8.16609e-05	16.3441	0.247347	0.811916	0.855983	-10.111	temp NS	osmo NS
Q9D8T0	Fam3a	Protein FAM3A	18.2317	18.278	18.5369	18.548	18.0752	18.2366	19.2131	18.7212	18.546	18.7036	-0.0529687	18.6156	-1.52567	0.173919	0.267519	-5.88344	-0.00193273	18.3177	-4.86591	0.00195861	0.00894262	-4.28857	temp NS	osmo DOWN
Q9DBD5	Pelp1	Proline-, glutamic acid- and leucine-rich protein 1	18.2734	18.2767	18.3367	18.2947	18.2288	18.1708	18.2037	18.1836	18.6813	18.6634	0.0553948	18.3803	3.32903	0.0139398	0.0470452	-3.33393	-0.000579511	18.2635	-2.1404	0.0705989	0.125498	-8.13658	temp UP	osmo NS
Q9D659	4632428N05Rik	Platelet receptor Gi24	14.3233	14.534	14.2438	14.3908	14.4094	14.4649	14.8875	14.9213	14.8291	15.293	0.00787434	14.7981	0.207308	0.842078	0.88609	-6.99632	0.000599129	14.3944	1.33323	0.22524	0.31527	-9.24029	temp NS	osmo NS
Q4PZA2	Ece1	Endothelin-converting enzyme 1	17.2494	17.2979	17.5747	17.5936	16.8894	16.9427	17.891	17.7304	17.7036	17.7381	-0.0210458	17.6017	-0.712452	0.500815	0.605141	-6.74129	-0.00334048	17.2579	-12.1714	7.06717e-06	0.00040505	2.06911	temp NS	osmo DOWN
Q8JZP3	Klhl2	Kelch-like protein 2	16.0078	16.1527	16.1114	16.1565	16.2765	16.4087	15.6343	15.7415	16.0609	16.0843	0.0511885	15.9469	3.30283	0.0144285	0.0480781	-3.3705	0.00104314	16.1856	2.051	0.0804508	0.139361	-8.26726	temp UP	osmo NS
A0A1B0GQZ3			14.9844	14.9445	15.5594	15.5077	15.1207	14.834	15.6588	15.4606	14.8022	14.9167	-0.0907472	15.1279	-5.52203	0.00111633	0.0136353	-0.620423	-0.00278114	15.1584	-3.4919	0.0105234	0.0291916	-6.13654	temp DOWN	osmo DOWN
Q64700	Rbl2	Retinoblastoma-like protein 2	17.1312	17.1749	17.1316	17.1754	16.9205	17.0696	17.2759	17.2766	16.9405	16.9056	-0.0421645	17.1174	-3.295	0.0145781	0.0483377	-3.38144	-0.00079224	17.1005	-2.11344	0.0734358	0.129531	-8.17612	temp DOWN	osmo NS
Q921G8	Tubgcp2	Gamma-tubulin complex component 2	19.9648	19.9729	19.9785	19.9567	20.0836	20.0741	20.2548	20.1399	20.1399	20.0933	-0.0137279	20.0943	-0.875241	0.412445	0.52259	-6.60667	0.000556372	20.0051	1.99141	0.0877668	0.149556	-8.35363	temp NS	osmo NS
Q93092	Taldo1	Transaldolase	22.4856	22.5591	21.9213	21.9569	22.9299	22.9347	22.2221	22.3632	20.5483	20.5436	-0.191367	21.787	-2.58021	0.0386937	0.0910287	-4.40404	0.00496617	22.4646	14.8819	1.8737e-06	0.000299762	3.58409	temp NS	osmo UP
Q8VI63	Mob2	MOB kinase activator 2	17.0686	17.299	17.0347	17.0873	17.3666	17.4924	17.1651	17.2849	16.3744	16.2181	-0.105089	16.9017	-3.12917	0.0181758	0.0555017	-3.61487	0.00184261	17.2248	4.00015	0.00546706	0.0184426	-5.42259	temp NS	osmo UP
Q8CBG9	Rnf170	E3 ubiquitin-protein ligase RNF170	16.3553	16.3692	16.5328	16.3299	16.4097	16.516	16.5669	16.0687	17.295	17.4514	0.119371	16.6844	2.97716	0.0223229	0.0630693	-3.83129	0.000157473	16.4188	0.357465	0.731543	0.791581	-10.0733	temp NS	osmo NS
Q9D938	Tmem160	Transmembrane protein 160	14.2239	14.1836	14.7049	14.7307	13.8755	14.0495	14.95	14.476	15.0197	15.0173	0.0238958	14.6451	0.548872	0.601327	0.69197	-6.85239	-0.00377634	14.2947	-8.18311	9.06604e-05	0.00141307	-0.832988	temp NS	osmo DOWN
Q8BRV5			20.055	20.0022	20.3129	20.2644	19.7697	19.8092	19.8817	19.8402	21.1913	21.1883	0.152581	20.3598	3.96595	0.00622466	0.0296069	-2.47254	-0.00249601	20.0356	-9.09936	4.63847e-05	0.000983613	-0.0725642	temp UP	osmo DOWN
P70302	Stim1	Stromal interaction molecule 1	20.0427	20.0807	19.9771	19.9158	20.2521	20.2869	20.3426	20.119	20.0346	20.1108	-0.0211962	20.1217	-1.45186	0.192787	0.289655	-5.97704	0.0016153	20.0925	5.55063	0.000937527	0.00544679	-3.4666	temp NS	osmo UP
Q9Z2Y8	Prosc	Proline synthase co-transcribed bacterial homolog protein	19.6523	19.6567	19.639	19.648	19.7351	19.676	19.6026	19.6829	19.1822	19.0339	-0.059778	19.4684	-2.59586	0.0378512	0.0897657	-4.38133	0.000310148	19.6679	1.16408	0.283472	0.37826	-9.43729	temp NS	osmo NS
A0A1B0GRV0	Bpnt1		12.5738	12.9143	12.6672	12.8232	12.4884	12.826	12.9994	13.1407	12.0926	12.5697	-0.0895858	12.7151	-3.61857	0.00958944	0.0379548	-2.93547	-0.000439988	12.7155	-0.600407	0.56763	0.651525	-9.94449	temp DOWN	osmo NS
P48377	Rfx1	MHC class II regulatory factor RFX1	17.2909	17.3144	17.4196	17.3335	17.2471	17.3759	17.1979	17.1492	17.8473	17.7173	0.0709633	17.4195	3.80742	0.00756437	0.0330823	-2.68165	-0.000325265	17.3302	-0.955795	0.3718	0.468757	-9.65438	temp UP	osmo NS
P63034	Cyth2	Cytohesin-2	14.1207	14.2547	14.3366	14.3183	14.1956	14.2655	14.1767	14.0935	14.0391	13.9957	-0.0121387	14.1134	-0.835684	0.432813	0.541832	-6.64145	-0.000484671	14.2486	-1.27004	0.24566	0.336631	-9.31584	temp NS	osmo NS
Q8BGF6	Elmod2	ELMO domain-containing protein 2	18.1616	18.3096	18.2198	18.2021	18.1132	18.2647	18.3808	18.1782	18.1614	18.3498	-0.0035791	18.2569	-0.226898	0.827434	0.874421	-6.99149	-0.000110091	18.2118	-0.283001	0.785568	0.835007	-10.1002	temp NS	osmo NS
Q9QYY0	Gab1	GRB2-associated-binding protein 1	18.2183	18.2015	18.3983	18.2962	18.4794	18.4099	18.5869	18.6081	17.81	18.2323	-0.0726057	18.2762	-3.92081	0.0065774	0.0305055	-2.53172	0.000486827	18.3339	0.954651	0.372339	0.469204	-9.65549	temp DOWN	osmo NS
Q7TN37	Trpm4	Transient receptor potential cation channel subfamily M member 4	17.1274	17.1959	17.3977	17.2808	16.9051	17.0006	17.702	17.2726	17.8259	17.5175	0.0140467	17.4402	0.431823	0.679753	0.757442	-6.91567	-0.00193202	17.1512	-5.72219	0.000787003	0.00491553	-3.27057	temp NS	osmo DOWN
Q8K221	Arfip2	Arfaptin-2	19.6118	19.5805	19.4642	19.4223	19.8328	19.791	19.9106	19.8006	19.1856	19.3029	-0.073915	19.5653	-5.12006	0.00168499	0.0160161	-1.06439	0.00184313	19.6171	6.70901	0.000307572	0.00282134	-2.21423	temp DOWN	osmo UP
Q9WTL8	Arntl;bmal1b;bmal1b	Aryl hydrocarbon receptor nuclear translocator-like protein 1	14.1697	14.2322	14.2993	14.3113	14.0309	14.3469	14.2204	14.4253	14.2616	14.5957	0.00938974	14.3175	0.456255	0.662977	0.744122	-6.90362	-0.000581989	14.2317	-1.13419	0.294979	0.390678	-9.47027	temp NS	osmo NS
Q8K4L3	Svil	Supervillin	21.3205	21.3985	21.3242	21.3795	21.5091	21.5118	21.8006	21.6935	21.1582	21.0665	-0.0791536	21.4063	-6.22644	0.000569235	0.0101531	0.103864	0.000792965	21.4073	2.45573	0.0446064	0.0874937	-7.66862	temp DOWN	osmo NS
A0A1B0GSH8			14.9874	15.0384	14.9327	15.1707	15.2738	15.2791	14.8928	14.9296	15.2352	15.603	0.0590862	15.1144	2.82862	0.0273665	0.0715566	-4.0446	0.00112372	15.1137	2.11375	0.0734017	0.129531	-8.17565	temp NS	osmo NS
Q571I9	Aldh16a1	Aldehyde dehydrogenase family 16 member A1	18.6736	18.6737	18.754	18.6804	18.7662	18.8025	18.4902	18.5869	18.9238	18.8826	0.0436878	18.7052	3.34834	0.013591	0.0462362	-3.30702	0.00033573	18.7251	1.04188	0.332966	0.429658	-9.56839	temp UP	osmo NS
Q9WV96	Timm10b	Mitochondrial import inner membrane translocase subunit Tim10 B	16.0201	16.0029	16.4484	16.342	15.9217	15.8564	16.0065	16.2444	16.299	16.4735	0.0269485	16.1744	1.24589	0.2556	0.359857	-6.2249	-0.00253072	16.0986	-6.05211	0.000567805	0.00402133	-2.90425	temp NS	osmo DOWN
Q6PFD9	Nup98	Nuclear pore complex protein Nup98-Nup96;Nuclear pore complex protein Nup98;Nuclear pore complex protein Nup96	21.0456	21.0672	21.0848	21.0542	21.1558	21.1365	21.0506	21.0225	21.0883	21.0487	0.00398821	21.0538	0.344181	0.741515	0.808906	-6.95368	0.000383434	21.0907	1.3675	0.2148	0.303832	-9.19842	temp NS	osmo NS
O35972	Mrpl23	39S ribosomal protein L23, mitochondrial	17.3135	17.3159	17.4443	17.4659	17.1048	17.183	17.4958	17.5159	17.1577	17.2322	-0.0387918	17.3385	-3.30241	0.0144365	0.0480837	-3.37108	-0.00155587	17.3046	-5.65665	0.000841053	0.00509362	-3.345	temp DOWN	osmo DOWN
O35153	Bet1l	BET1-like protein	18.1205	18.2419	18.5201	18.4808	17.8442	18.0055	18.6952	18.331	18.259	18.1857	-0.0394027	18.3056	-2.02462	0.085441	0.15797	-5.20485	-0.0028779	18.2022	-7.56501	0.000147783	0.00185433	-1.38634	temp NS	osmo DOWN
O55003	Bnip3	BCL2/adenovirus E1B 19 kDa protein-interacting protein 3	16.8109	16.9301	16.9402	17.0558	16.8835	17.0958	16.9112	16.5103	15.9557	16.1831	-0.0687258	16.5502	-1.86526	0.107387	0.18674	-5.42837	-4.16628e-05	16.9527	-0.0802227	0.938362	0.952967	-10.1422	temp NS	osmo NS
Q61418	Clcn4-2;Clcn4	Chloride channel protein;H(+)/Cl(-) exchange transporter 4	14.5191	14.1825	14.4599	14.206	14.4994	14.5488	14.6485	14.4742	14.9594	15.4608	0.0685145	14.7074	1.63581	0.148924	0.237518	-5.73981	0.000955815	14.4026	1.47123	0.18578	0.270297	-9.06813	temp NS	osmo NS
Q07813	Bax	Apoptosis regulator BAX	19.3075	19.351	19.2209	19.2045	19.4421	19.3271	18.9805	18.9859	19.2703	18.942	0.0208591	19.1395	0.951018	0.375423	0.484937	-6.53655	0.000859655	19.3088	2.78587	0.0277788	0.0608678	-7.17457	temp NS	osmo NS
P21237	BDNF;Bdnf	Brain-derived neurotrophic factor	17.27	16.9199	17.1567	16.8863	16.725	16.8338	16.8024	16.2704	17.5525	17.2797	0.110136	17.0158	4.18301	0.00479615	0.0262841	-2.1923	-0.00121071	16.9653	-1.52853	0.171317	0.254443	-8.99402	temp UP	osmo NS
Q3U2I3	Fam160a2	FTS and Hook-interacting protein	17.2124	17.2119	17.372	17.2936	16.9872	16.9431	17.4875	17.3652	16.7525	16.7184	-0.0819177	17.1246	-4.77224	0.00244839	0.0188176	-1.46758	-0.00183797	17.17	-5.90849	0.000653466	0.00438299	-3.06203	temp DOWN	osmo DOWN
Q99K51	Pls3	Plastin-3	23.3524	23.4212	23.4216	23.4492	23.6655	23.5923	23.2778	23.5009	22.5741	22.3981	-0.101435	23.0874	-2.93172	0.023751	0.0654569	-3.89636	0.000967338	23.4837	2.24598	0.060513	0.11153	-7.98087	temp NS	osmo NS
A0A1C9IC75	Abcc4		18.3285	18.1631	18.1006	17.9791	18.4144	18.3952	18.2256	17.9983	18.2431	18.5803	0.0363755	18.2565	1.90308	0.101721	0.17905	-5.37576	0.00182454	18.2302	4.8248	0.00205137	0.0092609	-4.34	temp NS	osmo UP
Q8CGZ0	Cherp	Calcium homeostasis endoplasmic reticulum protein	19.8184	19.9192	19.8909	19.9303	19.6261	19.693	19.8095	19.9314	19.5201	19.3321	-0.0499154	19.7218	-2.39408	0.0503531	0.109265	-4.67406	-0.00125524	19.813	-3.53129	0.00998884	0.0281279	-6.08004	temp NS	osmo DOWN
Q8BGH4	Reep1	Receptor expression-enhancing protein 1	17.0065	16.8971	16.9256	16.855	16.8779	16.8642	17.1189	17.0119	16.9939	17.1863	0.00045925	17.0358	0.0288926	0.977812	0.985295	-7.02035	-9.62844e-05	16.9044	-0.279633	0.788045	0.836592	-10.1013	temp NS	osmo NS
Q8BTX9	Hsdl1	Inactive hydroxysteroid dehydrogenase-like protein 1	18.1428	18.171	18.2099	18.1082	18.3573	18.4538	18.7216	18.2347	18.0158	18.2054	-0.0478179	18.2486	-2.18909	0.0674808	0.133493	-4.97008	0.0012325	18.2405	2.93187	0.0226083	0.0520481	-6.95684	temp NS	osmo NS
Q8C0M0	Wdr59	WD repeat-containing protein 59	17.5417	17.4717	17.6427	17.5985	17.7518	17.767	17.6041	17.6592	17.3928	17.4288	-0.0273363	17.5164	-2.29157	0.0582765	0.120401	-4.82241	0.000693899	17.6289	1.4176	0.200312	0.286797	-9.13614	temp NS	osmo NS
Q8BG67	Efr3a	Protein EFR3 homolog A	18.7419	18.8083	18.9306	18.9418	18.5473	18.6439	19.326	18.9933	19.012	19.11	-0.0189209	18.9986	-0.775166	0.465352	0.572707	-6.69213	-0.00170271	18.769	-5.73149	0.000779651	0.00489462	-3.26005	temp NS	osmo DOWN
Q80YV3	Trrap	Transformation/transcription domain-associated protein	18.1669	18.0762	18.1099	17.9987	17.9146	17.9381	18.1888	18.0489	18.5411	18.2578	0.0315505	18.2133	1.68983	0.13794	0.22472	-5.66783	-0.000639708	18.0341	-1.48608	0.181929	0.266164	-9.04906	temp NS	osmo NS
Q3UU96	Cdc42bpa	Non-specific serine/threonine protein kinase;Serine/threonine-protein kinase MRCK alpha	20.3103	20.3236	20.1695	20.2023	20.5726	20.5937	21.0274	20.813	19.9479	19.9226	-0.12287	20.3908	-9.00421	6.40364e-05	0.00436477	2.41114	0.00198633	20.362	6.70015	0.000310029	0.00282768	-2.2232	temp DOWN	osmo UP
Q8C5L7	Rbm34	RNA-binding protein 34	15.4253	15.5166	15.7226	15.7983	15.2456	15.1164	15.5807	15.5926	16.3338	15.6998	0.0459231	15.6915	1.40805	0.204855	0.303289	-6.0315	-0.00289725	15.4708	-8.40736	7.65107e-05	0.00129222	-0.640592	temp NS	osmo DOWN
Q9D2X5	Mau2	MAU2 chromatid cohesion factor homolog	17.8499	17.8382	17.795	17.7908	17.9912	18.0236	17.9031	17.9718	18.2847	18.1952	0.0320443	18.0072	1.62255	0.151744	0.24065	-5.75733	0.00107264	17.8815	3.79207	0.00711465	0.0219182	-5.71083	temp NS	osmo UP
Q80TI0	Gramd1b	GRAM domain-containing protein 1B	16.5333	16.5536	16.6056	16.5439	16.753	16.7923	17.019	16.7271	17.1674	17.1881	0.0274745	16.8647	0.844361	0.428284	0.537839	-6.63393	0.000989351	16.6303	2.50587	0.0414857	0.0827767	-7.59363	temp NS	osmo NS
Q8C1D8	Iws1	Protein IWS1 homolog	18.2343	18.2435	18.1095	18.0736	18.3814	18.3433	18.1462	18.2674	18.1975	18.012	-0.0107977	18.1835	-0.733576	0.488674	0.594888	-6.72513	0.00135375	18.2309	5.17915	0.00138734	0.00705709	-3.90453	temp NS	osmo UP
Q3UH12	Epb4.1		13.1364	13.114	12.8465	12.7216	13.6984	13.5454	13.0578	12.8406	12.4509	12.3985	-0.0552804	12.833	-1.77837	0.121595	0.203879	-5.54797	0.00418897	13.1771	10.3324	2.05325e-05	0.000659684	0.854065	temp NS	osmo UP
Q6VNB8	Wdfy3	WD repeat and FYVE domain-containing protein 3	19.0977	19.0855	19.0634	19.0525	19.1088	19.1172	19.3967	19.2184	19.1524	19.1204	-0.0236116	19.1785	-1.64564	0.146866	0.235194	-5.72678	0.000275288	19.0875	1.09464	0.310799	0.406971	-9.51303	temp NS	osmo NS
Q80TE4	Sipa1l2	Signal-induced proliferation-associated 1-like protein 2	14.9714	15.2042	14.8252	14.6675	15.4196	15.3198	15.415	15.0327	14.7238	14.6956	-0.0604829	15.0071	-2.78536	0.0290537	0.0747543	-4.107	0.00311681	15.0679	6.50136	0.000371456	0.00312379	-2.4269	temp NS	osmo UP
Q8R0S2	Iqsec1	IQ motif and SEC7 domain-containing protein 1	16.7624	16.7846	17.0807	16.9326	16.7057	16.5549	17.0698	16.9103	17.0151	16.923	-0.00677441	16.9109	-0.392563	0.707127	0.780814	-6.93371	-0.00188189	16.8035	-4.78016	0.00215767	0.0095877	-4.39612	temp NS	osmo DOWN
B1AVY7	Kif16b	Kinesin-like protein;Kinesin-like protein KIF16B	12.986	12.9168	12.7734	12.8658	12.7685	12.7579	13.1175	13.0655	12.7971	11.7805	-0.0929566	12.7772	-2.22229	0.0643464	0.129201	-4.92233	-0.000282178	12.8447	-0.612701	0.559929	0.6455	-9.93638	temp NS	osmo NS
P97760	Polr2c	DNA-directed RNA polymerase II subunit RPB3	19.2218	19.1716	19.109	19.1383	19.0708	19.0182	19.3234	19.4503	19.0403	18.8733	-0.0521523	19.1801	-3.64877	0.00922907	0.0370878	-2.89453	-0.000395919	19.1216	-1.07507	0.31888	0.415698	-9.53379	temp DOWN	osmo NS
A0A1D5RMM8			14.1372	14.1868	14.3107	14.2854	14.168	14.2692	14.4456	14.3619	14.4623	14.6769	0.0136882	14.3785	0.577983	0.582628	0.675955	-6.8345	-0.000397322	14.2262	-1.09281	0.311549	0.407743	-9.51499	temp NS	osmo NS
P97372	PSME2b;Psme2	Proteasome activator complex subunit 2	20.5173	20.6086	20.6544	20.6572	20.5249	20.5118	20.4453	20.4448	20.1805	20.1854	-0.0270147	20.397	-1.37941	0.213106	0.312016	-6.06662	-0.000687267	20.579	-2.41617	0.0472391	0.0916917	-7.72772	temp NS	osmo NS
Q60766	Irgm1	Immunity-related GTPase family M protein 1	19.3903	19.5038	19.2663	19.071	19.7217	19.826	19.3586	18.9322	19.7346	19.6252	0.0661547	19.4241	3.41124	0.0125192	0.0440707	-3.2197	0.00302608	19.4632	7.15991	0.000207254	0.00223472	-1.76869	temp UP	osmo UP
Q61635	Ifi47;Irgd		21.5048	21.469	21.4133	21.4139	21.4616	21.4135	21.2961	21.3209	21.5827	21.5249	0.0311727	21.4497	2.64374	0.0353917	0.0857442	-4.3119	0.000119628	21.446	0.404632	0.69813	0.761905	-10.0531	temp NS	osmo NS
Q9CPQ5	Cenpq	Centromere protein Q	15.0566	14.9551	15.0808	15.0975	14.7631	14.7238	14.7842	14.8686	15.1774	15.4155	0.0564221	15.0429	3.51461	0.0109521	0.0407597	-3.07727	-0.0017284	14.9462	-4.91264	0.0018588	0.00865247	-4.23041	temp UP	osmo DOWN
A0A1L1SQ41	Ate1	Arginyl-tRNA--protein transferase 1	14.7886	14.793	14.7624	14.7609	14.8506	14.7839	15.1391	14.7985	14.849	14.608	-0.0306007	14.8294	-1.66639	0.142608	0.229831	-5.69918	0.000278111	14.7899	1.04641	0.331013	0.427644	-9.56371	temp NS	osmo NS
Q71LX4	Tln2	Talin-2	22.0799	22.073	22.3126	22.3264	22.353	22.3279	22.3712	22.3104	22.3016	22.2554	-0.0123887	22.2319	-0.723418	0.494488	0.599289	-6.73295	0.000104787	22.2455	0.170423	0.86962	0.900892	-10.1293	temp NS	osmo NS
P62852	Rps25	40S ribosomal protein S25	20.0736	19.9641	20.3191	20.2759	19.9349	19.9698	19.8128	19.7765	20.395	20.3353	0.0686072	20.0596	4.79994	0.00237513	0.0184716	-1.43481	-0.0017259	20.0896	-4.53231	0.00287116	0.0117735	-4.71287	temp UP	osmo DOWN
Q8K3E5	Ahi1	Jouberin	17.9962	17.5183	18.2273	18.2712	17.6323	17.7088	17.7577	17.6579	18.2155	18.228	0.0586947	17.8956	2.32726	0.055382	0.116589	-4.77082	-0.00289367	17.8924	-3.46963	0.0108392	0.0298186	-6.16856	temp NS	osmo DOWN
Q9D7V2	Lysmd2	LysM and putative peptidoglycan-binding domain-containing protein 2	13.2983	13.2019	13.6763	13.597	12.9069	13.1274	13.2503	13.3197	13.7373	13.5722	0.0407878	13.3966	2.05008	0.0823739	0.153809	-5.16874	-0.00309751	13.3013	-6.77676	0.000289483	0.00274121	-2.14588	temp NS	osmo DOWN
Q8VDR9	Dock6;mKIAA1395	Dedicator of cytokinesis protein 6	15.0095	14.8952	15.077	14.9446	15.0451	15.0298	15.6634	15.4152	14.8934	15.182	-0.0682806	15.1764	-2.92622	0.0239307	0.0657731	-3.90426	0.000133212	15.0002	0.350929	0.736225	0.795744	-10.0759	temp NS	osmo NS
Q9CWH5	Trmt11	tRNA (guanine(10)-N2)-methyltransferase homolog	14.5425	14.6598	14.2956	14.4605	14.6754	14.3908	14.332	14.6488	14.4004	14.4392	-0.00566138	14.5038	-0.307167	0.768269	0.831203	-6.96724	0.000775433	14.5041	1.24283	0.254932	0.34707	-9.34766	temp NS	osmo NS
Q9JLR9	Higd1a	HIG1 domain family member 1A, mitochondrial	16.632	16.4253	16.8276	16.9468	16.6952	16.7437	16.7342	16.6545	15.8838	15.9232	-0.0921503	16.3755	-4.03908	0.00569671	0.0282762	-2.37734	-0.000838664	16.7118	-1.14187	0.291989	0.38748	-9.46186	temp DOWN	osmo NS
Q6PB70	Ano8	Anoctamin-8	15.2012	15.3044	15.2707	15.1158	15.2424	15.3143	14.9956	15.1152	16.2176	16.4233	0.146026	15.5429	4.07169	0.00547736	0.027835	-2.33514	0.000425554	15.2415	1.15063	0.288604	0.383633	-9.45221	temp UP	osmo NS
Q60739	Bag1	BAG family molecular chaperone regulator 1	19.176	19.1054	19.5593	19.5192	19.0688	18.9844	19.5958	19.7143	18.7711	18.6883	-0.114361	19.1751	-8.67449	8.03707e-05	0.00469942	2.17571	-0.00256342	19.2355	-5.93711	0.000635297	0.00431087	-3.03037	temp DOWN	osmo DOWN
O08739	Ampd3	AMP deaminase 3	20.9171	20.8479	19.9828	20.012	21.6795	21.6336	20.1862	20.3202	19.7226	19.9787	-0.0323436	20.3288	-0.633378	0.547996	0.646987	-6.79818	0.00829548	20.8455	27.3926	3.10813e-08	0.000118637	8.26986	temp NS	osmo UP
Q9Z2X8	Keap1	Kelch-like ECH-associated protein 1	17.3087	17.333	17.4878	17.4957	17.0451	17.041	18.2563	17.8871	17.2873	16.9847	-0.120348	17.5095	-5.47695	0.00116788	0.0138865	-0.669071	-0.0022434	17.2852	-8.05121	0.00010036	0.00149712	-0.94818	temp DOWN	osmo DOWN
A0A1L1SS87			14.3286	14.1762	14.3714	14.2819	13.9011	14.287	15.0446	13.8399	14.4371	14.5303	0.000782305	14.3928	0.0174502	0.986598	0.99049	-7.02065	-0.00116301	14.2244	-1.8362	0.110042	0.178813	-8.57518	temp NS	osmo NS
Q91XE8	Tmem205	Transmembrane protein 205	17.0003	17.0434	17.4203	17.3149	16.8434	16.9162	17.1788	16.9014	17.6735	17.5987	0.0665303	17.2327	2.52048	0.0420931	0.0960942	-4.49071	-0.00243893	17.0897	-6.37052	0.000419351	0.00334517	-2.56345	temp NS	osmo DOWN
A0A1L1SSC7	Ttc13		17.1826	17.1084	17.2623	17.2049	17.0811	17.0948	17.2241	17.0077	17.7821	17.672	0.0692015	17.3295	2.85855	0.0262599	0.0697281	-4.00149	-0.000728338	17.1557	-2.57414	0.0375965	0.0769262	-7.49144	temp NS	osmo NS
Q8VDL4	Adpgk	ADP-dependent glucokinase	19.3508	19.3092	19.4085	19.3808	19.2699	19.3034	19.0958	18.9561	19.8256	19.8238	0.0958585	19.3936	5.80809	0.000843225	0.0122596	-0.318307	-0.000539758	19.3371	-2.04547	0.0811033	0.140319	-8.2753	temp UP	osmo NS
P07214	Sparc	SPARC	22.1588	22.2377	21.7872	21.8496	20.6345	20.3875	22.1793	22.2204	21.4038	21.3714	-0.0911996	21.9285	-2.99913	0.0216654	0.0619453	-3.79988	-0.00653727	21.5092	-2.8105	0.0268255	0.0593436	-7.13777	temp NS	osmo NS
Q6DFV7	Ncoa7	Nuclear receptor coactivator 7	14.7741	14.7641	14.8051	14.9688	14.9213	14.9142	14.8048	14.7465	15.0621	15.2992	0.0453298	14.9085	2.2466	0.0621464	0.12611	-4.88731	0.000153882	14.8579	0.345354	0.740229	0.798801	-10.0781	temp NS	osmo NS
A0A1L1SSV8			14.7925	14.7024	14.8297	14.7784	14.4203	14.3301	15.6792	15.4111	14.4734	14.4851	-0.135914	14.924	-8.15622	0.000116653	0.00578268	1.78693	-0.00214411	14.6422	-4.58457	0.00270129	0.0112135	-4.64535	temp DOWN	osmo DOWN
A0A1L1ST22	Clasp2		11.7016	11.9323	11.7085	11.7163	12.0523	12.0779	11.439	11.3866	11.4329	10.9563	-0.0162431	11.4748	-0.441125	0.673342	0.751944	-6.91116	0.00176345	11.8648	4.08457	0.00492208	0.0170796	-5.30733	temp NS	osmo UP
P42867	Dpagt1	UDP-N-acetylglucosamine--dolichyl-phosphate N-acetylglucosaminephosphotransferase	15.6973	16.0957	15.8269	15.8898	15.8416	16.3183	15.8333	15.4826	18.6364	18.7922	0.347922	16.7563	3.66019	0.00909678	0.0367044	-2.8791	0.00110791	15.9449	1.23689	0.256997	0.349183	-9.35455	temp UP	osmo NS
A0A1L1ST52			13.7111	13.6545	13.6787	13.8197	13.4199	13.3974	13.5874	13.5815	15.2769	15.2368	0.189725	14.1747	3.53611	0.0106539	0.0402434	-3.04784	-0.00170273	13.6135	-4.27876	0.00388171	0.0145362	-5.046	temp UP	osmo DOWN
O54818	Tpd52l1	Tumor protein D53	19.3104	19.2865	19.4162	19.3545	19.2435	19.1788	19.5441	19.7001	18.2041	18.3244	-0.15902	19.0616	-4.97891	0.00195696	0.0171826	-1.22584	-0.000871105	19.2983	-3.11618	0.0174963	0.0426731	-6.68381	temp DOWN	osmo DOWN
Q6ZWR6	Syne1	Nesprin-1	18.965	18.9458	19.0253	18.9737	18.8743	18.9892	19.0781	18.7339	19.3807	19.4099	0.0559287	19.0856	2.57407	0.0390292	0.0916056	-4.41294	-0.000338882	18.9622	-1.11338	0.303222	0.399723	-9.49291	temp NS	osmo NS
A0A1L1STD6			15.1629	15.306	15.2643	15.3559	14.5079	14.514	15.2292	15.0841	14.0922	14.4247	-0.099234	14.8832	-2.51364	0.0425015	0.0968313	-4.50063	-0.00399546	15.0185	-5.04217	0.00161047	0.00782084	-4.07078	temp NS	osmo DOWN
Q9D6R2	Idh3a	Isocitrate dehydrogenase [NAD] subunit alpha, mitochondrial	21.1005	21.146	21.084	21.0348	21.0169	21.0128	21.1874	21.2626	20.9288	20.8779	-0.0381759	21.0839	-2.90103	0.024771	0.0674416	-3.94042	-0.000222588	21.0658	-0.680744	0.518456	0.608907	-9.88885	temp NS	osmo NS
Q6PDI6	Fam63b	Protein FAM63B	15.9511	15.8191	16.1929	16.1334	15.8023	15.7716	16.3405	16.0683	16.253	16.4042	0.00742171	16.1394	0.271608	0.7943	0.849613	-6.97886	-0.00188107	15.9451	-4.99032	0.00170514	0.00814911	-4.13439	temp NS	osmo DOWN
P22561	Wt1	Wilms tumor protein homolog	16.9952	17.2013	17.1108	17.1672	16.9855	17.1215	16.7752	16.9617	17.6559	17.5871	0.0892165	17.1961	4.43628	0.00356999	0.0224492	-1.87431	-0.000427633	17.0969	-1.00791	0.347892	0.444636	-9.60298	temp UP	osmo NS
P70665	Siae	Sialate O-acetylesterase;Sialate O-acetylesterase small subunit;Sialate O-acetylesterase large subunit	16.1852	16.1097	16.9772	17.2099	16.2352	16.1032	16.8587	16.991	16.8966	16.6295	-0.0340268	16.6118	-0.840152	0.430476	0.539704	-6.63759	-0.00462169	16.4701	-3.98108	0.00559907	0.0187553	-5.44875	temp NS	osmo DOWN
P01831	Thy1	Thy-1 membrane glycoprotein	16.665	16.6803	17.131	16.8495	16.4233	16.4721	17.7225	17.6677	17.4962	17.4122	-0.0478962	17.274	-0.964096	0.369298	0.479215	-6.524	-0.00271237	16.7035	-5.74525	0.000768922	0.00485923	-3.24452	temp NS	osmo DOWN
Q8BY87	Usp47	Ubiquitin carboxyl-terminal hydrolase 47	20.9301	20.9209	21.096	21.1058	20.8992	20.8445	20.976	20.9858	20.4426	20.3317	-0.0677753	20.7645	-3.19349	0.0166779	0.0527869	-3.52398	-0.00114526	20.9661	-3.89715	0.00622332	0.0199836	-5.56453	temp NS	osmo DOWN
A0A1L1SVG6			19.1928	19.0313	19.2397	19.2228	19.0909	19.1481	19.6381	19.3432	19.3943	19.6015	-0.00691672	19.3669	-0.250483	0.809903	0.860515	-6.98511	-0.000558692	19.1543	-1.51288	0.175163	0.258245	-9.01441	temp NS	osmo NS
Q8VC52	Rbpms2	RNA-binding protein with multiple splicing 2	12.6142	12.7706	12.6808	12.6874	12.4625	12.3378	12.7025	12.7162	13.161	13.1463	0.0495291	12.8518	2.40088	0.0498689	0.108585	-4.66421	-0.00141988	12.5922	-2.86218	0.0249362	0.0562041	-7.06064	temp NS	osmo NS
A0A1L7NR63			13.8532	14.4232	14.2353	14.7409	13.6136	14.0401	14.3625	14.5388	14.17	6.20909	-0.484667	12.9261	-1.60096	0.156442	0.246497	-5.78572	-0.00330607	14.151	-2.73529	0.0298493	0.0644064	-7.25019	temp NS	osmo NS
Q9CXV9	Dcun1d5	DCN1-like protein 5	15.313	15.4247	15.5218	15.5272	15.6244	15.5988	15.5845	15.5946	15.1213	14.7506	-0.0778692	15.2981	-3.82479	0.00740321	0.032763	-2.65857	0.00043546	15.5017	0.822421	0.438625	0.534046	-9.77616	temp DOWN	osmo NS
P70426	Rit1	GTP-binding protein Rit1	16.9504	16.8683	16.7565	16.8001	17.3533	17.2824	17.2849	17.3473	16.905	16.919	-0.0536581	17.0458	-3.64797	0.00923848	0.0370878	-2.89562	0.00269782	17.0019	6.33233	0.000434613	0.00341341	-2.60368	temp DOWN	osmo UP
Q9D7N3	Mrps9	28S ribosomal protein S9, mitochondrial	16.4169	16.1508	16.6982	16.5363	16.2006	16.2509	16.4115	16.3946	16.754	16.727	0.0354475	16.4758	1.51374	0.176848	0.270987	-5.89871	-0.0019574	16.3756	-3.36979	0.0123869	0.0329254	-6.3128	temp NS	osmo DOWN
P62814	Atp6v1b2	V-type proton ATPase subunit B, brain isoform	21.4658	21.3369	21.4984	21.5282	21.7587	21.7247	21.6415	21.7748	20.9491	21.0274	-0.0870621	21.3659	-5.6074	0.0010256	0.013203	-0.52909	0.00114204	21.5521	1.94021	0.0945761	0.15868	-8.42731	temp DOWN	osmo NS
Q9JMC3	Dnaja4	DnaJ homolog subfamily A member 4	20.6175	20.7	20.5833	20.6426	20.9612	20.9187	20.3451	20.46	20.391	20.4762	0.00871259	20.4983	0.476465	0.649256	0.732366	-6.89319	0.00163497	20.7372	4.18945	0.00432662	0.0156612	-5.16553	temp NS	osmo UP
Q91W89	Man2c1	Alpha-mannosidase;Alpha-mannosidase 2C1	19.5532	19.5887	19.6727	19.6685	19.6577	19.6248	19.5698	19.5692	19.6163	19.6743	0.00853157	19.5953	0.713822	0.500022	0.604498	-6.74026	-0.000146611	19.6276	-0.458959	0.660524	0.729668	-10.0269	temp NS	osmo NS
Q9DCD6	Gabarap	Gamma-aminobutyric acid receptor-associated protein	15.4872	15.2694	15.5391	15.6086	15.4007	15.4429	15.8939	15.5536	15.0033	14.8569	-0.0961339	15.344	-4.71076	0.00262014	0.0193705	-1.54073	-0.000760306	15.458	-1.58111	0.158965	0.240019	-8.92481	temp DOWN	osmo NS
Q1HFZ0	Nsun2	tRNA (cytosine(34)-C(5))-methyltransferase	21.0573	21.0278	21.1781	21.0848	20.5439	20.4944	20.8951	20.9493	20.809	20.6998	-0.0163813	20.9064	-0.938725	0.381251	0.490594	-6.54823	-0.00306161	20.8977	-5.45493	0.00103534	0.00574821	-3.57763	temp NS	osmo DOWN
Q8BHL8	Psmf1	Proteasome inhibitor PI31 subunit	17.7236	17.8084	18.2887	18.1269	17.7693	17.6402	17.9144	17.9092	17.4153	17.2352	-0.0688157	17.6677	-3.80854	0.00755387	0.0330655	-2.68016	-0.00251508	17.8928	-4.37205	0.00347021	0.0134339	-4.92236	temp DOWN	osmo DOWN
P61166	Tmem258	Transmembrane protein 258	13.9082	14.1813	14.1379	14.2578	13.9966	14.1616	13.8828	14.0044	14.7821	15.0641	0.112008	14.3038	3.33587	0.0138152	0.0467694	-3.32439	-0.000593505	14.1072	-1.05217	0.328544	0.425031	-9.55774	temp UP	osmo NS
Q9D7H3	Rtca;RtcA	RNA 3-terminal phosphate cyclase	20.0695	20.0116	20.0165	20.0176	20.2517	20.2201	20.5525	20.6273	19.0348	18.9101	-0.192763	19.8676	-6.76812	0.000352103	0.00833332	0.617876	0.00109404	20.0978	3.35309	0.0126683	0.0334058	-6.33703	temp DOWN	osmo UP
Q7TQK4	Exosc3	Exosome complex component RRP40	17.8526	17.8892	17.9381	18.0002	17.8437	17.8189	17.9851	18.0245	17.9559	18.2145	0.0062984	17.987	0.354114	0.734399	0.802175	-6.94978	-0.000689202	17.8905	-2.47894	0.0431331	0.0853274	-7.63393	temp NS	osmo NS
P55302	Lrpap1	Alpha-2-macroglobulin receptor-associated protein	20.3383	20.5932	20.2127	20.5522	20.5101	20.6928	20.1584	20.482	20.6733	21.3024	0.0779094	20.5913	2.4406	0.047133	0.104294	-4.60661	0.00109521	20.4832	1.61998	0.150372	0.229726	-8.87296	temp NS	osmo NS
Q80UK8	Ints2	Integrator complex subunit 2	17.2153	17.4414	17.3571	17.3001	17.2703	17.4459	17.4447	17.3326	17.0533	16.8014	-0.0530094	17.2148	-2.53066	0.0414924	0.095007	-4.47594	0.000147346	17.3384	0.314471	0.762559	0.81715	-10.0896	temp NS	osmo NS
Q8C5L3	Cnot2	CCR4-NOT transcription complex subunit 2	17.4477	17.4544	17.5152	17.5235	17.3976	17.4782	17.6512	17.6983	17.5198	17.5165	-0.0221393	17.548	-1.64068	0.147901	0.236308	-5.73336	-0.000407415	17.4694	-1.45621	0.189751	0.275025	-9.08731	temp NS	osmo NS
E9Q3L2	Pi4ka		18.9896	19.014	19.112	19.1104	18.9391	18.9663	19.619	19.3224	19.175	19.0957	-0.047206	19.2026	-2.23098	0.0635507	0.128142	-4.90981	-0.000792401	19.0219	-3.00931	0.0202894	0.04782	-6.84183	temp NS	osmo DOWN
Q9CZR8	Tsfm	Elongation factor Ts;Elongation factor Ts, mitochondrial	19.6251	19.7093	19.4592	19.4818	19.79	19.802	19.5231	19.5951	19.5193	19.4047	-0.00869243	19.5628	-0.55215	0.599205	0.690361	-6.85042	0.00162745	19.6446	5.67439	0.000826027	0.00504972	-3.32481	temp NS	osmo UP
P46978	Stt3a	Dolichyl-diphosphooligosaccharide--protein glycosyltransferase subunit STT3A	21.3674	21.4076	21.3961	21.2971	21.3758	21.5037	21.527	21.0973	22.1387	22.2125	0.0984594	21.6251	3.09074	0.0191395	0.057276	-3.66938	0.000465913	21.3913	1.38323	0.210153	0.298476	-9.179	temp NS	osmo NS
P58501	Paxbp1	PAX3- and PAX7-binding protein 1	18.0601	18.0707	18.118	18.0758	17.9038	17.8992	17.9103	17.9105	18.2977	18.5665	0.0617232	18.136	3.53332	0.010692	0.0402856	-3.05164	-0.000977168	18.0213	-3.30579	0.0135036	0.0350157	-6.40584	temp UP	osmo DOWN
Q9WV30	Nfat5	Nuclear factor of activated T-cells 5	16.8346	16.8825	16.6243	16.6859	17.2782	17.2477	16.7426	16.7232	17.1921	17.2148	0.0553789	16.9316	3.72114	0.00842457	0.0351246	-2.79699	0.00303925	16.9255	8.60851	6.59193e-05	0.00120102	-0.471568	temp UP	osmo UP
Q91YE5	Baz2a	Bromodomain adjacent to zinc finger domain protein 2A	16.0757	15.9761	15.9795	15.7776	16.2665	16.1591	16.4042	16.532	15.0357	14.6114	-0.193617	15.7725	-5.13561	0.0016577	0.0159413	-1.04677	0.001671	16.0391	3.95667	0.00577328	0.019086	-5.48233	temp DOWN	osmo UP
Q9Z191	Eya4	Eyes absent homolog;Eyes absent homolog 4	11.3245	11.2704	11.5754	11.4415	11.4004	11.0222	12.0963	12.3342	11.5039	8.51522	-0.266309	11.1741	-2.50437	0.043062	0.0979168	-4.51408	-0.0014859	11.3391	-2.40468	0.0480328	0.0928779	-7.74486	temp NS	osmo NS
P48725	Pcnt	Pericentrin	16.7086	16.668	16.7162	16.7006	16.6862	16.6854	16.7652	16.6084	16.8504	16.718	0.0109571	16.7197	0.78868	0.457942	0.565959	-6.68109	-0.000113265	16.6942	-0.439896	0.673607	0.741074	-10.0365	temp NS	osmo NS
P84228	Hist1h3e;Hist2h3b;Hist1h3b;Hist1h3i;Hist1h3a	Histone H3;Histone H3.2;Histone H3.1	15.3742	14.6966	15.6496	15.6314	14.3089	14.3771	13.9633	14.2913	15.0807	15.6655	0.158378	14.8453	4.48642	0.00337108	0.021902	-1.81251	-0.00648751	15.0063	-6.75619	0.000294845	0.00276714	-2.16658	temp UP	osmo DOWN
P45700	Man1a;Man1a1	alpha-1,2-Mannosidase;Mannosyl-oligosaccharide 1,2-alpha-mannosidase IA	16.6386	17.0123	16.7508	16.7953	16.6544	16.754	16.7345	16.46	17.6119	17.7522	0.12642	17.0349	3.94976	0.00634875	0.029936	-2.49374	-0.000344394	16.7676	-0.560963	0.592756	0.672577	-9.96951	temp UP	osmo NS
Q8CFG8	C1sb	Complement C1s-B subcomponent;Complement C1s-B subcomponent heavy chain;Complement C1s-B subcomponent light chain	15.5473	15.4103	15.2642	15.387	15.5738	15.5562	15.1914	15.1823	15.9569	16.4468	0.119882	15.6225	4.25847	0.00438789	0.0251669	-2.09654	0.00119724	15.4565	3.31405	0.0133536	0.0347211	-6.39381	temp UP	osmo UP
Q9CQE6	Asf1a	Histone chaperone ASF1A	17.7873	17.9122	17.9758	17.9836	17.5128	17.6386	18.1202	18.0966	17.9714	17.5462	-0.0445175	17.9056	-2.32523	0.055542	0.116807	-4.77375	-0.0020201	17.8017	-5.29734	0.0012223	0.00644531	-3.76316	temp NS	osmo DOWN
Q68EF0	Rab3ip	Rab-3A-interacting protein	17.1245	17.1563	17.1177	17.1397	17.3448	17.3848	16.5019	16.726	16.4369	16.4612	-0.00776574	16.7345	-0.207281	0.842099	0.88609	-6.99633	0.00118032	17.2113	3.36023	0.0125472	0.0332241	-6.32667	temp NS	osmo UP
Q91W52	Tmem19	Transmembrane protein 19	16.3092	16.1418	16.6963	16.3621	16.3665	16.3746	16.267	15.775	16.8832	16.7656	0.0943522	16.357	3.48196	0.0114227	0.041843	-3.12211	-0.000793349	16.3751	-1.05591	0.326952	0.423401	-9.55386	temp UP	osmo NS
Q9CRT8	Xpot	Exportin-T	19.9628	20.0409	20.1971	20.1731	19.8057	19.7715	19.9434	19.8645	19.6706	19.5823	-0.0291524	19.8441	-1.49613	0.181258	0.275868	-5.92118	-0.00198233	19.9918	-7.10163	0.00021786	0.0023243	-1.82506	temp NS	osmo DOWN
Q8CFI2	Cdc34	Ubiquitin-conjugating enzyme E2 R1	18.03	17.877	18.3452	18.246	17.4687	17.443	18.01	17.9894	17.8769	17.595	-0.030549	17.8964	-1.77884	0.121515	0.203799	-5.54734	-0.00419895	17.9017	-10.6964	1.64109e-05	0.000582881	1.10913	temp NS	osmo DOWN
Q4KML4	Abracl	Costars family protein ABRACL	19.6046	19.6066	19.3038	19.4119	19.5409	19.4613	19.3447	19.5494	19.0893	18.8689	-0.049294	19.3439	-1.68182	0.139519	0.22647	-5.67856	0.000715987	19.4882	1.44076	0.193914	0.279943	-9.10693	temp NS	osmo NS
P35822	Ptprk	Protein-tyrosine-phosphatase;Receptor-type tyrosine-protein phosphatase kappa	20.5367	20.585	20.1774	20.2336	20.9308	20.9624	20.0917	20.013	20.4131	20.5178	0.0567447	20.3596	3.05328	0.0201319	0.0591786	-3.72265	0.00370545	20.571	13.4891	3.59266e-06	0.000308967	2.84091	temp NS	osmo UP
Q6NV72		WD repeat and coiled-coil-containing protein C2orf44 homolog	16.1884	16.1092	16.182	16.1558	16.5961	16.6089	16.275	16.39	16.075	16.2847	-0.0208796	16.2204	-1.37926	0.213151	0.312022	-6.06681	0.00216806	16.3067	3.66613	0.00837083	0.0246825	-5.88807	temp NS	osmo UP
P41731	Cd63	Tetraspanin;CD63 antigen	17.3799	17.7978	17.3751	17.5613	18.1641	18.5771	17.5384	17.3723	18.4907	18.4492	0.116608	17.838	3.45915	0.0117645	0.042645	-3.15352	0.00451197	17.8092	3.96951	0.00568093	0.0189298	-5.46466	temp UP	osmo UP
Q8BGA2	Lhfpl2	Lipoma HMGIC fusion partner-like 2 protein	15.2518	15.4671	14.7196	14.6072	15.348	15.4988	14.8535	14.4973	16.757	16.8264	0.251502	15.6088	6.3138	0.000525696	0.009788	0.189185	0.00379975	15.1487	4.54138	0.00284085	0.0116786	-4.70113	temp UP	osmo UP
P48428	Tbca	Tubulin-specific chaperone A	20.8322	21.0146	21.0449	21.0634	21.0345	20.9818	20.5822	20.8185	19.9703	19.8714	-0.082947	20.5149	-1.96075	0.0936439	0.168952	-5.29499	-0.000230019	20.9952	-0.533665	0.610506	0.688725	-9.98592	temp NS	osmo NS
Q8R5C8	Zmynd11	Zinc finger MYND domain-containing protein 11	13.5989	13.6173	13.4895	13.8345	13.4699	13.9426	13.3834	13.4754	14.6247	15.0531	0.161853	13.9588	3.74867	0.00813903	0.0345569	-2.76008	0.000220933	13.6588	0.260631	0.802066	0.847888	-10.1071	temp UP	osmo NS
Q8R2E9	Ero1lb	ERO1-like protein beta	19.1583	19.2741	18.1648	18.323	18.9594	18.9359	17.8606	18.0909	18.4222	18.602	0.0855174	18.568	1.62999	0.150155	0.238759	-5.7475	0.00351873	18.8026	2.47949	0.0430988	0.0852816	-7.63311	temp NS	osmo NS
Q8VCM3	Zfyve21	Zinc finger FYVE domain-containing protein 21	17.6571	17.7398	17.762	17.8627	17.6083	17.7292	17.6005	17.8009	17.9793	17.7204	0.0166973	17.7497	0.976611	0.363509	0.472989	-6.51187	-0.000718051	17.7265	-1.99888	0.0868148	0.148066	-8.34284	temp NS	osmo NS
Q9WVH9	Fbln5	Fibulin-5	21.078	21.0928	21.4674	21.5217	20.8888	20.9616	21.9545	21.9972	21.089	21.1662	-0.113383	21.3963	-4.89129	0.00215038	0.0176916	-1.32754	-0.00284659	21.1684	-7.26285	0.000189916	0.00211343	-1.66997	temp DOWN	osmo DOWN
Q8K2C6	Sirt5	NAD-dependent protein deacylase sirtuin-5, mitochondrial	17.3392	17.3111	17.3424	17.4236	17.4044	17.4279	17.4217	17.538	16.5347	16.551	-0.108334	17.1159	-4.04875	0.00563066	0.028205	-2.36481	0.000165689	17.3748	0.513616	0.623726	0.699044	-9.99749	temp DOWN	osmo NS
Q9WVL0	Gstz1	Maleylacetoacetate isomerase	18.2138	18.0713	18.5191	18.467	18.0716	18.1003	17.7222	18.0447	18.6979	18.8242	0.103787	18.2624	4.42033	0.00363594	0.02274	-1.89404	-0.00203558	18.2405	-4.42567	0.00325562	0.012882	-4.85185	temp UP	osmo DOWN
Q9DCB8	Isca2	Iron-sulfur cluster assembly 2 homolog, mitochondrial	18.7743	18.9255	18.9612	19.0432	18.4706	18.4366	19.0533	19.1252	18.5243	18.6708	-0.0600695	18.8456	-4.2153	0.00461654	0.0257904	-2.15122	-0.00274285	18.7686	-6.26804	0.000461743	0.00353153	-2.67181	temp DOWN	osmo DOWN
Q62158	Trim27	Zinc finger protein RFP	14.2533	14.5584	14.6216	14.8014	14.1691	14.2199	14.6184	14.8887	13.5172	13.6365	-0.139175	14.2454	-4.91441	0.00209735	0.017589	-1.3006	-0.00258491	14.4373	-4.65926	0.00247756	0.01059	-4.54953	temp DOWN	osmo DOWN
Q9D2N4	Dtna	Dystrobrevin;Dystrobrevin alpha	13.1997	13.4418	13.3203	13.2545	13.4839	13.5854	13.3287	13.3185	13.6608	13.5965	0.0341829	13.4243	1.91383	0.100165	0.177242	-5.36075	0.00123606	13.3809	2.54228	0.0393625	0.0795797	-7.53915	temp NS	osmo NS
E9Q6P5	Ttc7b		16.0529	15.98	16.1453	16.2346	16.1159	16.0648	16.3116	16.2816	16.2642	16.4411	0.000575928	16.2219	0.0263218	0.979786	0.986873	-7.02043	-0.000497811	16.0989	-1.22062	0.262723	0.355544	-9.37332	temp NS	osmo NS
Q91ZP3	Lpin1	Phosphatidate phosphatase LPIN1	16.3833	16.4835	16.443	16.6405	16.3951	16.5089	16.0499	16.0927	16.4737	16.6795	0.0641105	16.3604	4.5214	0.00323965	0.0213755	-1.76964	-0.000448918	16.4757	-1.01472	0.34486	0.441573	-9.59612	temp UP	osmo NS
P56379	Mp68	6.8 kDa mitochondrial proteolipid	18.1786	18.0142	18.2154	18.253	18.049	18.3004	18.7934	18.4412	18.0038	18.3612	-0.0594357	18.2987	-2.33622	0.0546787	0.115628	-4.75786	-0.000297252	18.1684	-0.554498	0.596933	0.676636	-9.97347	temp NS	osmo NS
P59764	Dock4	Dedicator of cytokinesis protein 4	16.3363	16.2022	15.6322	15.5743	15.418	15.3248	15.3988	15.3683	17.3697	17.4644	0.246332	16.3566	9.91314	3.54742e-05	0.00346054	3.01642	-0.00115924	15.748	-0.657977	0.532113	0.621694	-9.90524	temp UP	osmo NS
Q9D4H4	Amotl1	Angiomotin-like protein 1	18.7185	18.7788	18.6472	18.6432	18.6241	18.622	18.7318	18.775	18.1525	18.1526	-0.0675374	18.5515	-2.85943	0.0262283	0.0697168	-4.00023	-0.000110954	18.6723	-0.30403	0.770166	0.823505	-10.0932	temp NS	osmo NS
Q80X41	Vrk1	Serine/threonine-protein kinase VRK1	16.5038	16.8261	16.7322	17.0265	16.9411	17.1282	16.0869	16.9757	17.8178	17.6141	0.135703	16.9707	2.7982	0.0285415	0.0737381	-4.08846	0.000776311	16.8597	0.821921	0.438891	0.534199	-9.77659	temp NS	osmo NS
A0A1Y7VMH7	Kidins220;mKIAA1250		18.7075	18.7742	18.9731	18.9119	18.5597	18.6406	18.939	18.6884	19.0996	19.1044	0.0308681	18.8855	1.53287	0.172172	0.265528	-5.87418	-0.00171181	18.7612	-5.58294	0.00090687	0.00534186	-3.42938	temp NS	osmo DOWN
Q9D0V8	Cinp	Cyclin-dependent kinase 2-interacting protein	14.877	14.7604	14.6422	14.5823	14.5605	14.612	14.2265	14.826	15.965	17.5505	0.256444	15.3676	3.01663	0.0211567	0.0610293	-3.7749	-0.000129868	14.6724	-0.224725	0.828773	0.869193	-10.117	temp NS	osmo NS
Q9JKS5	Habp4	Intracellular hyaluronan-binding protein 4	16.7281	16.8755	16.9632	16.9884	17.1227	17.2246	17.2066	17.2163	16.8337	16.7251	-0.0568533	16.9309	-3.74914	0.00813425	0.0345559	-2.75945	0.000989148	16.9838	1.4185	0.20006	0.286647	-9.13501	temp DOWN	osmo NS
Q9R002	Ifi202	Interferon-activable protein 202	19.9724	19.6144	19.7597	19.8911	19.1424	19.2979	19.9276	20.0116	19.9627	20.1391	0.00552494	19.938	0.251299	0.809298	0.860232	-6.98488	-0.0030262	19.613	-3.5399	0.00987592	0.0279026	-6.06771	temp NS	osmo DOWN
O35368			16.7561	16.7079	16.8752	16.9014	16.1912	16.0351	16.4654	16.5095	17.609	17.4879	0.124085	16.9226	4.72757	0.00257187	0.0192676	-1.52067	-0.00387591	16.5778	-6.33849	0.000432109	0.00339724	-2.59718	temp UP	osmo DOWN
A0A1Z3MHY2	AI607873		15.4732	15.051	15.3404	15.068	15.1464	14.801	15.4606	15.088	15.5538	15.4127	0.0232083	15.3399	0.957227	0.372505	0.482311	-6.53061	-0.00115221	15.1467	-1.22142	0.26244	0.355288	-9.37241	temp NS	osmo NS
A0A1Z3MI45			15.6972	15.4814	15.5569	15.5744	15.4652	15.2066	15.6369	15.4094	15.532	15.4524	-0.00211732	15.5349	-0.127478	0.902394	0.930587	-7.01154	-0.00114893	15.4969	-1.90285	0.0998698	0.165237	-8.48071	temp NS	osmo NS
Q09200	B4galnt1	Beta-1,4 N-acetylgalactosaminyltransferase 1	15.6043	15.5108	15.4817	15.5068	15.3006	15.2831	15.9041	15.5545	15.8528	15.7656	0.0054688	15.6987	0.259671	0.803104	0.856151	-6.98245	-0.00101203	15.4479	-2.19629	0.0650649	0.117759	-8.05432	temp NS	osmo NS
Q9D142	Nudt14	Uridine diphosphate glucose pyrophosphatase	16.579	16.4824	16.6606	16.7584	16.6978	16.607	16.9626	17.1012	16.2741	16.4372	-0.0861322	16.6394	-5.88237	0.000785243	0.0118321	-0.241674	-0.000285433	16.6309	-0.605255	0.564586	0.648811	-9.94131	temp DOWN	osmo NS
P98195	Atp9b	Phospholipid-transporting ATPase;Probable phospholipid-transporting ATPase IIB	18.3056	18.3992	18.3484	18.2673	18.5403	18.77	18.6807	18.512	18.8155	18.8191	0.0198297	18.5887	0.795696	0.454128	0.562246	-6.67529	0.00173636	18.4384	3.35016	0.0127185	0.0334865	-6.3413	temp NS	osmo UP
Q80TF6	Kif13b	Kinesin-like protein	20.89	20.9473	20.8634	20.9046	21.0349	21.039	21.1625	21.0753	20.8754	20.8956	-0.030285	20.9743	-2.44645	0.0467437	0.10374	-4.59813	0.000764769	20.9465	2.70115	0.0313386	0.0667893	-7.30128	temp NS	osmo NS
A0A286YCX6	Trappc8		19.2062	19.1457	19.3017	19.2476	19.1836	19.2133	19.445	19.2904	19.3673	19.3179	-0.00672629	19.2954	-0.4164	0.690447	0.767119	-6.92295	-0.000381169	19.2163	-1.2427	0.254977	0.34707	-9.34781	temp NS	osmo NS
Q99M01	Fars2	Phenylalanine--tRNA ligase, mitochondrial	17.5136	17.562	17.4834	17.447	17.354	17.3751	17.9164	17.79	17.1516	17.1087	-0.0875995	17.5071	-6.02265	0.0006876	0.0111789	-0.098942	-0.000503198	17.4559	-1.32695	0.227201	0.31749	-9.2479	temp DOWN	osmo NS
A0A286YD01	Fam151b		14.2843	14.2481	14.1314	14.1808	13.9136	13.8628	14.0474	14.0619	14.0392	14.3281	0.0187938	14.1682	1.1174	0.303204	0.410542	-6.36773	-0.00133948	14.1035	-2.21736	0.0630936	0.115107	-8.0232	temp NS	osmo NS
Q01721	Gas1	Growth arrest-specific protein 1	17.2561	17.2344	17.3744	17.4139	17.0744	17.1551	17.5453	17.4454	17.7069	17.7771	0.0225911	17.4942	0.886921	0.406568	0.516601	-6.59616	-0.00139712	17.2514	-4.98628	0.00171278	0.00816701	-4.13937	temp NS	osmo DOWN
Q8R0J8	Idnk	Probable gluconokinase	13.4449	13.3113	14.0543	14.0168	13.8786	13.7754	13.2567	13.3579	13.7824	13.9071	0.0617783	13.51	3.1006	0.018887	0.0568323	-3.65537	-0.00104291	13.7469	-0.821421	0.439157	0.534267	-9.77702	temp NS	osmo NS
E9Q5C9	Nolc1		19.2586	19.5834	19.3122	19.4057	19.2699	19.4705	19.0871	19.4002	18.6718	18.5438	-0.0677482	19.0908	-1.81146	0.115982	0.1968	-5.50265	5.6031e-05	19.3834	0.0932687	0.928369	0.945965	-10.1409	temp NS	osmo NS
O70293	GRK6;Grk6	G protein-coupled receptor kinase 6	15.184	15.3278	15.408	15.6091	14.9781	15.1399	15.3894	15.2623	15.6628	15.2034	0.0106072	15.3383	0.48491	0.643565	0.728278	-6.88871	-0.00224742	15.2745	-4.72644	0.00229376	0.0100578	-4.46402	temp NS	osmo DOWN
Q80XQ2	Tbc1d5	TBC1 domain family member 5	16.4664	16.5788	16.7876	16.7211	16.5464	16.6073	16.9389	16.8606	16.5266	16.4444	-0.0541995	16.6359	-3.79806	0.00765292	0.0333719	-2.69412	-0.000887513	16.6179	-1.98254	0.0889105	0.1511	-8.36643	temp DOWN	osmo NS
O89116	Vti1a	Vesicle transport through interaction with t-SNAREs homolog 1A	16.0214	16.4334	16.3006	16.604	15.6462	15.9746	16.3088	16.0367	17.3251	17.7668	0.15525	16.6487	3.03328	0.0206843	0.0602171	-3.75114	-0.00320945	16.1634	-3.62321	0.00885255	0.0257547	-5.94893	temp NS	osmo DOWN
Q8VC03	Eml3	Echinoderm microtubule-associated protein-like 3	16.7958	16.7712	16.691	16.6408	17.1383	17.1791	17.0924	17.0711	17.0566	17.0311	-0.0103419	16.9697	-0.542387	0.605539	0.695977	-6.85626	0.00246408	16.8694	6.31406	0.000442136	0.00344415	-2.623	temp NS	osmo UP
Q3UK78	Pcgf5	Polycomb group RING finger protein 5	15.6316	15.646	15.5057	15.5313	15.6161	15.6917	15.4583	15.6076	14.9079	15.0494	-0.0600576	15.3835	-2.11489	0.0750571	0.143514	-5.07641	0.0006771	15.6037	2.2824	0.0573833	0.107111	-7.92688	temp NS	osmo NS
Q9QYY8	Spast	Spastin	18.5655	18.7035	18.6821	18.736	18.5075	18.6282	18.5652	18.5694	19.0552	19.0241	0.0543913	18.7472	3.0724	0.0196188	0.0582535	-3.69545	-0.000705686	18.6372	-1.96163	0.0916661	0.154887	-8.39655	temp NS	osmo NS
O88491	Nsd1	Histone-lysine N-methyltransferase;Histone-lysine N-methyltransferase, H3 lysine-36 and H4 lysine-20 specific	13.7542	14.4368	13.7115	14.1842	14.4098	14.6182	12.9978	13.638	15.4747	15.5069	0.259763	14.3014	5.55341	0.00108197	0.0134572	-0.586738	0.00283102	14.1858	2.3159	0.0546509	0.103276	-7.87714	temp UP	osmo NS
P62849	Rps24	40S ribosomal protein S24	21.0575	20.6002	21.0904	21.2112	20.6997	20.6667	20.5711	20.592	21.9195	22.1838	0.170059	21.154	3.96741	0.00621362	0.0296069	-2.47064	-0.00233819	20.8876	-3.26703	0.014232	0.036264	-6.46237	temp UP	osmo DOWN
Q921Q7	Rin1	Ras and Rab interactor 1	18.8623	18.9939	19.2079	19.2039	18.8634	18.9585	18.9516	18.8797	19.053	18.9051	0.00736688	18.9409	0.541379	0.606195	0.696207	-6.85686	-0.00147466	19.015	-3.35002	0.0127208	0.0334865	-6.34149	temp NS	osmo DOWN
Q8BX57	Pxk	PX domain-containing protein kinase-like protein	19.9374	19.9062	19.6381	19.5773	20.3026	20.2608	19.9379	19.9927	19.4979	19.4681	-0.0550259	19.79	-2.98389	0.0221193	0.0626722	-3.82166	0.00336984	19.9371	12.1602	7.10986e-06	0.00040505	2.06224	temp NS	osmo UP
Q07076	Anxa7	Annexin;Annexin A7	20.8275	20.5621	21.2691	21.255	20.8471	20.9498	20.9929	20.9346	20.8213	20.845	-0.0201484	20.8306	-1.11695	0.303383	0.41057	-6.36821	-0.00181804	20.9518	-1.87836	0.103497	0.169803	-8.51555	temp NS	osmo NS
P48455	Ppp3cc	Serine/threonine-protein phosphatase;Serine/threonine-protein phosphatase 2B catalytic subunit gamma isoform	16.0458	16.1064	16.2756	16.2239	15.5873	15.719	16.4003	16.2823	15.6717	15.9715	-0.0637443	16.0797	-3.89556	0.00678423	0.031038	-2.56494	-0.00298321	15.993	-6.9973	0.000238413	0.00243662	-1.92686	temp DOWN	osmo DOWN
Q9Z1J2	Nek4	Serine/threonine-protein kinase Nek4	13.5945	13.709	13.8511	13.9733	13.696	13.7308	13.8013	13.6686	14.1901	14.2858	0.0547621	13.8749	2.12993	0.0734544	0.141354	-5.0549	-0.000993898	13.7591	-2.01719	0.0845238	0.144708	-8.31634	temp NS	osmo NS
G5E8Z2	Taf4a		14.5705	14.8731	14.8032	14.8503	14.3693	14.5327	14.5981	14.5082	15.0956	15.3549	0.0788859	14.8334	3.46064	0.0117419	0.0425831	-3.15147	-0.00187881	14.6665	-3.33794	0.0129295	0.0338956	-6.35904	temp UP	osmo DOWN
Q61037	Tsc2	Tuberin	15.7215	15.8669	15.8965	16.0627	15.8936	15.8376	16.2392	16.0007	16.1099	15.7893	-0.0257721	15.9546	-1.16472	0.284871	0.391768	-6.3163	-0.0005697	15.8798	-1.16778	0.282071	0.376719	-9.43316	temp NS	osmo NS
Q80WB5	Wdyhv1	Protein N-terminal glutamine amidohydrolase	14.5481	14.1752	14.4997	14.6205	14.5279	14.4547	14.3556	14.5334	14.9844	14.7011	0.0430056	14.5496	1.55857	0.166068	0.258201	-5.84099	-0.00034388	14.471	-0.493665	0.637032	0.710357	-10.0086	temp NS	osmo NS
Q6P9J9	Ano6	Anoctamin-6	21.7763	21.7956	21.6974	21.6108	21.9174	22.0166	22.0366	21.7233	21.5719	21.638	-0.0327833	21.7569	-1.99521	0.0891259	0.162431	-5.24645	0.00156459	21.8023	5.00219	0.00168293	0.00807511	-4.11979	temp NS	osmo UP
Q60775	Elf1	ETS-related transcription factor Elf-1	15.4016	15.4489	15.1815	14.9443	15.6814	15.7523	15.3963	15.4177	14.8673	14.4698	-0.0825116	15.1669	-2.57972	0.0387204	0.0910353	-4.40475	0.00326985	15.4017	7.60329	0.000143244	0.00181649	-1.35104	temp NS	osmo UP
Q505D1	Ankrd28	Serine/threonine-protein phosphatase 6 regulatory ankyrin repeat subunit A	18.1263	18.0358	18.2806	18.2888	17.957	17.8707	18.2389	18.2375	17.5173	17.5992	-0.0795257	17.9592	-4.14723	0.00500428	0.0266854	-2.238	-0.00185424	18.0932	-6.08585	0.00054956	0.00394965	-2.86756	temp DOWN	osmo DOWN
P62046	Lrch1	Leucine-rich repeat and calponin homology domain-containing protein 1	15.7662	15.6833	15.4441	15.5533	15.8195	15.8557	15.4144	15.3167	15.4428	15.5748	0.02341	15.533	1.18085	0.278841	0.38514	-6.29846	0.00169438	15.687	4.9969	0.00169279	0.0081122	-4.12629	temp NS	osmo UP
Q8BVH9	Mettl6	Methyltransferase-like protein 6	10.1831	10.8948	10.5147	10.4718	10.9156	11.0466	9.82191	11.6612	11.5436	12.1413	0.119436	11.041	1.37646	0.213973	0.312805	-6.07021	0.00243952	10.6711	2.21152	0.0636344	0.115841	-8.03184	temp NS	osmo NS
Q8BMD6	Tmem260	Transmembrane protein 260	15.9306	15.8126	16.1598	15.8989	15.7461	15.8536	15.8186	15.4781	17.0535	16.8667	0.151799	16.16	4.03908	0.00569672	0.0282762	-2.37734	-0.00114757	15.9003	-2.32902	0.053617	0.101617	-7.85762	temp UP	osmo NS
Q9JI10	Stk3	Serine/threonine-protein kinase 3;Serine/threonine-protein kinase 3 36kDa subunit;Serine/threonine-protein kinase 3 20kDa subunit	20.319	20.2939	20.4677	20.4463	20.1903	20.1696	20.3209	20.2287	20.337	20.3514	0.00843524	20.3085	0.707057	0.503948	0.607571	-6.74536	-0.0013853	20.3145	-5.39501	0.00110238	0.00600793	-3.64778	temp NS	osmo DOWN
Q8C3B8	Rft1	Protein RFT1 homolog	16.3043	16.4749	16.6153	16.5948	16.5155	16.7679	16.6791	16.359	17.0332	17.1904	0.0638888	16.6735	1.94558	0.0957049	0.171544	-5.31629	0.000183201	16.5455	0.259016	0.803262	0.848851	-10.1076	temp NS	osmo NS
Q8BG09	Tmem184b	Transmembrane protein 184B	15.9735	16.0172	16.1944	15.8898	15.9693	16.2421	16.0326	15.8231	16.6785	16.5157	0.0764958	16.1734	3.14368	0.0178257	0.0549923	-3.59433	0.000317949	16.0477	0.501188	0.631997	0.705774	-10.0045	temp NS	osmo NS
Q8K072	Reep4	Receptor expression-enhancing protein 4	15.0174	14.89	15.1108	15.0516	14.9793	14.9095	14.9595	15.0486	15.0871	15.1055	0.00932475	15.018	0.667178	0.527498	0.6296	-6.77458	-0.000683729	14.9931	-1.93717	0.0949963	0.15914	-8.43166	temp NS	osmo NS
A0A2I3BRL0	Nt5dc2		19.3826	19.3347	19.6027	19.5723	18.8404	18.8814	19.374	19.2871	19.3526	19.1625	-0.00762321	19.3156	-0.537129	0.608965	0.698308	-6.85937	-0.00363287	19.269	-9.08884	4.67274e-05	0.000985407	-0.0809267	temp NS	osmo DOWN
Q61097	Ksr1	Kinase suppressor of Ras 1	16.3751	16.5537	16.3397	16.5221	16.6782	16.7473	15.9963	16.1173	16.5604	16.5619	0.0649345	16.3608	4.46402	0.00345838	0.0221487	-1.84008	0.00140927	16.536	2.83598	0.0258759	0.0577423	-7.09973	temp UP	osmo NS
A0A2I3BRB9	Acbd5		12.2823	12.798	12.5311	12.7095	12.0172	12.3579	12.3336	12.5312	13.7704	14.1778	0.175244	12.9822	3.24167	0.0156432	0.0507649	-3.45619	-0.00216355	12.4493	-2.26643	0.0587355	0.108938	-7.95058	temp NS	osmo NS
Q01341	Adcy6	Adenylate cyclase type 6	17.3056	17.2868	17.3899	17.3543	17.569	17.6745	17.0752	16.9885	17.5666	17.8724	0.0825792	17.3492	4.52284	0.00323435	0.021359	-1.76787	0.00124799	17.43	2.34765	0.0521831	0.0997661	-7.82989	temp UP	osmo NS
Q8K0F1	Tbc1d23	TBC1 domain family member 23	18.668	18.681	18.7715	18.8282	18.8785	18.9837	19.1851	19.1006	18.5385	18.5963	-0.0741477	18.7949	-5.5328	0.0011044	0.0135984	-0.608847	0.000656479	18.8018	1.27032	0.245565	0.336561	-9.3155	temp DOWN	osmo NS
Q570Y9	Depdc6;Deptor	DEP domain-containing mTOR-interacting protein	14.0354	13.7774	13.7383	13.5674	14.5039	14.3766	14.3186	14.2447	13.958	13.9217	-0.0460302	14.0426	-2.67197	0.0340205	0.0832678	-4.27099	0.00393698	13.9998	6.52869	0.000362251	0.00308756	-2.39864	temp NS	osmo UP
Q8BGC1		UPF0489 protein C5orf22 homolog	13.6356	13.7908	13.839	13.9033	14.0319	13.9767	13.9318	13.8528	13.9576	13.9701	0.00437182	13.8565	0.244446	0.81438	0.86455	-6.9868	0.00066579	13.8629	1.10065	0.308353	0.40474	-9.5066	temp NS	osmo NS
Q9JIX0	Eny2	Transcription and mRNA export factor ENY2	18.801	18.8469	18.8693	18.8872	18.8662	18.8519	19.0136	19.1732	18.6049	18.0381	-0.0921365	18.7463	-3.53808	0.010627	0.0402016	-3.04514	-9.57496e-05	18.8537	-0.344951	0.740518	0.798801	-10.0782	temp DOWN	osmo NS
Q91VM5	Rbmxl1	RNA binding motif protein, X-linked-like-1	20.3692	20.6082	20.2551	20.2359	20.4657	20.6095	20.2155	20.3376	20.0463	19.907	-0.0293306	20.2473	-1.08832	0.314944	0.423065	-6.39861	0.00146036	20.4239	2.91077	0.0232879	0.0532275	-6.98825	temp NS	osmo NS
A0A2I3BRM6			18.11	18.0971	18.2666	18.2391	18.1427	18.1367	17.7222	17.8249	18.7613	18.7715	0.118175	18.2145	5.89523	0.000775664	0.0118293	-0.228475	-0.000565779	18.1654	-1.73601	0.127244	0.200865	-8.71497	temp UP	osmo NS
Q8K120	Nfatc4	Nuclear factor of activated T-cells, cytoplasmic 4	14.9043	14.9516	15.0834	15.1271	14.8707	14.8169	15.6524	15.499	15.1007	15.0495	-0.0694081	15.1929	-3.08209	0.0193639	0.0577439	-3.68167	-0.00130741	14.959	-4.45948	0.0031279	0.0125083	-4.80762	temp NS	osmo DOWN
Q8R0W0	Eppk1	Epiplakin	15.9522	16.1286	15.8793	15.9875	15.8082	15.6796	16.1526	16.2047	16.0717	16.3395	0.00020016	16.1416	0.0110502	0.991513	0.993726	-7.02075	-0.000947341	15.9059	-1.55759	0.164387	0.246393	-8.95592	temp NS	osmo NS
Q9D958	Spcs1	Signal peptidase complex subunit 1	19.5227	19.6581	19.5735	19.4637	19.4975	19.6376	19.907	19.5453	19.6915	19.6599	-0.00843361	19.6641	-0.457401	0.662194	0.743411	-6.90304	0.000244835	19.5589	0.60283	0.566108	0.650266	-9.9429	temp NS	osmo NS
Q6GYP7	Ralgapa1	Ral GTPase-activating protein subunit alpha-1	18.466	18.682	18.4792	18.5706	18.1628	18.3342	18.3295	18.2362	19.1579	19.7525	0.137533	18.7707	3.96028	0.00626784	0.0297012	-2.47997	-0.00138193	18.4491	-2.21727	0.0631025	0.115107	-8.02334	temp UP	osmo NS
Q3UHQ6	Dopey2	Protein dopey-2	16.19	16.1048	16.1935	16.3496	16.1411	16.1488	15.8741	15.8415	16.3541	16.58	0.0742946	16.1574	4.943	0.00203376	0.0174039	-1.26738	-0.000633385	16.188	-1.70168	0.133709	0.209381	-8.76218	temp UP	osmo NS
Q9WTQ8	Timm23	Mitochondrial import inner membrane translocase subunit Tim23	18.2004	18.1362	18.2981	18.3749	18.0682	18.2131	18.484	18.402	17.9352	18.1482	-0.050653	18.2177	-3.59474	0.0098845	0.0384429	-2.96784	-0.00097917	18.2152	-2.5854	0.0369927	0.0760168	-7.47459	temp DOWN	osmo NS
Q6PIP5	Nudcd1	NudC domain-containing protein 1	20.1954	20.1401	20.1016	20.079	20.606	20.5886	19.78	19.7952	20.2962	20.247	0.0620809	20.0757	4.96886	0.00197812	0.0172732	-1.23744	0.00253497	20.2851	5.39346	0.00110417	0.00601229	-3.6496	temp UP	osmo UP
Q3TBT3	Tmem173	Stimulator of interferon genes protein	19.2981	19.37	19.4473	19.2914	19.1932	19.2812	19.1137	18.931	20.1842	20.1647	0.135676	19.5103	5.17785	0.00158608	0.0157276	-0.999122	-0.000660757	19.3135	-1.79689	0.116505	0.187164	-8.63036	temp UP	osmo NS
Q99P88	Nup155	Nuclear pore complex protein Nup155	21.1102	21.0778	21.183	21.0335	21.1441	21.1423	21.026	20.948	21.2494	21.1693	0.0271362	21.0968	2.216	0.0649291	0.130233	-4.93139	0.000174983	21.1152	0.526988	0.614892	0.692139	-9.98982	temp NS	osmo NS
Q9D0P8	Ift27	Intraflagellar transport protein 27 homolog	16.8659	16.7579	16.9691	17.0694	16.5009	16.4913	17.5131	17.5216	16.9806	17.0292	-0.0719138	17.1114	-2.93272	0.0237188	0.0653915	-3.89494	-0.00261574	16.7757	-7.65547	0.000137308	0.00179489	-1.30315	temp NS	osmo DOWN
Q9DB10	Smdt1	Essential MCU regulator, mitochondrial	16.322	16.2644	16.4155	16.5027	16.2676	16.1961	16.3798	16.4681	16.6913	16.6964	0.0276285	16.4703	1.35092	0.221609	0.321567	-6.10116	-0.00113619	16.328	-3.50333	0.0103652	0.0288974	-6.12013	temp NS	osmo DOWN
Q8CGB6	Tns2	Tensin-2	17.3995	17.3626	17.4298	17.3549	17.7253	17.7423	17.5658	17.4129	17.8709	17.8604	0.0400197	17.5787	1.75353	0.125982	0.209303	-5.58182	0.0017072	17.5024	3.50286	0.0103716	0.0288974	-6.12081	temp NS	osmo UP
Q9D8M3	Slc48a1	Heme transporter HRG1	15.0149	15.0113	15.1863	15.1237	15.2383	15.3668	15.5243	15.3291	15.0334	15.3735	-0.0335018	15.2144	-1.44059	0.195831	0.293019	-5.99114	0.000738131	15.1569	1.29059	0.23885	0.329765	-9.29151	temp NS	osmo NS
Q8VD12	Znf385a	Zinc finger protein 385A	15.5957	15.7287	15.6995	15.7646	15.3532	15.2592	15.9177	16.0367	15.7649	15.4111	-0.0501104	15.7425	-2.75594	0.0302641	0.0768072	-4.1495	-0.00212925	15.5668	-4.55246	0.00280431	0.0115595	-4.68679	temp NS	osmo DOWN
Q61735	Cd47	Leukocyte surface antigen CD47	15.8951	15.5605	16.287	16.3002	15.9462	15.8488	16.7514	16.164	16.2803	16.3693	-0.0298193	16.1701	-0.674377	0.523196	0.625932	-6.76941	-0.0019807	15.973	-2.0364	0.0821846	0.141785	-8.28847	temp NS	osmo NS
A0A2R8VI70	Cyhr1		16.4843	16.4234	16.7381	16.8354	16.6101	16.6445	16.393	16.4261	16.9343	16.5412	0.037747	16.5337	1.89557	0.102822	0.180488	-5.38623	-0.00079739	16.6227	-1.25783	0.249786	0.341598	-9.33017	temp NS	osmo NS
Q6NZQ6	Zfp740;Znf740	Zinc finger protein 740	14.8394	14.8484	14.9847	15.0961	14.7113	14.6165	14.7352	14.7198	15.6195	15.8289	0.114249	15.0985	3.67336	0.00894671	0.0364396	-2.86131	-0.00188231	14.8494	-5.88946	0.000665869	0.00441637	-3.08313	temp UP	osmo DOWN
Q9D2C6	Polr3h	DNA-directed RNA polymerase III subunit RPC8	14.6338	14.563	14.8614	14.9371	14.5219	14.5888	14.7519	14.9465	15.3683	15.8238	0.0787134	15.0145	1.76055	0.124728	0.207898	-5.57227	-0.00171956	14.6843	-4.15192	0.00453006	0.0161482	-5.21609	temp NS	osmo DOWN
Q9ERA0	Tfcp2	Alpha-globin transcription factor CP2	18.4927	18.4001	18.4991	18.4833	18.585	18.5149	18.6874	18.6061	18.4226	18.485	-0.025741	18.5156	-1.95846	0.0939533	0.16928	-5.29822	0.000293551	18.4959	0.867657	0.415049	0.510387	-9.73649	temp NS	osmo NS
Q61466	Smarcd1	SWI/SNF-related matrix-associated actin-dependent regulator of chromatin subfamily D member 1	16.7151	16.9733	16.994	17.0773	16.0733	16.1473	16.369	16.4079	18.3204	18.6477	0.244523	17.2389	4.82648	0.00230724	0.0182146	-1.40351	-0.00462684	16.6634	-6.14674	0.000518273	0.00383263	-2.80168	temp UP	osmo DOWN
Q9DCM4	Dnal4	Dynein light chain 4, axonemal	14.0938	13.945	14.246	14.3086	14.0712	14.1066	14.0012	14.3589	14.2713	14.5541	0.0228322	14.2041	0.871217	0.414484	0.524826	-6.61027	-0.000942083	14.1286	-1.90962	0.0988888	0.164133	-8.47105	temp NS	osmo NS
A0A2R8W6I7			12.9394	12.7739	12.9482	12.7338	12.902	12.7443	12.1526	12.3079	13.0104	13.1743	0.109543	12.7264	6.98166	0.000293748	0.00786833	0.811013	-8.92744e-05	12.8403	-0.180287	0.862164	0.894869	-10.1273	temp UP	osmo NS
A0A2R8W6P0	Cd47		19.8516	19.7773	19.9323	19.7438	19.6564	19.6979	19.8096	19.5317	19.8449	19.8483	0.0226809	19.7772	1.49101	0.182557	0.277397	-5.92767	-0.000804403	19.7765	-2.03276	0.0826232	0.142413	-8.29376	temp NS	osmo NS
A0A2R8W6Y5			14.0689	14.0705	14.1018	14.2322	13.8315	13.5179	13.9155	14.1404	14.0556	13.777	-0.0116813	14.0047	-0.653935	0.535471	0.636331	-6.78395	-0.00246154	13.9705	-3.98299	0.00558572	0.0187352	-5.44613	temp NS	osmo DOWN
Q923Q2	Stard13	StAR-related lipid transfer protein 13	16.3317	16.2232	16.2866	16.1724	16.636	16.5494	16.4197	16.3048	16.3405	16.4076	-0.000402522	16.3379	-0.0290896	0.977661	0.985276	-7.02034	0.0018159	16.3665	3.97296	0.00565641	0.0188611	-5.45992	temp NS	osmo UP
Q8K337	Inpp5b	Type II inositol 1,4,5-trisphosphate 5-phosphatase	16.6638	16.9813	16.7117	16.7134	16.4931	16.6464	17.0121	16.9769	16.2732	16.0889	-0.0948139	16.666	-3.75827	0.00804194	0.0344468	-2.74723	-0.000713861	16.7016	-1.06313	0.323892	0.420398	-9.54633	temp DOWN	osmo NS
Q99J31	Ophn1	Oligophrenin-1	15.413	15.5873	15.5759	15.3993	15.6964	15.6599	15.6137	15.4094	16.1459	16.27	0.077936	15.7399	2.68324	0.0334892	0.082402	-4.25468	0.000952762	15.5553	2.07384	0.07781	0.135679	-8.23399	temp NS	osmo NS
Q8K0Q5	Arhgap18	Rho GTPase-activating protein 18	18.4114	18.5541	18.6809	18.725	18.309	18.3813	18.3965	18.4442	18.7536	18.8271	0.0428078	18.5645	2.70191	0.0326274	0.0809745	-4.22763	-0.0017892	18.5103	-5.13873	0.00144936	0.00726489	-3.95331	temp NS	osmo DOWN
Q8BN58	Arhgap28	Rho GTPase-activating protein 28	16.0505	16.0391	16.2176	16.2414	16.1422	16.1503	16.4014	16.3819	15.6837	15.9812	-0.0698484	16.0896	-4.55417	0.00312164	0.0209503	-1.72963	-0.000416365	16.1402	-1.02851	0.338777	0.435727	-9.5821	temp DOWN	osmo NS
O08908	Pik3r2	Phosphatidylinositol 3-kinase regulatory subunit beta	18.609	18.6478	18.5773	18.5648	18.8212	18.8045	18.8175	18.89	18.5218	18.7092	-0.0313422	18.6992	-2.22807	0.0638166	0.128481	-4.91401	0.00120926	18.6708	4.13036	0.00465168	0.0164402	-5.24523	temp NS	osmo UP
Q91Z67	Srgap2	SLIT-ROBO Rho GTPase-activating protein 2	19.8196	19.8557	19.9781	20.0189	19.8858	19.9605	19.9813	20.0303	19.716	19.5958	-0.0427054	19.8331	-3.3756	0.0131148	0.0452384	-3.26912	-0.000376847	19.9198	-0.965888	0.367074	0.464102	-9.64459	temp DOWN	osmo NS
Q5SSL4	Abr	Active breakpoint cluster region-related protein	17.5086	17.5909	17.7316	17.7726	17.4233	17.4736	18.1741	18.0924	17.4074	17.7289	-0.0753386	17.7504	-3.63313	0.00941381	0.0375274	-2.91572	-0.00151825	17.5835	-4.92512	0.0018331	0.00858522	-4.21492	temp DOWN	osmo DOWN
Q9R0A1	Clcn2	Chloride channel protein;Chloride channel protein 2	15.8596	15.7491	15.8967	16.0333	15.6152	15.5812	15.6315	15.4235	16.6203	16.6158	0.128056	15.9833	4.85022	0.00224833	0.0180103	-1.37561	-0.00183416	15.7892	-5.21734	0.00133144	0.00686769	-3.85864	temp UP	osmo DOWN
Q3TUF7	Yeats2	YEATS domain-containing protein 2	15.3285	15.2533	15.3876	15.3269	15.1923	15.1746	15.3249	15.2279	15.7088	15.4993	0.0370753	15.3904	2.10329	0.0763167	0.145505	-5.09297	-0.000868762	15.2772	-3.03007	0.0197115	0.0467904	-6.81106	temp NS	osmo DOWN
E9Q7X6	Heg1	Protein HEG homolog 1	17.8967	17.7721	17.735	17.5815	17.5815	17.6955	17.5788	17.4532	18.0991	18.0981	0.0718949	17.8163	5.45019	0.00119974	0.0140905	-0.698078	-9.85068e-05	17.7104	-0.172281	0.868214	0.899925	-10.1289	temp UP	osmo NS
Q62108	Dlg4	Disks large homolog 4	13.6344	13.787	14.0478	14.0264	13.7004	13.9726	14.3599	14.3652	14.4953	14.5477	0.00453978	14.1983	0.104503	0.919904	0.943891	-7.01458	-0.00100302	13.8614	-1.43084	0.196631	0.282743	-9.11947	temp NS	osmo NS
Q8CI95	Osbpl11	Oxysterol-binding protein;Oxysterol-binding protein-related protein 11	19.2576	19.3151	19.2102	19.2017	19.3931	19.399	19.6016	19.5958	18.8591	18.7609	-0.094903	19.2317	-6.05185	0.000669043	0.0110791	-0.0695518	0.000950513	19.2961	3.59906	0.00913679	0.0264205	-5.98327	temp DOWN	osmo UP
Q8BH47	Sec22a	Vesicle-trafficking protein SEC22a	15.9423	15.9756	16.0841	15.9244	15.95	15.9393	16.4601	16.1367	16.2535	16.2116	-0.0143191	16.1633	-0.622619	0.554623	0.652085	-6.80547	-0.000297768	15.9693	-0.887468	0.405018	0.50112	-9.71858	temp NS	osmo NS
O08638	Myh11	Myosin-11	18.2941	18.3865	18.3651	18.4149	17.9955	18.2482	18.4322	18.3313	18.617	18.543	0.0214053	18.434	1.3735	0.214846	0.313722	-6.07382	-0.001341	18.2841	-2.76961	0.0284274	0.0620043	-7.19887	temp NS	osmo NS
Q61624	Zfp148;Znf148	Zinc finger protein 148	15.4158	15.4379	15.6005	15.5078	15.3049	15.3264	15.2629	15.3454	15.9074	15.9191	0.0708719	15.5481	3.82504	0.00740087	0.032763	-2.65823	-0.00119241	15.4322	-4.20874	0.00422598	0.0153844	-5.13962	temp UP	osmo DOWN
Q80W49			16.8888	16.9443	16.8388	16.8814	16.8681	16.8279	17.0013	16.9791	16.6441	16.5242	-0.0470831	16.8303	-2.97054	0.0225252	0.0634126	-3.84076	-6.06617e-05	16.8749	-0.198441	0.848482	0.884637	-10.1234	temp NS	osmo NS
Q9CQ33	Lztr1	Leucine-zipper-like transcriptional regulator 1	14.1551	14.6094	14.203	14.403	14.1547	14.4547	14.2765	14.2384	14.2521	13.0877	-0.0634048	14.1032	-1.21972	0.264743	0.369934	-6.25479	8.71074e-06	14.33	0.010347	0.99204	0.99323	-10.1458	temp NS	osmo NS
Q5XJY4	Parl	Presenilins-associated rhomboid-like protein, mitochondrial;P-beta	16.5248	16.468	17.0044	16.8653	16.2608	16.2676	16.7968	16.4845	16.2184	16.2502	-0.0485504	16.4571	-2.86618	0.0259858	0.0693678	-3.99052	-0.00335322	16.5651	-8.49444	7.1705e-05	0.00124717	-0.567014	temp NS	osmo DOWN
E9Q4N7	Arid1b		17.958	17.9056	18.0595	17.973	17.7968	17.8472	17.9966	17.9719	18.5536	18.6151	0.0662845	18.1668	2.50832	0.0428222	0.0975252	-4.50835	-0.000971123	17.9234	-3.29942	0.0136205	0.0352232	-6.41512	temp NS	osmo DOWN
O88196	Ttc3	E3 ubiquitin-protein ligase TTC3	16.4032	16.5323	16.4956	17.0585	15.4857	15.5141	16.0918	16.2157	17.2101	17.7677	0.156276	16.7035	4.2362	0.00450421	0.02547	-2.12471	-0.00638565	16.2483	-5.81845	0.000714538	0.00460625	-3.16227	temp UP	osmo DOWN
Q7TSH6	Scaf4		15.6294	15.6478	15.808	15.7922	15.875	15.8633	15.5735	15.6433	16.0995	15.9834	0.0492263	15.7628	2.711	0.0322166	0.0803467	-4.21448	0.000345379	15.7693	0.6887	0.513737	0.60476	-9.883	temp NS	osmo NS
C0HKG6	Rnaset2b		17.7607	17.9286	17.2509	17.4097	16.8653	16.7781	17.8312	17.758	17.3704	16.7047	-0.0839548	17.5589	-2.14898	0.0714749	0.138586	-5.02763	-0.0025431	17.3322	-1.45381	0.190393	0.275799	-9.09037	temp NS	osmo NS
Q9JI59	Jam2	Junctional adhesion molecule B	17.5683	17.5631	17.2519	17.3075	18.2777	18.2003	17.5395	17.3145	17.8068	17.8003	0.0450989	17.5988	3.04814	0.0202723	0.0593856	-3.72996	0.00479668	17.6948	9.36578	3.85905e-05	0.000886739	0.136442	temp NS	osmo UP
P50615	Btg3	Protein BTG3	14.917	14.9553	14.4165	14.6345	15.2125	15.2997	15.4293	15.366	13.88	14.4392	-0.14838	14.8311	-5.24045	0.00148623	0.0153738	-0.928978	0.00365308	14.9059	8.70433	6.14668e-05	0.00114403	-0.392207	temp DOWN	osmo UP
P51807	Dynlt1	Dynein light chain Tctex-type 1	18.0326	17.932	17.9165	17.9887	17.9888	17.9433	18.0918	18.1688	18.0476	18.2171	-0.00279955	18.0816	-0.17651	0.865236	0.904576	-7.00304	6.71103e-05	17.967	0.215574	0.835621	0.874573	-10.1193	temp NS	osmo NS
Q3U3W2	Tmem181a;Tmem181b-ps		16.6302	16.819	16.6217	16.5663	16.3294	16.4724	17.1008	16.7143	16.0601	16.0842	-0.0975047	16.5681	-3.68523	0.00881374	0.0361354	-2.8453	-0.000965545	16.5732	-1.48508	0.182185	0.266241	-9.05034	temp DOWN	osmo NS
P54797	Tango2	Transport and Golgi organization 2 homolog	17.4134	17.3688	17.7231	17.675	17.4675	17.3575	17.2708	17.2512	17.7562	17.4882	0.0431988	17.4248	2.75518	0.0302959	0.0768369	-4.15059	-0.00143286	17.5009	-3.021	0.0199618	0.0472084	-6.8245	temp NS	osmo DOWN
P03975	gag-pol;BC094435		16.2927	16.2315	16.6579	16.3325	16.7222	16.8288	15.5584	15.2266	15.7683	15.6446	0.0529814	15.787	1.2969	0.238564	0.340601	-6.16555	0.00140145	16.5109	1.42701	0.19769	0.283931	-9.1243	temp NS	osmo NS
Q9QXP7	C1qtnf1	Complement C1q tumor necrosis factor-related protein 1	15.2542	15.3246	15.1598	15.0766	14.8425	14.889	15.0436	14.9635	14.5454	14.5091	-0.0476343	14.9401	-1.38244	0.212221	0.311168	-6.06293	-0.00126224	15.0911	-1.74995	0.124704	0.197795	-8.69569	temp NS	osmo NS
Q8BVD7	C1qtnf7	Complement C1q tumor necrosis factor-related protein 7	16.6802	16.3163	16.5441	16.5827	16.3646	16.2397	17.4369	17.1208	16.0611	16.2819	-0.140223	16.6495	-6.37313	0.000498278	0.00953881	0.246583	-0.00130624	16.4546	-2.18523	0.0661242	0.119055	-8.07063	temp DOWN	osmo NS
Q3TT38	D17Wsu92e	Uncharacterized protein C6orf106 homolog	15.7133	15.9857	16.0045	15.9487	16.1659	16.1402	15.8996	16.1734	15.1172	15.4128	-0.0904101	15.717	-3.48111	0.0114352	0.0418689	-3.12328	0.000882229	15.993	1.34278	0.222288	0.311939	-9.22869	temp DOWN	osmo NS
Q62241	Snrpc	U1 small nuclear ribonucleoprotein C	17.6266	17.7826	17.5404	17.5649	17.7526	17.6735	17.3223	17.3536	17.8586	17.8365	0.0646869	17.63	4.98623	0.00194169	0.0171363	-1.21739	0.000801927	17.6568	2.10763	0.0740611	0.130303	-8.18461	temp UP	osmo NS
Q8K482	Emilin2	EMILIN-2	20.3186	20.2872	19.7912	19.6077	20.2046	20.5132	20.1078	19.7279	21.3369	20.6207	0.126942	20.3999	3.76264	0.0079981	0.0343727	-2.74137	0.00329758	20.1204	4.03949	0.00520526	0.0177953	-5.36875	temp UP	osmo UP
A0A3B2W864	Rps10		20.3141	20.2556	20.1835	20.3573	20.2472	20.3215	19.9133	20.0809	21.1159	21.5616	0.156467	20.5402	4.29312	0.00421344	0.0247046	-2.05286	6.95963e-05	20.2799	0.18985	0.85495	0.889315	-10.1253	temp UP	osmo NS
Q66PY1	Scube3	Signal peptide, CUB and EGF-like domain-containing protein 3	19.1783	19.204	18.958	19.0474	18.7829	18.8965	18.7303	18.7709	19.7564	19.7397	0.120952	19.2299	7.86911	0.000144647	0.00612532	1.56108	-0.000814873	19.0112	-1.20426	0.268589	0.362119	-9.39203	temp UP	osmo NS
P59672	Anks1;Anks1a	Ankyrin repeat and SAM domain-containing protein 1A	18.549	18.6269	18.4896	18.4972	18.6783	18.6403	18.7146	18.6309	18.0378	18.1392	-0.0673026	18.4497	-3.37088	0.0131958	0.0454056	-3.27567	0.000829358	18.5802	2.9896	0.0208544	0.0487996	-6.87106	temp DOWN	osmo UP
O54910	Nfkbie	NF-kappa-B inhibitor epsilon	16.0061	16.0141	15.8948	15.9703	16.4223	16.3411	16.551	16.5035	15.6769	15.5619	-0.112455	16.0523	-8.97746	6.52103e-05	0.00438224	2.39236	0.00224585	16.1081	5.14334	0.00144214	0.00724297	-3.94774	temp DOWN	osmo UP
Q64327	Mea1	Male-enhanced antigen 1	16.1591	16.1465	16.2205	16.4491	16.0225	15.9996	16.108	16.2049	16.1132	15.4105	-0.0443599	16.0237	-1.47796	0.18591	0.281204	-5.9442	-0.00161876	16.1662	-4.02891	0.00527428	0.0179749	-5.38321	temp NS	osmo DOWN
Q9JK23	Psmg1	Proteasome assembly chaperone 1	18.8484	18.8635	19.0544	19.0177	18.7919	18.7089	18.884	18.9651	18.9169	19.0178	0.00340427	18.9159	0.254672	0.806801	0.858733	-6.98391	-0.00142833	18.8808	-4.90661	0.00187135	0.00868445	-4.2379	temp NS	osmo DOWN
A0A3B2WBC6			16.4579	16.5611	16.6414	16.6374	16.6263	16.6979	15.8889	15.9953	16.2802	15.8353	0.0245641	16.1698	0.728143	0.491778	0.597338	-6.72932	0.000113622	16.6037	0.261474	0.801443	0.847398	-10.1069	temp NS	osmo NS
P53026	Rpl10a	Ribosomal protein;60S ribosomal protein L10a	21.677	21.6995	21.8139	21.7659	21.7969	21.7706	21.7891	21.8175	21.5718	21.3492	-0.0408243	21.6507	-2.74863	0.030573	0.0773341	-4.16006	-3.04401e-05	21.754	-0.0892507	0.931445	0.947877	-10.1413	temp NS	osmo NS
Q3U0V1	Khsrp	Far upstream element-binding protein 2	21.5393	21.604	21.4636	21.4136	21.5792	21.558	21.5646	21.602	21.0806	20.9694	-0.062903	21.3933	-2.81327	0.027953	0.0724596	-4.06673	0.000650104	21.5263	2.07507	0.0776699	0.135465	-8.23219	temp NS	osmo NS
Q9Z0U1	Tjp2	Tight junction protein ZO-2	20.5342	20.6748	20.5045	20.5269	20.8754	20.8953	20.6367	20.7448	20.3582	20.4531	-0.0337605	20.567	-2.36252	0.0526671	0.11259	-4.71979	0.00184829	20.6685	4.84861	0.00199707	0.00906398	-4.31019	temp NS	osmo UP
Q3UN02	Lclat1	Lysocardiolipin acyltransferase 1	18.5057	18.426	18.6115	18.5032	18.4005	18.4142	19.1053	18.7047	18.9967	18.8651	-0.00605482	18.7672	-0.19335	0.852554	0.894379	-6.9995	-0.000750132	18.4768	-2.40533	0.0479878	0.0928145	-7.7439	temp NS	osmo NS
Q811C8	Igfbp7		17.3279	17.4428	18.5371	18.8022	18.1711	18.2349	18.2613	18.2102	16.3062	16.5781	-0.21868	17.3544	-10.1964	2.9801e-05	0.00333232	3.19295	-0.0023331	18.086	-0.984305	0.358569	0.455763	-9.62652	temp DOWN	osmo NS
Q6NZC7	Sec23ip	SEC23-interacting protein	21.314	21.2511	21.3324	21.1971	21.5326	21.5065	21.3667	21.1988	21.3409	21.2929	0.00383013	21.2941	0.291427	0.779754	0.839701	-6.97256	0.0012741	21.3556	3.15395	0.0166098	0.0409029	-6.62817	temp NS	osmo UP
Q8CGP5	Hist1h2af;Hist1h2ad;Hist3h2a;Hist1h2ah;Hist1h2ak;Hist1h2aa;H2afj	Histone H2A type 1-F;Histone H2A;Histone H2A type 1-K;Histone H2A type 1-H;Histone H2A type 3;Histone H2A.J	21.7036	21.6163	21.7863	21.7968	21.1771	21.119	20.9237	21.0931	21.2219	21.4131	0.0479901	21.3286	1.63748	0.148572	0.237113	-5.73759	-0.00321737	21.5332	-6.317	0.000440918	0.00343817	-2.61989	temp NS	osmo DOWN
Q8K2D3	Edc3	Enhancer of mRNA-decapping protein 3	18.735	18.8077	18.5153	18.5213	18.9017	18.9834	18.699	18.6972	18.6765	18.5094	-0.0103023	18.6875	-0.680891	0.519322	0.621981	-6.7647	0.00212129	18.7441	6.97038	0.000244066	0.00246455	-1.95332	temp NS	osmo UP
Q6ZQK0	Ncapd3	Condensin-2 complex subunit D3	13.0516	12.7681	13.3054	13.5735	12.8164	12.7821	13.3392	13.2916	13.9128	14.0242	0.0650312	13.3979	1.36573	0.217152	0.316139	-6.08326	-0.00320103	13.0495	-4.28593	0.00384824	0.0144891	-5.03645	temp NS	osmo DOWN
Q61457	Ccne1	G1/S-specific cyclin-E1	11.6812	12.1262	11.5774	11.6966	11.928	12.073	11.4626	11.7371	12.7841	13.2093	0.162986	12.1667	4.00812	0.00591393	0.0289218	-2.41755	0.00181725	11.8471	2.50822	0.0413455	0.0825612	-7.59012	temp UP	osmo NS
Q8BFV2	Pcid2	PCI domain-containing protein 2	18.1204	18.1822	18.1215	18.1158	18.3075	18.2922	18.0427	18.088	18.2018	18.2205	0.0181195	18.1426	1.5405	0.170338	0.263358	-5.86435	0.000906154	18.1899	3.08321	0.0183113	0.0441531	-6.73246	temp NS	osmo UP
Q8BUV3	Gphn	Gephyrin;Molybdopterin adenylyltransferase;Molybdopterin molybdenumtransferase	17.565	17.6677	17.7146	17.8073	17.5257	17.6736	17.4726	17.6166	17.8215	17.7761	0.0299933	17.6532	2.15751	0.070606	0.137449	-5.01541	-0.000806258	17.659	-2.03129	0.0828009	0.142558	-8.2959	temp NS	osmo NS
Q62448	Eif4g2	Eukaryotic translation initiation factor 4 gamma 2	21.7023	21.7611	21.6313	21.5857	21.9374	21.9233	21.6	21.5933	21.4712	21.2271	-0.0250255	21.5592	-1.16489	0.284808	0.391752	-6.31611	0.00160931	21.7568	5.69318	0.000810432	0.00498536	-3.30345	temp NS	osmo UP
Q9ERF3	Wdr61	WD repeat-containing protein 61;WD repeat-containing protein 61, N-terminally processed	20.8505	20.8547	20.9338	21.0124	20.865	20.816	20.6105	20.8157	20.7713	20.9059	0.0169395	20.8014	1.16087	0.286328	0.39356	-6.32054	-0.000663123	20.8887	-2.17998	0.0666329	0.11966	-8.07836	temp NS	osmo NS
P70380	Il18	Interleukin-18	13.431	13.2776	13.6265	13.7116	13.1794	13.0917	14.4681	14.3872	13.642	13.3526	-0.126331	13.7597	-3.98636	0.00607212	0.0292197	-2.4459	-0.00266752	13.3863	-7.02502	0.000232747	0.00240958	-1.89971	temp DOWN	osmo DOWN
Q8K2Z2	Prpf39	Pre-mRNA-processing factor 39	16.0806	16.2281	16.442	16.5179	15.5316	15.8083	16.2132	16.1601	16.6762	16.5329	0.0462415	16.3152	2.18654	0.0677276	0.133738	-4.97374	-0.00404967	16.1014	-7.60052	0.000143567	0.00181756	-1.35358	temp NS	osmo DOWN
Q810V0	Mphosph10	U3 small nucleolar ribonucleoprotein protein MPP10	18.5098	18.5506	18.4828	18.5599	18.1622	18.1527	18.1641	18.324	18.4773	18.5429	0.0357021	18.4281	2.45301	0.0463108	0.103012	-4.58861	-0.00181975	18.403	-3.60819	0.00902817	0.0261659	-5.97028	temp NS	osmo DOWN
Q99MN9	Pccb	Propionyl-CoA carboxylase beta chain, mitochondrial	20.4524	20.4023	20.355	20.384	20.3837	20.4164	19.9515	20.0237	20.4121	20.4784	0.0603454	20.2867	4.09245	0.00534262	0.0275827	-2.30836	0.00015265	20.399	0.541725	0.605235	0.683992	-9.98115	temp UP	osmo NS
Q9CYI0	5730455P16Rik	Protein Njmu-R1	19.2412	19.2481	19.3882	19.3979	19.3603	19.362	19.555	19.5653	19.0708	18.9916	-0.0658181	19.2787	-5.57878	0.00105505	0.0133325	-0.559593	-0.000159668	19.3329	-0.414489	0.691234	0.755784	-10.0486	temp DOWN	osmo NS
Q497V8	2310061I04Rik		14.101	14.104	14.1384	14.2041	13.9423	13.8686	13.7956	13.8338	14.1699	14.2525	0.050377	14.0428	4.17555	0.00483876	0.0264135	-2.20182	-0.00132929	14.0597	-4.19472	0.00429885	0.0155902	-5.15844	temp UP	osmo DOWN
Q78PG9	Ccdc25	Coiled-coil domain-containing protein 25	17.9612	17.898	17.7224	17.8523	18.2334	18.1956	17.8821	17.9944	17.7089	17.848	-0.0181159	17.8821	-1.28584	0.242172	0.345107	-6.17854	0.002136	17.9771	5.96728	0.000616759	0.00423412	-2.99713	temp NS	osmo UP
B7ZN52	Lmo7		14.4568	14.6858	14.7806	14.7688	14.4955	14.6272	14.7017	14.7045	14.8555	15.1548	0.0312169	14.7599	1.26234	0.249994	0.353454	-6.20592	-0.0010669	14.6358	-2.19546	0.0651438	0.117873	-8.05554	temp NS	osmo NS
Q8BHW2	Oscp1	Protein OSCP1	17.4532	17.482	17.637	17.7285	17.4172	17.4267	17.8216	17.9157	17.8759	17.9368	-0.00395167	17.7475	-0.149566	0.885616	0.919085	-7.00805	-0.00130406	17.5241	-3.85276	0.00658401	0.0207353	-5.62615	temp NS	osmo DOWN
E9QAE3	Btaf1		17.4782	17.4639	17.4015	17.481	17.4881	17.4394	17.2864	17.3457	17.337	17.3303	0.00514395	17.3736	0.364831	0.726753	0.795874	-6.94546	0.000112254	17.4587	0.395775	0.704353	0.767708	-10.0571	temp NS	osmo NS
A1A4A7	Pgam5		19.166	19.2852	19.3267	19.4566	19.0295	19.2	19.5452	19.7786	18.4899	18.6901	-0.129216	19.1592	-6.26637	0.000548849	0.0100107	0.142977	-0.00138433	19.244	-3.29715	0.0136623	0.0352972	-6.41842	temp DOWN	osmo DOWN
A1A4T2	Ganab		15.9316	15.3832	16.304	15.8156	15.9268	15.357	14.6493	14.2158	14.0358	12.431	-0.1096	14.4411	-0.876383	0.411868	0.522379	-6.60565	-0.00208947	15.7864	-1.54557	0.167221	0.24967	-8.97172	temp NS	osmo NS
Q9Z1J1	Tcf7l1	Transcription factor 7-like 1	14.799	14.5748	15.012	14.9331	14.7773	14.7099	14.4628	14.5176	14.7767	14.6079	0.0266978	14.6231	1.71664	0.132781	0.218482	-5.63178	-0.00114461	14.801	-2.03163	0.0827595	0.142519	-8.2954	temp NS	osmo NS
O55098	Stk10	Serine/threonine-protein kinase 10	18.4801	18.5681	18.5172	18.5611	18.3902	18.4889	18.6458	18.6128	17.9397	17.9396	-0.0795528	18.3643	-3.68542	0.00881159	0.0361354	-2.84504	-0.000497958	18.5009	-1.54485	0.167391	0.249778	-8.97266	temp DOWN	osmo NS
Q8BU03	Pwp2	Periodic tryptophan protein 2 homolog	18.8933	18.846	18.8465	18.7792	18.4901	18.4707	18.7046	18.7021	18.4104	18.2456	-0.0387357	18.6337	-1.51143	0.17742	0.271645	-5.90166	-0.00166215	18.721	-2.94578	0.0221717	0.0513061	-6.93615	temp NS	osmo NS
A1A5B6	Tbc1d25	TBC1 domain family member 25	15.2301	15.3851	15.2647	15.4348	15.2875	15.3473	15.5227	15.7078	15.4569	15.6454	-0.0134738	15.4913	-0.628367	0.551076	0.64938	-6.80159	-0.0001615	15.3249	-0.392494	0.706664	0.769458	-10.0585	temp NS	osmo NS
Q9JI91	Actn1		23.6141	23.7737	23.7842	23.7901	23.7618	23.7398	23.6726	23.7574	23.3923	23.0944	-0.0533679	23.5507	-2.38134	0.051274	0.110541	-4.69252	-0.000181698	23.744	-0.489741	0.639666	0.712254	-10.0107	temp NS	osmo NS
Q8BX70	Vps13c	Vacuolar protein sorting-associated protein 13C	20.681	20.6799	20.7007	20.6846	21.1088	21.0968	20.8132	20.7575	21.0601	21.1157	0.0318212	20.8512	1.5859	0.1598	0.25065	-5.80543	0.00205092	20.8253	3.78393	0.00718928	0.0220679	-5.72222	temp NS	osmo UP
Q9CS00	Cactin	Cactin	15.9869	15.9755	16.2598	16.2354	15.9875	16.0042	16.1265	16.0612	16.373	16.3597	0.028285	16.1471	1.44853	0.193682	0.290657	-5.98122	-0.00125893	16.0749	-3.13971	0.0169383	0.0415646	-6.64914	temp NS	osmo DOWN
P28660	Nckap1	Nck-associated protein 1	21.3618	21.4423	21.4955	21.4189	21.338	21.3772	21.3942	21.3002	21.7138	21.6059	0.0362111	21.4697	2.42511	0.048181	0.10585	-4.62908	-0.000498111	21.4056	-1.67884	0.138183	0.215064	-8.79338	temp NS	osmo NS
Q6Q899	Ddx58	Probable ATP-dependent RNA helicase DDX58	20.1329	20.1429	20.2607	20.2119	20.1145	20.1414	20.1755	20.1423	19.8122	19.6557	-0.0481219	20.0102	-2.59436	0.037931	0.0898992	-4.3835	-0.000541861	20.1674	-1.94158	0.0943872	0.158502	-8.42534	temp NS	osmo NS
Q99K95	Rtfdc1	Protein RTF2 homolog	13.627	13.8554	13.6804	13.5064	14.1354	13.9891	13.9131	13.678	14.073	13.4492	-0.0049767	13.766	-0.186035	0.858058	0.898671	-7.00108	0.00234432	13.7989	4.35841	0.00352723	0.0135995	-4.94036	temp NS	osmo UP
Q8C7X2	Emc1	ER membrane protein complex subunit 1	21.2374	21.1865	21.4066	21.2865	21.2256	21.3573	21.488	21.1689	21.7831	21.8027	0.049751	21.4444	1.8049	0.117073	0.198079	-5.51164	-0.000275618	21.2833	-0.647178	0.538669	0.627321	-9.91285	temp NS	osmo NS
P97432	Nbr1	Next to BRCA1 gene 1 protein	12.3585	12.6653	12.0219	12.2295	12.2366	12.6275	11.6532	11.9849	13.5557	13.9117	0.229049	12.6882	6.36586	0.000501549	0.00957206	0.239574	0.0015318	12.3565	1.65285	0.143444	0.221626	-8.82866	temp UP	osmo NS
Q91ZZ2	Rapgef1		18.2038	18.2522	18.3285	18.3923	18.3417	18.3967	18.3065	18.3054	18.192	18.368	-0.00450685	18.2713	-0.334416	0.748537	0.814936	-6.9574	4.38523e-05	18.3192	0.10601	0.918623	0.938037	-10.1394	temp NS	osmo NS
Q61214	Dyrk1a	Dual specificity tyrosine-phosphorylation-regulated kinase 1A	17.8043	17.781	17.9538	17.8581	17.918	17.9171	17.7529	18.2648	18.085	18.6829	0.0376959	18.0618	0.980564	0.361695	0.471111	-6.50802	5.78996e-05	17.8721	0.149725	0.88531	0.913305	-10.133	temp NS	osmo NS
P82198	Tgfbi	Transforming growth factor-beta-induced protein ig-h3	20.1037	19.9161	20.4666	20.5541	19.9134	19.8587	20.2993	20.3115	20.261	19.9706	-0.0273141	20.1437	-1.42596	0.199842	0.297213	-6.00935	-0.00312137	20.1354	-5.52106	0.000966603	0.00553567	-3.50078	temp NS	osmo DOWN
Q9WUN2	Tbk1	Serine/threonine-protein kinase TBK1	18.5031	18.5873	18.2497	18.3133	18.645	18.6836	18.6448	18.5006	18.3413	18.3935	-0.023604	18.4951	-1.6781	0.140258	0.227283	-5.68354	0.0019142	18.497	5.74299	0.000770669	0.00486374	-3.24706	temp NS	osmo UP
Q61550	Rad21	Double-strand-break repair protein rad21 homolog	19.0968	19.1346	19.1414	19.0474	19.1959	19.1507	19.0537	19.1798	19.1882	19.049	0.000188681	19.117	0.0143071	0.989012	0.992001	-7.02071	0.000394429	19.1278	1.34034	0.223038	0.312762	-9.23166	temp NS	osmo NS
P26516	Psmd7	26S proteasome non-ATPase regulatory subunit 7	20.9229	20.9168	20.9406	21.0077	20.7685	20.8516	20.7597	20.9483	20.8122	20.857	-0.000829981	20.8695	-0.0596501	0.954217	0.969843	-7.01879	-0.000820342	20.9014	-2.77814	0.0280852	0.0614158	-7.18612	temp NS	osmo NS
O55123	Mmp10	Stromelysin-2	18.9013	18.8324	18.6218	18.5981	19.2211	19.2803	18.5949	18.3682	18.4353	18.4437	0.00313975	18.5959	0.117438	0.910039	0.935781	-7.01294	0.00320369	18.9091	10.2188	2.20518e-05	0.000673841	0.772824	temp NS	osmo UP
Q80U52	Slc9a6	Sodium/hydrogen exchanger	17.7775	17.7725	17.9773	17.8147	17.5632	17.618	18.0364	17.6459	18.0192	18.0671	0.021321	17.8864	1.03358	0.338049	0.447024	-6.45521	-0.00152702	17.7539	-4.38466	0.00341836	0.0133006	-4.90574	temp NS	osmo DOWN
Q8VHR5	Gatad2b	Transcriptional repressor p66-beta	18.8881	19.2005	19.1014	19.2948	18.6526	18.7693	18.8151	18.9733	19.6801	19.9432	0.106037	19.2501	3.52747	0.0107726	0.0404695	-3.05965	-0.00243591	18.9844	-3.98253	0.00558892	0.0187377	-5.44676	temp UP	osmo DOWN
Q3URR4	Sgsh		15.4285	15.5025	16.0751	16.0832	15.6007	15.6453	15.6912	15.9099	16.6993	17.0674	0.1147	16.0498	1.94357	0.0959821	0.171881	-5.31912	-0.00228088	15.7225	-2.5464	0.0391291	0.0792759	-7.53298	temp NS	osmo NS
A2A432	Cul4b	Cullin-4B	21.2056	21.2909	21.2185	21.1446	21.286	21.295	21.1198	21.2112	21.4434	21.5003	0.0360753	21.2952	2.62281	0.0364457	0.0874926	-4.34225	0.000544832	21.2401	1.85089	0.107717	0.175632	-8.55445	temp NS	osmo NS
O09000	Ncoa3	Nuclear receptor coactivator 3	16.7181	16.7501	16.7669	16.7369	16.6809	16.6753	16.7707	16.7778	16.619	16.5261	-0.0234579	16.6936	-1.8268	0.113463	0.19395	-5.48152	-0.000369029	16.7214	-1.41714	0.200441	0.286924	-9.13671	temp NS	osmo NS
A2A484	Zmynd8		18.6528	18.6907	18.8142	18.8677	18.6266	18.7367	18.5234	18.6279	19.0429	18.9239	0.0477307	18.7436	3.08687	0.0192397	0.0574994	-3.67488	-0.000796553	18.7314	-2.19444	0.0652407	0.117937	-8.05704	temp NS	osmo NS
Q91ZF0	Dnajc24	DnaJ homolog subfamily C member 24	17.7761	17.9844	17.9795	18.2785	17.7666	18.0315	17.9434	18.6773	17.2285	17.6668	-0.105614	17.8794	-3.22307	0.0160341	0.0515169	-3.48232	-0.00114981	17.9694	-1.59191	0.156532	0.237379	-8.91046	temp NS	osmo NS
Q62077	Plcg1	Phosphoinositide phospholipase C;1-phosphatidylinositol 4,5-bisphosphate phosphodiesterase gamma-1	20.1953	20.1792	20.2742	20.2225	20.2064	20.1279	20.3495	20.3242	20.1385	20.1854	-0.0226852	20.2287	-1.92032	0.0992364	0.176302	-5.35168	-0.000405995	20.2009	-1.4251	0.19822	0.284385	-9.12671	temp NS	osmo NS
Q812C9	Aoc2;Aoc3	Amine oxidase;Retina-specific copper amine oxidase;Membrane primary amine oxidase	14.5653	14.9129	14.3098	14.6027	14.6067	14.8567	14.1129	14.2153	16.0666	16.3828	0.243024	15.0426	5.49498	0.00114695	0.0138327	-0.649583	0.00137718	14.6423	1.69746	0.134525	0.210329	-8.76796	temp UP	osmo NS
A2A4P0	Dhx8	ATP-dependent RNA helicase DHX8	18.7896	18.7991	19.0009	18.9053	18.5723	18.6326	18.7789	18.8803	18.6954	18.6911	-0.0160265	18.7724	-1.30523	0.235875	0.337583	-6.15571	-0.0017533	18.7833	-5.93144	0.000638853	0.00432359	-3.03664	temp NS	osmo DOWN
P84099	Rpl19	Ribosomal protein L19;60S ribosomal protein L19	18.6542	18.3782	19.0136	18.8227	18.2835	18.3898	18.6648	18.2552	19.7174	19.6327	0.137532	18.8837	3.12472	0.0182848	0.055723	-3.62118	-0.00290771	18.5903	-4.91682	0.00185015	0.00862802	-4.22522	temp NS	osmo DOWN
P55065	Pltp	Phospholipid transfer protein	18.5716	18.4876	18.8408	18.8283	18.5496	18.6321	18.1867	18.1619	19.1491	18.7114	0.0920985	18.5447	4.56963	0.00306765	0.0207293	-1.71081	-0.00121857	18.6517	-2.42787	0.0464441	0.0904474	-7.71025	temp UP	osmo NS
Q9CQV8	Ywhab	14-3-3 protein beta/alpha;14-3-3 protein beta/alpha, N-terminally processed	20.8093	20.7277	20.925	20.9415	20.6793	20.62	21.0434	21.1505	20.8093	20.6432	-0.0483119	20.8639	-3.3093	0.014306	0.0479	-3.36145	-0.00141789	20.7838	-4.88761	0.00191155	0.0088227	-4.26153	temp DOWN	osmo DOWN
A2A5R2	Arfgef2	Brefeldin A-inhibited guanine nucleotide-exchange protein 2	20.5258	20.639	20.5415	20.4922	20.7325	20.7987	20.5841	20.4433	20.6668	20.6297	0.0165039	20.5814	1.2602	0.250718	0.354183	-6.2084	0.00124381	20.6216	3.66262	0.0084091	0.0247779	-5.89303	temp NS	osmo UP
Q9Z108	Stau1	Double-stranded RNA-binding protein Staufen homolog 1	19.4034	19.5321	19.3372	19.4523	19.5003	19.5168	19.4523	19.4849	19.522	19.8075	0.0220085	19.5337	1.28437	0.242654	0.345721	-6.18026	0.000569099	19.457	1.65107	0.143812	0.222104	-8.83107	temp NS	osmo NS
Q8R2H9	Phospho1;RP23-151M22.3-002;RP23-151M22.3-003	Phosphoethanolamine/phosphocholine phosphatase	14.9373	14.7831	14.9829	14.8777	15.5065	15.3865	14.7508	14.7328	14.9121	14.3471	-0.0101792	14.7439	-0.401849	0.700608	0.775248	-6.92959	0.00258102	15.079	3.13283	0.0170993	0.0419192	-6.65926	temp NS	osmo UP
A2A655	Bptf		12.1513	12.3645	11.9195	12.4101	12.3644	12.733	11.8859	11.7637	11.9161	11.369	-0.0116195	11.9084	-0.303359	0.771042	0.83349	-6.96855	0.0019195	12.3238	2.04238	0.0814705	0.140807	-8.27979	temp NS	osmo NS
A2A690	Tanc2	Protein TANC2	16.2995	16.3167	16.2327	16.2488	16.4088	16.3626	16.9526	16.7154	16.6572	16.7373	-0.0260736	16.6131	-0.922975	0.388819	0.498278	-6.56302	0.000724824	16.3115	2.78953	0.0276349	0.0606569	-7.1691	temp NS	osmo NS
A2A699	Fam171a2	Protein FAM171A2	17.1764	17.1785	17.1656	17.015	17.2985	17.4381	17.2362	17.1013	17.4601	17.2962	0.0236766	17.2414	1.56331	0.164966	0.257062	-5.83485	0.00139	17.212	3.5558	0.00967121	0.0275588	-6.04499	temp NS	osmo UP
A2A6A1	Gpatch8	G patch domain-containing protein 8	17.4554	17.602	17.1749	17.2172	17.5481	17.611	17.3998	17.4152	17.5523	17.2938	0.00421774	17.4531	0.255466	0.806214	0.858507	-6.98368	0.00191741	17.4348	4.19185	0.00431392	0.0156375	-5.1623	temp NS	osmo UP
A2A6Q5	Cdc27	Cell division cycle protein 27 homolog	13.9378	13.8208	13.9136	13.9604	13.7757	13.6181	13.7608	13.773	14.2998	14.3487	0.0648549	13.9902	3.62416	0.00952152	0.0377793	-2.92787	-0.00120046	13.8377	-3.03907	0.0194666	0.0463387	-6.79774	temp UP	osmo DOWN
Q3TB48	mFLJ00021;Tmem104	Transmembrane protein 104	11.6451	11.4542	11.7445	11.7372	12.591	12.88	12.1725	11.4471	12.4451	12.7544	0.083362	11.9864	1.62246	0.151763	0.24065	-5.75744	0.00497305	12.0087	3.08541	0.0182556	0.0440605	-6.72921	temp NS	osmo UP
A2A6T1	Cdr2l	Cerebellar degeneration-related protein 2-like	18.3599	18.3239	18.2717	18.2611	18.1339	18.0542	18.1217	18.2148	18.2013	18.0885	0.000920875	18.2183	0.0564742	0.956651	0.971176	-7.019	-0.000861522	18.2341	-1.90577	0.0994451	0.164606	-8.47654	temp NS	osmo NS
F8VQM4	Osbpl7	Oxysterol-binding protein	16.2767	16.1802	16.6765	16.344	16.3427	16.2726	16.661	16.6644	16.3571	16.4186	-0.0397146	16.4263	-2.10194	0.0764641	0.14563	-5.09489	-0.00101302	16.3488	-1.50983	0.175921	0.259163	-9.01837	temp NS	osmo NS
A2A791	Zmym4	Zinc finger MYM-type protein 4	15.0826	15.3924	15.3879	15.7724	15.0724	14.8902	15.2286	15.2442	15.6623	15.496	0.0384961	15.351	1.8899	0.103661	0.181668	-5.39412	-0.00299434	15.2663	-3.93549	0.00592917	0.0194263	-5.51152	temp NS	osmo DOWN
Q8CFX1	H6pd	GDH/6PGL endoplasmic bifunctional protein;Glucose 1-dehydrogenase;6-phosphogluconolactonase	21.832	21.7584	21.6482	21.7476	21.9036	21.8969	21.4927	21.4786	22.2503	22.4844	0.105285	21.8827	5.39994	0.00126225	0.0144067	-0.752828	0.00101192	21.7978	3.36106	0.0125332	0.0331987	-6.32547	temp UP	osmo UP
B9EKQ3	Prdm2		12.9501	12.9153	12.9382	13.028	12.6267	12.5343	12.8926	12.5883	13.7687	13.6512	0.112745	13.1277	4.03589	0.00571868	0.0283115	-2.38148	-0.00201318	12.8321	-4.43201	0.00323124	0.0128142	-4.84355	temp UP	osmo DOWN
A2A7F4	Rlf		14.3269	14.1649	13.9817	14.4254	14.0432	14.0365	14.0506	14.0507	14.541	14.4198	0.0522197	14.259	3.73631	0.00826583	0.0347983	-2.77663	-0.000818314	14.1631	-1.10684	0.305846	0.402147	-9.49995	temp UP	osmo NS
Q9WU20	Mthfr	Methylenetetrahydrofolate reductase	15.8455	15.9504	15.9257	16.0058	16.1642	16.298	16.3601	16.3091	16.2445	15.9916	-0.0332218	16.1169	-1.48667	0.183665	0.278582	-5.93318	0.00132654	16.0316	2.33276	0.0533253	0.10124	-7.85204	temp NS	osmo NS
Q99LQ4	Ccdc23	Coiled-coil domain-containing protein 23	14.5351	14.4645	14.4387	14.3	14.9572	14.9113	14.3322	14.36	15.3428	15.1394	0.103593	14.6957	3.94519	0.00638424	0.0300476	-2.49972	0.00282436	14.6011	5.97429	0.000612538	0.00421272	-2.98942	temp UP	osmo UP
A2A7S7	Yars	Tyrosine--tRNA ligase	22.4544	22.472	22.32	22.4423	22.1535	22.1363	22.2915	22.4409	22.1028	22.1462	-0.0251507	22.318	-1.34842	0.222371	0.322304	-6.10418	-0.00118147	22.3297	-2.20628	0.0641225	0.116531	-8.03957	temp NS	osmo NS
A2A7S8	Kiaa1522	Uncharacterized protein KIAA1522	16.0343	16.0627	15.9217	16.2691	16.1235	16.2363	16.0438	16.102	16.2787	16.3981	0.0293012	16.1533	1.80549	0.116975	0.198002	-5.51084	0.000422588	16.1079	0.71738	0.496954	0.590283	-9.86145	temp NS	osmo NS
Q9CQH7	Btf3l4	Transcription factor BTF3;Transcription factor BTF3 homolog 4	19.9687	20.1629	20.136	20.1982	20.1028	20.0766	19.9812	20.2175	19.6012	19.3604	-0.0701179	19.882	-2.67016	0.0341067	0.0834522	-4.27361	-0.000387145	20.1075	-0.970812	0.364785	0.461819	-9.63978	temp NS	osmo NS
A2A848	Acox1	Acyl-coenzyme A oxidase	15.6186	15.6922	15.751	15.8235	15.594	15.3173	15.1371	15.2263	15.3933	15.2777	0.026934	15.3909	1.10115	0.309718	0.417147	-6.38505	-0.00165827	15.6328	-3.47374	0.0107802	0.0297097	-6.16264	temp NS	osmo DOWN
A2A863	Itgb4	Integrin beta;Integrin beta-4	17.1237	17.2111	17.6183	17.5422	16.4729	16.5426	17.7812	17.8234	16.8675	16.87	-0.117741	17.2795	-9.61046	4.29483e-05	0.00364297	2.82163	-0.00536227	17.0851	-12.9931	4.59994e-06	0.000345094	2.55889	temp DOWN	osmo DOWN
A2A8L5	Ptprf	Receptor-type tyrosine-protein phosphatase F	20.3518	20.3761	20.4087	20.4313	20.529	20.5795	20.4849	20.5221	20.707	20.9472	0.0334719	20.5648	1.41686	0.202374	0.300102	-6.02062	0.000671461	20.4461	1.77407	0.120424	0.192005	-8.6622	temp NS	osmo NS
B2RX14	Zcchc11	Terminal uridylyltransferase 4	19.4369	19.455	19.5086	19.453	19.3943	19.4076	19.4081	19.3522	19.0649	19.1238	-0.0307398	19.3068	-1.71357	0.133363	0.219096	-5.63592	-0.000399334	19.4426	-1.51836	0.173807	0.257041	-9.00728	temp NS	osmo NS
A2A8U2	Tmem201	Transmembrane protein 201	16.633	16.5731	16.8274	16.6001	16.9526	17.0923	16.7884	16.5392	16.8669	16.9032	0.0235978	16.7173	1.29781	0.238269	0.340318	-6.16448	0.00154343	16.7797	2.09541	0.0753954	0.132163	-8.20249	temp NS	osmo NS
Q52KI8	Srrm1	Serine/arginine repetitive matrix protein 1	19.1304	19.2656	19.1396	19.1213	18.9523	18.9706	18.909	19.0876	18.9232	18.906	-0.00531903	19.037	-0.271335	0.794501	0.849708	-6.97895	-0.00084491	19.0966	-1.84361	0.108863	0.177236	-8.56473	temp NS	osmo NS
A2A9C3	Szt2	Protein SZT2	15.1575	15.3256	15.2582	15.2996	15.3999	15.663	15.403	15.2018	15.9799	15.9377	0.0724419	15.5009	2.42508	0.0481828	0.10585	-4.62911	0.00126278	15.3506	2.06236	0.0791267	0.137441	-8.25073	temp NS	osmo NS
O35166	Gosr2	Golgi SNAP receptor complex member 2	18.9741	18.9594	19.0934	19.2016	18.8704	18.9705	18.9133	18.9889	19.393	19.6587	0.0648301	19.1479	2.68811	0.0332623	0.0820964	-4.24763	-0.00113516	19.0116	-3.21401	0.0152979	0.0382774	-6.53996	temp NS	osmo DOWN
Q8BMK0	Cep85	Centrosomal protein of 85 kDa	14.5868	14.5699	14.5183	14.4535	14.9263	14.7845	14.5271	14.5572	14.2695	13.9212	-0.0494138	14.4053	-2.05403	0.0819084	0.153182	-5.16313	0.00184767	14.6399	4.78472	0.00214652	0.00956096	-4.39037	temp NS	osmo UP
Q8R1A4	Dock7	Dedicator of cytokinesis protein 7	19.4819	19.5744	19.3697	19.3301	19.383	19.4371	19.6085	19.4772	19.5313	19.6678	0.0060602	19.5569	0.438862	0.674899	0.753243	-6.91226	0.000300852	19.4294	0.683795	0.516643	0.607713	-9.88661	temp NS	osmo NS
P24788	Cdk11b	Cyclin-dependent kinase 11B	19.3589	19.3728	19.1959	19.1458	19.4348	19.3938	19.2522	19.3609	18.9838	18.7766	-0.0466467	19.1842	-2.04588	0.0828722	0.154455	-5.1747	0.00121709	19.317	3.91412	0.00609125	0.019712	-5.54105	temp NS	osmo UP
Q8BHG1	Nrd1	Nardilysin	19.8619	19.931	19.7215	19.8329	19.5393	19.457	20.2101	20.2119	20.0466	19.7757	-0.0400748	20.0062	-2.42989	0.047855	0.105311	-4.62214	-0.00139534	19.7239	-2.11972	0.0727645	0.128584	-8.16691	temp NS	osmo NS
Q8CEZ0	Kctd2	BTB/POZ domain-containing protein KCTD2	15.8087	15.7704	16.1698	16.272	15.7731	15.7594	15.8105	15.8366	16.0981	16.054	0.0276533	15.8964	1.75499	0.125721	0.2091	-5.57984	-0.00227332	15.9256	-4.23664	0.00408491	0.015058	-5.10223	temp NS	osmo DOWN
Q3UBZ5	Mif4gd	MIF4G domain-containing protein	17.8388	17.904	17.8078	17.7988	18.0742	18.0039	18.1407	18.1554	17.8004	17.7233	-0.0489985	17.9271	-4.04185	0.00567771	0.0282762	-2.37375	0.00117883	17.9046	3.89695	0.00622493	0.0199836	-5.56481	temp DOWN	osmo UP
Q3U2P1	Sec24a	Protein transport protein Sec24A	20.3778	20.3879	20.2472	20.2146	20.4991	20.4751	20.0705	20.0187	20.1091	20.0723	0.0120765	20.1727	0.583242	0.579286	0.673408	-6.83118	0.00128094	20.367	4.89718	0.00189119	0.00875519	-4.24962	temp NS	osmo UP
O35250	Exoc7;mKIAA1067	Exocyst complex component 7	20.1968	20.2102	20.1729	20.2296	20.1424	20.1314	20.3224	20.3125	20.166	20.0101	-0.0280673	20.203	-2.20254	0.0661926	0.131833	-4.95075	-0.000321892	20.1806	-1.17795	0.278257	0.372342	-9.42178	temp NS	osmo NS
Q8VE43	Metrnl	Meteorin-like protein	15.5716	15.6529	15.1146	15.0327	14.8506	14.9066	14.5547	15.1731	15.1784	15.2491	0.0545396	15.23	1.43212	0.198144	0.295239	-6.00169	-0.000975388	15.1882	-0.67804	0.520067	0.610329	-9.89082	temp NS	osmo NS
A2AAY5	Sh3pxd2b	SH3 and PX domain-containing protein 2B	19.5214	19.4291	19.5859	19.5057	19.4095	19.409	20.1128	20.0206	19.5117	19.2247	-0.09047	19.6367	-5.05146	0.00181147	0.0163966	-1.14248	-0.000682671	19.4768	-2.27747	0.0577971	0.107694	-7.9342	temp DOWN	osmo NS
Q6PFC0	Tbc1d16		13.2416	13.3817	13.2566	13.2273	12.9159	13.275	13.9275	13.5887	12.1155	11.5971	-0.222578	12.9754	-4.65356	0.00279209	0.0198624	-1.6093	-0.000732312	13.2163	-1.10895	0.304998	0.40151	-9.49768	temp DOWN	osmo NS
A2ABV5	Med14	Mediator of RNA polymerase II transcription subunit 14	17.4473	17.4844	17.4918	17.5009	17.4299	17.4565	17.4996	17.501	17.7204	17.6778	0.0216137	17.5551	1.48541	0.183989	0.278961	-5.93477	-0.000265724	17.4685	-1.03055	0.337886	0.434758	-9.58002	temp NS	osmo NS
Q922E4	Pcyt2	Ethanolamine-phosphate cytidylyltransferase	19.1951	19.1502	18.9057	18.8285	19.6507	19.5216	18.7013	18.8341	19.1432	19.0393	0.0445738	19.0105	2.60711	0.0372575	0.0887161	-4.36501	0.00359508	19.2086	10.301	2.09402e-05	0.000660172	0.831686	temp NS	osmo UP
P70245	Ebp	3-beta-hydroxysteroid-Delta(8),Delta(7)-isomerase	13.6715	13.6471	13.8301	13.8063	13.6272	13.5075	13.7413	13.7559	14.7058	14.6657	0.103366	14.0312	2.64487	0.0353358	0.0856631	-4.31027	-0.00125451	13.6816	-4.04267	0.00518474	0.0177441	-5.36441	temp NS	osmo DOWN
Q8BQZ4	Ralgapb	Ral GTPase-activating protein subunit beta	18.1436	18.1879	18.1264	18.0908	18.1735	18.1623	18.2013	18.0117	18.1914	18.1943	0.0109021	18.1551	0.823108	0.439438	0.548597	-6.65224	0.000296466	18.1474	1.10268	0.307528	0.404144	-9.50442	temp NS	osmo NS
Q8K4Q0	Rptor	Regulatory-associated protein of mTOR	18.8397	18.8023	19.0732	19.0014	18.8972	18.898	19.1612	18.9054	18.9562	18.9506	-0.013305	18.9359	-0.781504	0.461867	0.569887	-6.68697	-0.000698347	18.9186	-1.64981	0.144074	0.222329	-8.83279	temp NS	osmo NS
A2ACQ1	Dhx35		15.0251	14.9558	15.2319	15.2302	14.7928	14.7552	15.4862	15.3951	15.6772	15.5024	0.00755668	15.3403	0.22937	0.825592	0.872882	-6.99085	-0.00228531	14.9985	-8.36913	7.8735e-05	0.00131812	-0.673093	temp NS	osmo DOWN
E1U8D0	Soga1	Protein SOGA1;N-terminal form;C-terminal 80 kDa form	17.5724	17.6898	17.3809	17.4659	17.5584	17.4877	17.2283	17.259	17.6802	17.5162	0.0477075	17.491	2.93712	0.0235764	0.0651929	-3.88862	0.000498195	17.5259	1.03461	0.336117	0.432993	-9.57586	temp NS	osmo NS
Q9QXG2	Chm	Rab proteins geranylgeranyltransferase component A 1	16.4835	16.4129	16.6812	16.5766	16.3806	16.1595	16.325	16.3066	16.5313	16.3526	0.0168565	16.402	1.24479	0.255981	0.36028	-6.22617	-0.00179409	16.449	-4.21518	0.00419295	0.0152787	-5.13098	temp NS	osmo DOWN
Q99JT2	Stk26	Serine/threonine-protein kinase 26	20.012	20.0375	19.9422	19.9116	20.0537	20.0188	20.2668	20.17	19.7366	19.8238	-0.0531429	20.0078	-4.06083	0.0055494	0.0279745	-2.34918	0.000546615	19.996	1.97413	0.090009	0.15256	-8.37856	temp DOWN	osmo NS
A2ADA5	Pusl1	tRNA pseudouridine synthase-like 1	16.4711	16.2439	16.2696	16.4465	16.6355	16.5789	16.164	16.213	16.8495	16.9455	0.0830277	16.4812	3.98151	0.00610795	0.029314	-2.45222	0.00124561	16.4409	2.28669	0.0570263	0.106622	-7.92053	temp UP	osmo NS
Q9CQY5	Magt1	Magnesium transporter protein 1	16.9729	17.1198	17.013	17.0343	16.9757	17.2908	16.7401	16.5279	18.2864	18.3536	0.197659	17.3335	5.15128	0.00163073	0.0158585	-1.02907	0.000547897	17.0677	1.01802	0.343396	0.440364	-9.59277	temp UP	osmo NS
Q63ZW7	Inadl	InaD-like protein	14.8103	14.9024	15.297	15.221	14.9135	14.9573	15.1519	15.4111	15.4014	15.4419	0.00705577	15.1865	0.220339	0.832329	0.878353	-6.99316	-0.00161808	15.0169	-2.64084	0.034162	0.0714501	-7.39157	temp NS	osmo NS
Q8R3G1	Ppp1r8	Nuclear inhibitor of protein phosphatase 1	18.8391	18.8362	18.9813	18.8439	18.8123	18.7487	18.8103	18.9558	18.7417	18.7432	-0.0167052	18.821	-1.31536	0.232645	0.333774	-6.14371	-0.000660468	18.8436	-2.03988	0.0817682	0.141233	-8.28342	temp NS	osmo NS
A2ADY9	Ddi2	Protein DDI1 homolog 2	20.0103	19.9177	20.1504	20.0799	19.9061	19.7648	20.1065	20.036	19.7389	19.7048	-0.0414114	19.919	-3.03701	0.0205802	0.060034	-3.74583	-0.00139852	19.9715	-3.96462	0.0057159	0.0189804	-5.47139	temp NS	osmo DOWN
Q9DBT5	Ampd2	AMP deaminase 2	20.3878	20.3643	20.2534	20.3129	20.4353	20.4565	20.5442	20.4957	20.5032	20.5464	-0.00239382	20.4736	-0.168169	0.871534	0.9091	-7.00468	0.000813702	20.3684	3.04482	0.0193118	0.0460707	-6.78922	temp NS	osmo UP
P10649	Gstm1	Glutathione S-transferase Mu 1	21.071	20.8043	20.9751	20.8814	21.456	21.2786	20.4498	20.4431	20.588	20.5738	0.0251155	20.655	0.934977	0.383042	0.49228	-6.55177	0.00219531	21.0777	3.16158	0.0164367	0.040529	-6.61695	temp NS	osmo UP
A2AE94	Sytl1		12.9902	12.7117	12.6318	12.985	11.5613	10.8089	12.7724	13.073	12.0339	10.802	-0.170359	12.3972	-2.56467	0.0395494	0.0921612	-4.42658	-0.0081165	12.2815	-3.61758	0.00891792	0.0258562	-5.95693	temp NS	osmo DOWN
Q9R0Q4	Morf4l2	Mortality factor 4-like protein 2	17.3626	17.44	17.3351	17.3512	17.3201	17.4334	17.3703	17.3843	17.1859	17.0396	-0.0291989	17.2971	-1.76729	0.123534	0.206358	-5.56309	0.000168024	17.3737	0.516634	0.621727	0.697559	-9.99578	temp NS	osmo NS
Q80Z25	Ofd1	Oral-facial-digital syndrome 1 protein homolog	16.9145	16.8493	16.577	16.7475	16.9493	16.934	16.9185	16.7248	16.5198	16.2757	-0.046347	16.7004	-1.93626	0.0969939	0.173286	-5.32937	0.00139697	16.8286	3.54701	0.00978387	0.0277571	-6.05756	temp NS	osmo UP
Q99LI2	Clcc1	Chloride channel CLIC-like protein 1	18.0375	18.0801	18.26	18.2194	18.0296	18.1296	18.4016	18.0153	18.0732	18.1951	-0.0113935	18.1338	-0.602298	0.56727	0.663481	-6.81892	-0.000800482	18.126	-2.16416	0.0681904	0.121907	-8.10165	temp NS	osmo NS
Q91VJ5	Pqbp1	Polyglutamine-binding protein 1	18.8941	18.895	19.03	18.8861	18.9089	18.7938	18.9479	19.0322	18.8145	18.9602	-0.0134717	18.924	-1.042	0.334411	0.443673	-6.44665	-0.000533418	18.9013	-1.5076	0.176477	0.259932	-9.02126	temp NS	osmo NS
Q3U2S4	Otud5	OTU domain-containing protein 5	14.4992	14.5929	14.4972	14.5237	14.3677	14.5421	14.5854	14.6096	14.7545	14.7924	0.0186954	14.639	1.25108	0.253821	0.357899	-6.21893	-0.000277757	14.5038	-0.705182	0.504048	0.595835	-9.87071	temp NS	osmo NS
Q64092	Tfe3	Transcription factor E3	16.7647	16.6772	16.6708	16.7065	16.4243	16.4356	16.5694	16.567	17.0722	17.0476	0.0583109	16.783	3.98841	0.00605697	0.0291981	-2.44322	-0.00129331	16.6132	-2.845	0.0255483	0.057212	-7.08627	temp UP	osmo NS
P97447	Fhl1	Four and a half LIM domains protein 1	20.6618	20.8149	20.6273	20.6569	20.9579	20.8843	20.5143	20.7355	20.9846	20.9	0.0379356	20.7685	2.41824	0.0486534	0.106669	-4.63904	0.00139512	20.7672	3.92994	0.00597083	0.0194875	-5.51919	temp NS	osmo UP
A2AF33	Tmsb15b1;Tmsb15b2;Tmsb15l		18.732	18.695	18.569	18.4565	18.8969	18.5646	19.3348	19.3327	17.3122	16.9094	-0.262176	18.386	-5.67853	0.000956297	0.0128754	-0.453747	0.0010899	18.6523	1.8927	0.101357	0.166938	-8.49516	temp DOWN	osmo NS
A2AF47	Dock11	Dedicator of cytokinesis protein 11	20.9206	21.0494	20.6202	20.6455	20.7506	20.8034	20.7924	20.6342	20.9512	20.8753	0.0279888	20.8705	1.76224	0.124428	0.207534	-5.56998	0.000720793	20.7983	1.03785	0.334708	0.431543	-9.57253	temp NS	osmo NS
Q8R3R5	Tmem185b;BC023829;Tmem185a	Transmembrane protein 185B;Transmembrane protein 185A	15.1768	15.3932	15.4222	15.5025	15.12	15.6502	15.3819	15.3093	15.7355	15.5372	0.0313937	15.4223	1.53629	0.171347	0.264576	-5.86978	-0.000386301	15.3775	-0.440484	0.673201	0.74097	-10.0362	temp NS	osmo NS
O35638	Stag2	Cohesin subunit SA-2	19.488	19.5215	19.4403	19.3633	19.5772	19.646	19.4542	19.4253	19.6758	19.3893	0.0117395	19.4924	0.774801	0.465554	0.572808	-6.69243	0.00104907	19.506	3.61864	0.00890565	0.0258501	-5.95543	temp NS	osmo UP
Q7TMY8	Huwe1	E3 ubiquitin-protein ligase HUWE1	21.1569	21.266	21.2022	21.1978	21.1459	21.2457	21.3403	21.4341	21.2555	21.4253	-0.00884503	21.313	-0.554314	0.597806	0.688957	-6.84911	-2.09566e-05	21.2024	-0.065162	0.949913	0.96126	-10.1434	temp NS	osmo NS
Q64430	Atp7a	Copper-transporting ATPase 1	19.2825	19.2185	19.3539	19.243	19.1658	19.2033	19.255	18.8986	19.8748	19.8405	0.0911905	19.395	3.76023	0.00802226	0.0344249	-2.7446	-0.000569456	19.2445	-1.84323	0.108923	0.177266	-8.56527	temp UP	osmo NS
A2AGH6	Med12	Mediator of RNA polymerase II transcription subunit 12	17.6827	17.798	17.5837	17.6351	17.8675	18.0242	17.8017	17.7404	17.7544	17.627	-0.00964524	17.734	-0.737421	0.486486	0.59279	-6.72214	0.00168231	17.7652	4.44284	0.00319005	0.012697	-4.82937	temp NS	osmo UP
P70236	Map2k6	Dual specificity mitogen-activated protein kinase kinase 6	16.1905	16.0787	16.1502	16.0329	16.5596	16.4915	15.8871	15.9531	16.7072	16.919	0.104611	16.2893	4.40326	0.00370808	0.022884	-1.91521	0.00216993	16.2505	4.20069	0.00426765	0.0154844	-5.15043	temp UP	osmo UP
A2AH22	Ambra1	Activating molecule in BECN1-regulated autophagy protein 1	16.0143	15.9617	15.9225	16.0085	15.8939	15.9934	15.9785	16.3042	17.002	16.3297	0.0557453	16.2651	1.44144	0.195599	0.292843	-5.99008	-0.000109371	15.9657	-0.338088	0.745459	0.802657	-10.0809	temp NS	osmo NS
A2AH75	Kif1b	Kinesin-like protein	16.5105	16.4565	16.5248	16.501	16.8558	16.7665	16.5812	16.5324	16.6655	16.4406	-0.00191916	16.5311	-0.131877	0.899048	0.928532	-7.01089	0.00149129	16.6025	3.04962	0.0191835	0.045822	-6.78212	temp NS	osmo UP
Q80UP3	Dgkz	Diacylglycerol kinase;Diacylglycerol kinase zeta	14.089	14.1315	14.1178	14.2124	13.8213	13.9839	14.4213	14.3486	14.0742	13.9122	-0.0495795	14.1628	-3.77253	0.00790002	0.034092	-2.72816	-0.00131261	14.0593	-3.29044	0.0137871	0.0354739	-6.42821	temp DOWN	osmo DOWN
Q8CJ12	Adgrg2;Gpr64	G-protein coupled receptor 64	15.4429	15.4516	15.4572	15.623	15.492	15.5308	15.87	15.7201	15.6841	16.0535	0.00117446	15.7037	0.0417418	0.967951	0.979109	-7.01983	-0.00014345	15.4996	-0.375698	0.718547	0.779728	-10.0658	temp NS	osmo NS
Q8BWJ3	Phka2	Phosphorylase b kinase regulatory subunit alpha, liver isoform	17.756	17.4738	17.4309	17.4878	17.5942	17.4619	17.524	17.4633	17.5296	17.4202	0.000370766	17.5278	0.0215261	0.983468	0.988258	-7.02056	0.000343567	17.5341	0.609155	0.562144	0.647466	-9.93873	temp NS	osmo NS
Q64373	Bcl2l1;Bclx	Bcl-2-like protein 1	18.875	18.7508	18.779	18.5213	18.8412	18.6331	18.6751	18.5829	18.2919	18.3809	-0.0290912	18.5928	-1.20826	0.268834	0.374162	-6.26776	0.000435085	18.7334	0.723923	0.493176	0.587149	-9.85642	temp NS	osmo NS
A2AI08	Tprn	Taperin	14.3857	14.6149	14.5647	14.4761	14.2797	14.4944	15.3036	15.212	14.6678	14.7875	-0.0749697	14.8286	-2.6938	0.0329988	0.0816309	-4.23938	-0.000666606	14.4692	-1.2874	0.239894	0.330688	-9.29529	temp NS	osmo NS
Q80U87	Usp8	Ubiquitin carboxyl-terminal hydrolase;Ubiquitin carboxyl-terminal hydrolase 8	19.8754	19.8905	19.7248	19.7713	20.1807	20.2081	20.1951	20.2214	19.717	19.549	-0.071209	19.9081	-5.48338	0.00116037	0.0138627	-0.662116	0.00223185	19.9418	6.84558	0.000272329	0.00265422	-2.07697	temp DOWN	osmo UP
P18826	Phka1	Phosphorylase b kinase regulatory subunit alpha, skeletal muscle isoform	16.5477	16.6376	16.9441	16.9356	16.2655	16.282	17.0091	16.8176	16.5727	16.7452	-0.0351027	16.7217	-2.03287	0.0844352	0.156603	-5.19316	-0.00333069	16.6021	-11.8606	8.37219e-06	0.000419887	1.87591	temp NS	osmo DOWN
A2AIG8	Accs	1-aminocyclopropane-1-carboxylate synthase-like protein 1	15.5178	15.4465	15.7484	15.8797	15.417	15.5273	15.762	15.8415	16.1729	16.4427	0.0502738	15.8639	1.31293	0.233418	0.334631	-6.1466	-0.00170957	15.5894	-3.40416	0.0118288	0.0318586	-6.26303	temp NS	osmo DOWN
Q64323	Piga	N-acetylglucosaminyl-phosphatidylinositol biosynthetic protein	14.2242	14.2528	14.0033	13.9901	14.3089	14.3746	14.1903	14.0605	14.6715	14.7004	0.065225	14.35	3.61937	0.00957969	0.0379548	-2.93438	0.00172508	14.1923	5.57813	0.000911368	0.00535595	-3.43492	temp UP	osmo UP
Q9D711	Pir	Pirin	18.8671	18.8315	18.7549	18.8095	18.911	18.8183	19.0556	19.119	18.7005	18.6125	-0.0532143	18.8644	-4.35667	0.00391312	0.0235962	-1.97321	0.000412458	18.832	1.38081	0.210865	0.299211	-9.18201	temp DOWN	osmo NS
P43028	Gdf6	Growth/differentiation factor 6	19.8739	19.8024	20.436	20.4526	19.2822	19.4586	19.2931	19.2485	20.2043	20.2593	0.119449	19.7802	9.87784	3.62645e-05	0.00346054	2.99403	-0.00536933	19.8843	-13.7411	3.17902e-06	0.000306216	2.98052	temp UP	osmo DOWN
A2AIV2	Kiaa1429;1110037F02Rik	Protein virilizer homolog	17.7262	17.749	17.9923	17.9713	17.7799	17.857	17.9941	17.8531	18.1164	18.1353	0.0189062	17.929	0.887564	0.406246	0.516278	-6.59558	-0.000816542	17.846	-1.80756	0.114716	0.185082	-8.61542	temp NS	osmo NS
A2AJ15	Man1b1	Endoplasmic reticulum mannosyl-oligosaccharide 1,2-alpha-mannosidase;alpha-1,2-Mannosidase	19.212	19.2026	19.6468	19.6157	19.1705	19.2049	19.6969	19.2779	19.9586	20.0815	0.0540709	19.5716	1.39443	0.208742	0.307217	-6.04825	-0.00221767	19.3421	-4.29791	0.00379304	0.0143631	-5.02052	temp NS	osmo DOWN
A2AJ72	Fubp3		20.548	20.6342	20.7469	20.6667	20.162	20.154	20.7518	20.7723	20.5936	20.7186	-0.0153778	20.6697	-1.10984	0.306222	0.413459	-6.37582	-0.00274418	20.4853	-5.97449	0.00061242	0.00421272	-2.9892	temp NS	osmo DOWN
A2AJ88	Pnpla7	Patatin-like phospholipase domain-containing protein 7	15.443	15.3578	15.4564	15.4086	15.5268	15.5703	15.8442	15.5044	16.0554	16.2828	0.0499539	15.7479	1.34707	0.222783	0.32278	-6.10581	0.000580205	15.4605	1.65368	0.143274	0.221495	-8.82754	temp NS	osmo NS
Q80UU2	Rpp38	Ribonuclease P protein subunit p38	14.0895	14.2623	14.3772	14.2953	13.7855	13.9192	14.1959	13.885	14.6243	14.4975	0.0611842	14.2591	3.02838	0.020822	0.0604852	-3.75812	-0.00241956	14.1215	-5.48285	0.00100568	0.00565529	-3.54512	temp NS	osmo DOWN
O70311	Nmt2	Glycylpeptide N-tetradecanoyltransferase;Glycylpeptide N-tetradecanoyltransferase 2	19.765	19.786	19.754	19.7408	19.8466	19.7892	19.8363	19.9017	19.2672	19.4637	-0.0584266	19.67	-3.20949	0.0163263	0.0521102	-3.50144	0.000352341	19.7803	1.33309	0.225282	0.315272	-9.24046	temp NS	osmo NS
A2AJI0	Map7d1	MAP7 domain-containing protein 1	18.9631	19.0487	19.313	19.3619	18.8725	18.8999	19.1243	19.093	19.1343	19.1451	0.00138557	19.0848	0.101466	0.922222	0.945253	-7.01494	-0.0022561	19.0765	-6.1083	0.000537783	0.0039174	-2.84321	temp NS	osmo DOWN
A2AJL3	Fggy	FGGY carbohydrate kinase domain-containing protein	17.7354	17.6393	17.9874	17.9133	17.7797	17.6825	17.5922	17.4917	17.8151	17.9338	0.0402863	17.7012	2.98611	0.0220524	0.0625598	-3.81849	-0.00109651	17.7896	-2.32921	0.0536018	0.101617	-7.85733	temp NS	osmo NS
Q8BR76	Tmem67	Meckelin	12.3474	12.3692	12.522	11.8733	11.8991	12.1659	12.5527	12.3092	13.1478	14.1492	0.135181	12.8126	2.28473	0.0588487	0.121157	-4.83229	-0.000825729	12.1961	-0.737492	0.485403	0.579266	-9.84588	temp NS	osmo NS
Q3UV70	Pdp1	[Pyruvate dehydrogenase [acetyl-transferring]]-phosphatase 1, mitochondrial	17.3732	17.2867	17.4304	17.4655	17.1519	17.1903	17.6474	17.7615	17.3316	17.477	-0.0413317	17.4796	-2.44157	0.0470684	0.104211	-4.60521	-0.00138428	17.3163	-4.80133	0.00210652	0.00943179	-4.36948	temp NS	osmo DOWN
A2AJT4	Pnisr	Arginine/serine-rich protein PNISR	17.6883	17.8155	17.8447	17.7415	17.5979	17.6584	17.7876	17.9039	17.137	16.7503	-0.103177	17.5138	-3.23643	0.0157523	0.0509114	-3.46355	-0.000824479	17.7244	-2.31689	0.0545717	0.10317	-7.87565	temp NS	osmo NS
A2AJW4	Ppp1r3d	Protein phosphatase 1 regulatory subunit	16.9438	16.9469	17.0186	17.0334	17.0617	17.1103	17.1861	17.0598	17.2209	16.9667	-0.00689975	17.054	-0.396403	0.704428	0.778906	-6.93202	0.000299915	17.0191	0.841453	0.428592	0.524129	-9.75968	temp NS	osmo NS
A2AKB4	Frmpd1	FERM and PDZ domain-containing protein 1	16.1401	16.1458	16.652	17.0139	15.1262	15.1126	16.23	16.5821	15.4536	15.2183	-0.125486	15.9617	-4.31871	0.00408956	0.0243524	-2.02072	-0.00856766	16.0318	-12.9375	4.73163e-06	0.00034732	2.52669	temp DOWN	osmo DOWN
A2AKB9	Dcaf10	DDB1- and CUL4-associated factor 10	15.4888	15.6465	15.4998	15.6604	15.5154	15.7945	15.677	15.8503	15.8167	15.8016	0.00110547	15.7135	0.0591267	0.954618	0.969957	-7.01882	0.00037416	15.6009	0.671882	0.523746	0.61342	-9.89529	temp NS	osmo NS
Q61234	Snta1	Alpha-1-syntrophin	20.3013	20.2844	20.625	20.5161	20.3353	20.1776	20.4207	20.3419	20.079	20.1133	-0.0338104	20.2568	-2.63518	0.0358185	0.0864492	-4.32431	-0.00157051	20.3733	-3.50083	0.0103996	0.0289442	-6.12372	temp NS	osmo DOWN
A2AKG8	Focad	Focadhesin	16.8331	16.8816	17.0507	16.921	16.778	16.7124	16.8922	16.7234	17.197	17.0585	0.0369232	16.931	2.2956	0.0579421	0.11993	-4.81659	-0.00120341	16.8628	-3.70001	0.00801067	0.0238974	-5.84019	temp NS	osmo DOWN
O09044	Snap23	Synaptosomal-associated protein;Synaptosomal-associated protein 23	20.1124	20.1971	19.9369	19.9281	20.241	20.2375	20.2262	20.0995	19.87	19.8045	-0.036706	20.0516	-2.19399	0.0670086	0.132869	-4.96304	0.00153373	20.1088	4.87681	0.0019348	0.00887103	-4.27497	temp NS	osmo UP
Q9D1G5	Lrrc57	Leucine-rich repeat-containing protein 57	19.0855	18.9728	19.1787	19.0378	19.5824	19.5233	18.6539	18.7223	19.2654	19.3175	0.074682	19.0029	5.93253	0.000748633	0.0116872	-0.190337	0.0022229	19.2301	2.93839	0.0224027	0.0516995	-6.94715	temp UP	osmo NS
Q9CY00	Ttc30b;Ttc30a1;Ttc30a2	Tetratricopeptide repeat protein 30B;Tetratricopeptide repeat protein 30A1;Tetratricopeptide repeat protein 30A2	15.7931	15.8056	16.0411	15.9417	15.7457	15.8926	16.5641	16.4443	15.7568	15.6479	-0.104389	16.0019	-6.14334	0.000614471	0.010565	0.0218119	-0.000861267	15.87	-2.05746	0.0796952	0.138271	-8.25786	temp DOWN	osmo NS
A2AKU9	Atp5c1	ATP synthase subunit gamma	14.8601	14.8219	14.6722	14.8883	14.7944	14.8653	14.8218	14.8793	15.0541	14.8541	0.0114301	14.8819	0.80767	0.447669	0.556053	-6.6653	0.000247979	14.817	0.608348	0.562649	0.647739	-9.93927	temp NS	osmo NS
Q5HZI9	Slc25a51	Solute carrier family 25 member 51	17.6125	17.6075	17.68	17.6887	17.4788	17.5831	17.7936	17.4749	17.4354	17.5146	-0.0183714	17.5731	-1.10857	0.306728	0.413923	-6.37716	-0.000766725	17.6084	-2.66802	0.0328578	0.0693301	-7.35087	temp NS	osmo NS
Q8C0I1	Agps	Alkyldihydroxyacetonephosphate synthase, peroxisomal	19.587	19.6162	19.5515	19.4866	19.4871	19.469	19.6969	19.6124	19.0436	19.1245	-0.0651281	19.4468	-3.14137	0.0178809	0.0550162	-3.5976	-0.000205055	19.5329	-0.581839	0.579379	0.661826	-9.95646	temp NS	osmo NS
Q8BSY0	Asph;ASPH	Aspartyl/asparaginyl beta-hydroxylase	22.1999	22.0452	22.2256	22.2626	22.1406	22.246	21.7127	21.4889	22.918	23.123	0.170003	22.248	6.54082	0.000429135	0.00890387	0.406497	-0.000253956	22.1867	-0.608323	0.562665	0.647739	-9.93928	temp UP	osmo NS
Q62276	Med22	Mediator of RNA polymerase II transcription subunit 22	17.7877	17.729	18.0589	18.0411	17.3637	17.4161	17.6713	17.7428	17.7644	17.6895	0.00328518	17.7308	0.266299	0.798212	0.852602	-6.98048	-0.00330051	17.7327	-11.5534	9.93875e-06	0.000454326	1.68041	temp NS	osmo DOWN
Q6PAQ4	Rexo4	RNA exonuclease 4	16.8288	16.7538	17.2914	17.3754	16.4828	16.5358	16.9101	16.8954	17.0758	16.9894	0.0123014	16.9089	0.762912	0.472144	0.579224	-6.70201	-0.00412075	16.878	-9.89535	2.71273e-05	0.000763452	0.537164	temp NS	osmo DOWN
Q6NZB0	Dnajc8	DnaJ homolog subfamily C member 8	20.0608	20.1109	20.0905	20.0917	20.0453	19.9707	20.1111	20.1532	20.1415	20.4356	0.016609	20.1688	0.957803	0.372236	0.482045	-6.53006	-0.000415723	20.0616	-1.43737	0.194839	0.280906	-9.11122	temp NS	osmo NS
Q8VBW1	Slc6a8;Slc6a3;Slc6a2;Slc6a13;Slc6a12;Slc6a11	Sodium- and chloride-dependent creatine transporter 1;Transporter;Sodium- and chloride-dependent GABA transporter 3;Sodium-dependent noradrenaline transporter;Sodium-dependent dopamine transporter;Sodium- and chloride-dependent betaine transporter;Sodium- and chloride-dependent GABA transporter 2	13.1689	13.0384	13.1441	13.2815	13.0583	13.0559	12.928	12.9714	13.6377	13.7779	0.088231	13.2537	3.98981	0.00604673	0.0291981	-2.4414	-0.00077881	13.1245	-2.13556	0.0711001	0.126198	-8.14368	temp UP	osmo NS
Q3V0C5	Usp48	Ubiquitin carboxyl-terminal hydrolase 48	17.6825	17.6966	17.5828	17.6253	17.3118	17.2571	17.6819	17.7223	17.1936	16.9725	-0.0697368	17.4916	-2.80314	0.0283472	0.0733092	-4.08134	-0.00159817	17.526	-2.64345	0.0340348	0.0712035	-7.38767	temp NS	osmo NS
A2ALS5	Rap1gap	Rap1 GTPase-activating protein 1	16.6069	16.5382	16.44	16.6319	16.5907	16.5752	16.8601	16.8929	15.9826	15.983	-0.10652	16.4773	-5.81156	0.000840411	0.0122478	-0.314709	0.000234846	16.5638	0.628036	0.550411	0.637802	-9.92605	temp DOWN	osmo NS
A2ALU4	Shroom2	Protein Shroom2	19.6611	19.785	19.4727	19.5249	19.8791	19.9018	19.4051	19.5918	19.3775	19.9837	0.0250239	19.634	0.976013	0.363784	0.473266	-6.51245	0.00195815	19.7041	6.17871	0.000502652	0.00374001	-2.76728	temp NS	osmo UP
A2ALW5	Dnajc25	DnaJ homolog subfamily C member 25	17.4488	17.4659	17.7428	17.6012	17.5084	17.6888	18.0048	17.6263	18.0975	18.0138	0.0196362	17.7762	0.592734	0.573283	0.668363	-6.82512	-0.000366971	17.576	-0.654902	0.533975	0.622916	-9.90742	temp NS	osmo NS
A2AM29	Mllt3	Protein AF-9	15.7317	15.7064	15.5881	15.5962	15.8734	15.7309	15.6518	15.686	15.9329	16.0012	0.0344867	15.785	2.46783	0.0453479	0.101482	-4.56711	0.00104997	15.7044	3.26733	0.0142263	0.0362617	-6.46194	temp NS	osmo UP
O08579	Emd	Emerin	19.2729	19.3724	19.7395	19.7528	19.0534	19.1086	19.8061	19.603	19.3589	19.3913	-0.0447731	19.4674	-2.64379	0.0353891	0.0857442	-4.31183	-0.00332589	19.3833	-9.33724	3.935e-05	0.000894041	0.114294	temp NS	osmo DOWN
Q6ZWV3	Rpl10;Rpl10l	60S ribosomal protein L10;60S ribosomal protein L10-like	20.5395	20.358	20.7872	20.556	20.2129	20.2292	20.6711	20.217	21.7206	21.5437	0.133457	20.8417	2.90358	0.0246846	0.0673248	-3.93676	-0.00225273	20.4471	-4.78921	0.00213563	0.00952857	-4.38472	temp NS	osmo DOWN
Q6X893	Slc44a1	Choline transporter-like protein 1	14.9071	14.8565	15.1936	15.0496	15.0086	14.9329	15.1018	14.834	15.7087	16.0612	0.101172	15.2449	2.45919	0.0459068	0.102202	-4.57965	-0.000754352	14.9914	-1.51627	0.174323	0.257505	-9.01	temp NS	osmo NS
O55242	Sigmar1	Sigma non-opioid intracellular receptor 1	16.4363	16.3	16.572	16.3042	16.6513	16.6287	16.8483	16.5364	16.6886	16.7046	-0.00614279	16.5857	-0.252123	0.808688	0.859823	-6.98464	0.00100948	16.4821	1.6562	0.142756	0.22092	-8.82413	temp NS	osmo NS
Q03249	Galt	Galactose-1-phosphate uridylyltransferase	16.6717	16.6832	16.629	16.6775	17.0469	16.9493	16.3024	16.4479	16.4524	16.8749	0.0385534	16.5721	1.9029	0.101747	0.179054	-5.37601	0.00172436	16.7763	3.93816	0.0059093	0.0193973	-5.50784	temp NS	osmo UP
Q9D0I8	Mrto4	mRNA turnover protein 4 homolog	17.9876	17.9065	18.1728	18.067	17.5241	17.4747	18.0204	18.0964	17.3918	17.4112	-0.0760102	17.8023	-3.71021	0.00854098	0.035438	-2.81167	-0.00310257	17.8555	-7.08652	0.000220709	0.00233333	-1.83974	temp DOWN	osmo DOWN
Q91VX2	Ubap2	Ubiquitin-associated protein 2	17.5682	17.6977	17.4743	17.4726	17.7393	17.8174	17.245	17.2664	17.836	17.0339	0.027815	17.4412	0.8313	0.435114	0.544089	-6.64523	0.00152456	17.6283	4.71444	0.00232545	0.0101327	-4.47925	temp NS	osmo UP
A2AN08	Ubr4	E3 ubiquitin-protein ligase UBR4	22.5134	22.5952	22.6283	22.5679	22.5016	22.5577	22.756	22.5916	22.548	22.4827	-0.020227	22.5811	-1.52164	0.174903	0.268654	-5.8886	-0.000342104	22.5607	-1.15592	0.286574	0.381666	-9.44635	temp NS	osmo NS
A2AN37	Uck1	Uridine-cytidine kinase	13.0693	13.1139	13.0984	12.8728	13.0432	13.2879	13.0979	12.8104	13.8312	13.3824	0.0760618	13.2175	2.89664	0.0249206	0.0677023	-3.94672	0.000899682	13.0809	1.73047	0.128266	0.202144	-8.72261	temp NS	osmo NS
O88851	Rbbp9	Putative hydrolase RBBP9	20.9441	20.9566	20.8509	20.8649	21.5276	21.4377	20.9234	21.0605	19.9173	20.4203	-0.0932416	20.7037	-2.76977	0.0296886	0.0759387	-4.12951	0.00312347	21.097	5.57254	0.000916614	0.00536702	-3.44135	temp NS	osmo UP
Q9D742	Ap5s1	AP-5 complex subunit sigma-1	15.023	15.1618	15.4786	15.2936	15.2291	15.3634	15.239	15.277	15.5792	15.5267	0.0297318	15.3011	1.28785	0.24151	0.344357	-6.17617	-0.000449353	15.2582	-0.638158	0.544182	0.631927	-9.91911	temp NS	osmo NS
J3QMC5	Mdn1		18.1675	18.0932	18.104	18.1057	18.1452	18.1196	18.0718	17.7259	18.6908	18.619	0.0895916	18.228	4.17147	0.00486221	0.0264135	-2.20702	0.000137633	18.1225	0.50446	0.629815	0.704057	-10.0026	temp UP	osmo NS
Q3UIU2	Ndufb6	NADH dehydrogenase [ubiquinone] 1 beta subcomplex subunit 6	17.4571	17.4489	17.7258	17.6271	17.5788	17.7167	18.0735	17.8597	17.4555	17.4127	-0.0702559	17.6179	-4.14926	0.00499221	0.0266832	-2.23541	-0.000143668	17.5924	-0.250515	0.809564	0.853969	-10.1101	temp DOWN	osmo NS
Q8BIF0	Cd99l2	CD99 antigen-like protein 2	14.6269	14.6634	14.8373	14.7555	14.4941	14.4654	14.4008	14.3059	15.5283	15.0066	0.108553	14.7553	4.10101	0.00528815	0.0274065	-2.29734	-0.00158313	14.6404	-5.63665	0.000858365	0.00516372	-3.36783	temp UP	osmo DOWN
Q8BYK8	Zc3h6	Zinc finger CCCH domain-containing protein 6	14.1428	14.7871	13.9063	14.3376	15.0423	15.184	13.3451	14.1014	14.4255	14.3847	0.0916737	14.1978	2.29676	0.057846	0.119834	-4.81491	0.00495607	14.5667	4.32328	0.00367898	0.0140216	-4.98684	temp NS	osmo UP
A2APB8	Tpx2	Targeting protein for Xklp2	15.5227	15.593	15.9984	15.8277	15.0665	15.0772	15.14	15.2205	17.3037	17.4508	0.254308	16.0384	4.49513	0.0033378	0.0217971	-1.80182	-0.00420593	15.5143	-11.0098	1.36051e-05	0.000526213	1.32266	temp UP	osmo DOWN
Q80V86	Ints8	Integrator complex subunit 8	18.1261	18.1747	18.2119	18.1523	18.0383	18.0611	18.2533	18.2716	18.4377	18.3846	0.0144031	18.2746	0.883165	0.408451	0.518648	-6.59955	-0.000662162	18.1274	-2.34047	0.0527308	0.100461	-7.84058	temp NS	osmo NS
Q9JI18	Lrp1b	Low-density lipoprotein receptor-related protein 1B	15.8883	15.8708	16.3176	16.3433	15.322	15.4053	16.4062	16.0969	16.0289	15.8188	-0.0443752	16.0183	-2.27496	0.0596762	0.122454	-4.8464	-0.00483405	15.8579	-16.8761	8.10552e-07	0.00024751	4.54135	temp NS	osmo DOWN
O54931	Akap2;mKIAA0920	A-kinase anchor protein 2	17.144	17.1866	17.1365	17.0592	17.7885	17.7063	16.5532	16.8579	17.081	17.0136	0.0477485	16.9727	2.29608	0.0579019	0.119887	-4.81589	0.00324768	17.3368	5.05676	0.00158489	0.00773737	-4.05294	temp NS	osmo UP
P15379	Cd44	CD44 antigen	18.9968	18.8138	19.3972	19.2909	18.0966	18.1696	19.1806	19.0034	19.1542	18.9392	-0.00889503	19.0147	-0.483961	0.644203	0.728716	-6.88922	-0.00605455	18.7941	-11.2416	1.18803e-05	0.000497868	1.47708	temp NS	osmo DOWN
A2APV2	Fmnl2	Formin-like protein 2	13.2856	13.1322	13.4051	13.1541	13.3564	13.3549	13.8625	13.6087	13.6302	13.6714	-0.0202693	13.5318	-0.66746	0.527329	0.629595	-6.77437	0.000380252	13.2814	0.720302	0.495265	0.58901	-9.85921	temp NS	osmo NS
Q3V1V3	Esf1	ESF1 homolog	19.4982	19.4865	19.4822	19.3762	19.1682	19.0378	19.1431	19.1752	19.0859	18.8737	-0.0133358	19.2104	-0.474064	0.650878	0.733626	-6.89445	-0.00163105	19.3415	-2.70195	0.0313026	0.0667375	-7.30008	temp NS	osmo NS
A2APY7	Ndufaf5	NADH dehydrogenase [ubiquinone] 1 alpha subcomplex assembly factor 5	16.9535	16.9999	16.9445	17.0753	16.7956	16.8447	16.8735	16.9832	16.8762	16.8791	-0.00469978	16.9276	-0.363463	0.727727	0.796711	-6.94602	-0.0009487	16.9356	-2.72983	0.0300823	0.0648124	-7.25835	temp NS	osmo NS
Q06348	Prrx2	Paired mesoderm homeobox protein 2	12.566	12.5359	12.5668	12.4112	11.8425	11.9611	12.8835	12.844	13.6087	13.5809	0.0756733	13.0032	1.71516	0.13306	0.218777	-5.63377	-0.00293595	12.3139	-3.38597	0.0121207	0.032488	-6.28935	temp NS	osmo DOWN
A2AQ19	Rtf1	RNA polymerase-associated protein RTF1 homolog	19.0959	19.1024	19.2034	19.265	19.0278	19.0251	18.9566	19.0561	19.2254	19.1601	0.0228221	19.0994	1.86769	0.107013	0.1862	-5.42499	-0.00103889	19.1199	-3.81287	0.00692765	0.0214972	-5.68175	temp NS	osmo DOWN
A2AQ25	Etl4;Skt	Sickle tail protein	13.2174	13.4295	13.3605	13.574	13.4208	13.6798	13.8712	13.7386	13.9933	14.1076	0.0177363	13.7263	0.465382	0.656762	0.738533	-6.89897	0.000415441	13.447	0.576686	0.582665	0.663989	-9.95972	temp NS	osmo NS
Q80TY0	Fnbp1	Formin-binding protein 1	18.6336	18.6688	18.6398	18.8353	18.8233	18.9258	18.6238	18.5953	18.6435	18.3796	-0.0101538	18.5908	-0.645643	0.540502	0.640614	-6.78974	0.00068507	18.7544	1.31564	0.23077	0.321595	-9.26154	temp NS	osmo NS
Q8CFQ3	Aqr	Intron-binding protein aquarius	18.5276	18.4785	18.5614	18.4417	18.5586	18.5759	18.7909	18.7115	18.6609	18.6619	-0.0151401	18.6386	-0.95004	0.375884	0.485368	-6.53749	0.00032875	18.524	1.04772	0.330452	0.427137	-9.56236	temp NS	osmo NS
O70228	Atp9a	Phospholipid-transporting ATPase;Probable phospholipid-transporting ATPase IIA	15.665	15.5613	16.1206	16.1202	15.3496	15.2801	16.4025	15.9429	16.1825	16.2095	-0.00880554	15.9939	-0.23535	0.821139	0.869428	-6.98928	-0.00402772	15.6828	-10.6021	1.73801e-05	0.00060844	1.0438	temp NS	osmo DOWN
Q6A098	Secisbp2l	Selenocysteine insertion sequence-binding protein 2-like	15.9106	15.9198	15.8608	15.9052	16.0666	16.05	16.5635	16.3578	15.834	15.9947	-0.0724548	16.0967	-3.94057	0.0064204	0.030162	-2.50579	0.000876477	15.9521	3.06602	0.0187524	0.0449952	-6.75787	temp DOWN	osmo UP
Q8BXN9	Tmem87a	Transmembrane protein 87A	18.902	18.9324	19.1655	18.9005	18.759	18.9082	19.0971	18.5556	19.4448	19.2924	0.0627201	19.0374	2.38644	0.0509036	0.109929	-4.68513	-0.000997105	18.9279	-2.05748	0.0796928	0.138271	-8.25783	temp NS	osmo NS
Q8BVW0	Ganc	Neutral alpha-glucosidase C	18.0762	18.0569	18.0534	18.0644	18.6804	18.5623	18.1379	18.0503	18.0944	18.1349	0.00174776	18.0918	0.144012	0.88983	0.921829	-7.00898	0.00281208	18.2489	4.17118	0.00442436	0.0158963	-5.19012	temp NS	osmo UP
Q9Z1W9	Stk39	STE20/SPS1-related proline-alanine-rich protein kinase	19.6754	19.6872	19.7898	19.7904	19.3252	19.3445	19.5775	19.5598	19.1958	19.2586	-0.0360252	19.4924	-1.67725	0.140428	0.2275	-5.68468	-0.00227633	19.6021	-6.25649	0.000466813	0.00354945	-2.6841	temp NS	osmo DOWN
Q9QXG4	Acss2	Acetyl-coenzyme A synthetase, cytoplasmic	18.6049	18.4647	18.4148	18.2637	19.0344	18.8442	18.372	18.1689	19.015	18.924	0.0838584	18.5916	4.81739	0.00233024	0.0183139	-1.41422	0.00300028	18.6045	5.88569	0.000668356	0.00442902	-3.08731	temp UP	osmo UP
Q9D975	Srxn1	Sulfiredoxin-1	17.2749	17.2112	17.0299	17.0186	17.161	17.2401	17.123	16.9076	17.0136	16.8931	-0.00230009	17.0706	-0.111677	0.914431	0.939411	-7.0137	0.000881608	17.156	2.17088	0.0675242	0.120976	-8.09176	temp NS	osmo NS
Q80V53	Chst14	Carbohydrate sulfotransferase 14	16.8693	16.7521	17.1408	17.1714	15.7281	15.6618	17.4998	16.8392	17.4247	17.0538	0.000498751	17.0732	0.0137575	0.989434	0.992293	-7.02071	-0.00730573	16.5539	-8.05794	9.98377e-05	0.00149712	-0.942265	temp NS	osmo DOWN
A2AR02	Ppig	Peptidyl-prolyl cis-trans isomerase G	18.6374	18.6344	18.7156	18.6493	18.4682	18.4297	18.6543	18.7676	18.0768	17.9129	-0.0819145	18.4472	-3.3391	0.0137567	0.0466334	-3.31989	-0.00116768	18.5891	-3.74325	0.00757535	0.0229426	-5.77929	temp DOWN	osmo DOWN
P70347	Tank	TRAF family member-associated NF-kappa-B activator	16.4081	16.4508	16.0135	16.0659	16.7466	16.8026	16.6382	16.6425	15.0911	14.9908	-0.18383	16.0369	-4.06257	0.0055378	0.0279416	-2.34693	0.00367462	16.4146	13.0725	4.41882e-06	0.000344217	2.60472	temp DOWN	osmo UP
O54819	Tfpi	Tissue factor pathway inhibitor	19.9669	20.0147	19.9174	19.9055	19.8149	19.7208	20.3424	20.284	18.3511	18.347	-0.227047	19.551	-4.41595	0.00365433	0.0227891	-1.89948	-0.000717964	19.89	-1.62689	0.148891	0.228285	-8.86368	temp DOWN	osmo NS
A2ARP1	Ppip5k1	Inositol hexakisphosphate and diphosphoinositol-pentakisphosphate kinase 1	14.6984	14.5982	14.8682	14.8236	14.7945	14.8136	15.1741	14.7522	14.7829	14.9082	-0.0196196	14.819	-0.838381	0.431402	0.540509	-6.63912	-0.00020907	14.7661	-0.428939	0.681183	0.747363	-10.0418	temp NS	osmo NS
Q9QYR6	Map1a	Microtubule-associated protein 1A;MAP1A heavy chain;MAP1 light chain LC2	21.3015	21.3521	21.2229	21.2643	21.614	21.5713	21.4808	21.5628	21.3053	21.1585	-0.0365162	21.3602	-2.82019	0.0276869	0.0720447	-4.05675	0.0017451	21.3877	5.16066	0.00141533	0.00714122	-3.92681	temp NS	osmo UP
A2ARV4	Lrp2	Low-density lipoprotein receptor-related protein 2	21.7758	21.7997	21.6092	21.6491	21.6484	21.7253	21.7075	21.5537	21.9775	22.162	0.0525033	21.8294	3.38004	0.0130389	0.0451424	-3.26295	0.00028846	21.7013	0.722472	0.494013	0.587887	-9.85754	temp UP	osmo NS
E9QAM5	Helz2;mKIAA1769	Helicase with zinc finger domain 2	16.5274	16.4614	16.3794	16.3785	16.4075	16.3903	16.6698	16.5351	16.7111	16.6011	0.00381622	16.5843	0.250113	0.810177	0.860686	-6.98521	9.9813e-05	16.4241	0.281956	0.786336	0.835522	-10.1006	temp NS	osmo NS
Q61481	Pde1a	Calcium/calmodulin-dependent 3,5-cyclic nucleotide phosphodiesterase 1A	13.1622	13.1177	12.58	12.854	12.9783	12.9772	13.2262	13.1141	13.6582	13.0675	0.0210085	13.2243	0.839742	0.430691	0.539884	-6.63794	0.00130379	12.9449	1.65363	0.143285	0.221495	-8.82761	temp NS	osmo NS
P25916	Bmi1	Polycomb complex protein BMI-1	14.781	14.8362	15.0722	15.0465	14.6609	14.6838	14.721	14.7069	15.516	15.2804	0.0787391	14.9736	3.39204	0.0128363	0.0447861	-3.2463	-0.00193516	14.8468	-6.59213	0.000341851	0.00301003	-2.33333	temp UP	osmo DOWN
A2ASS6	Ttn	Titin	14.3106	14.0875	13.9502	14.1518	14.6053	14.4213	14.6939	14.6407	13.6236	10.9079	-0.279118	13.7107	-2.5386	0.0410297	0.09423	-4.4644	0.00231126	14.2545	4.06194	0.00506207	0.0174046	-5.33813	temp NS	osmo UP
A2AST1	Ccdc141		16.457	16.5103	16.4418	16.5115	16.6404	16.6827	16.7264	16.6791	16.4527	16.553	-0.0269102	16.5631	-2.02956	0.0848366	0.15708	-5.19785	0.000924458	16.5406	2.72083	0.0304709	0.0653806	-7.27183	temp NS	osmo NS
Q9JLM9	Grb14	Growth factor receptor-bound protein 14	17.9092	17.859	17.8989	17.822	17.8664	17.6674	18.1068	18.0772	17.8342	17.9875	-0.024576	17.9623	-1.78325	0.120751	0.202775	-5.54131	-0.000467901	17.8371	-1.11971	0.300694	0.397008	-9.48605	temp NS	osmo NS
A2ASZ8	Slc25a25	Calcium-binding mitochondrial carrier protein SCaMC-2	17.839	17.8459	17.9199	17.9598	17.6987	17.941	17.6775	17.599	17.6389	17.8845	0.0180199	17.7475	1.12135	0.301634	0.408929	-6.36348	-0.000599971	17.8674	-1.41493	0.201061	0.28765	-9.13949	temp NS	osmo NS
A2AT37	Upf2		19.6876	19.7128	19.6637	19.6051	19.9912	19.97	19.6219	19.6764	19.7028	19.5697	-0.000410322	19.6619	-0.0317902	0.975588	0.984103	-7.02024	0.00173126	19.7717	4.8585	0.00197498	0.00900556	-4.29783	temp NS	osmo UP
Q99JX3	Gorasp2	Golgi reassembly-stacking protein 2	21.184	21.1566	20.9601	20.9488	21.206	21.1566	21.236	21.2258	20.6119	20.6496	-0.0685966	21.0107	-3.28444	0.0147825	0.0487472	-3.39621	0.00113415	21.102	3.27662	0.0140479	0.035951	-6.44837	temp DOWN	osmo UP
Q7M6Z0	Rtn4rl2	Reticulon-4 receptor-like 2	15.8628	15.859	15.8948	15.8178	15.8667	16.0295	15.8215	15.8305	16.1796	16.1408	0.0382238	15.949	2.54583	0.0406137	0.0936692	-4.45392	0.000458947	15.8884	1.27159	0.245141	0.336162	-9.31401	temp NS	osmo NS
A2ATU0	Dhtkd1	Probable 2-oxoglutarate dehydrogenase E1 component DHKTD1, mitochondrial	16.5763	16.5953	16.5459	16.495	16.9056	16.7692	17.1327	17.0605	16.2456	16.5625	-0.0881576	16.6955	-5.32842	0.00135763	0.0148922	-0.831372	0.0015847	16.6479	4.17108	0.00442491	0.0158963	-5.19025	temp DOWN	osmo UP
Q8BY71	Hat1	Histone acetyltransferase type B catalytic subunit	15.4469	15.4267	15.5332	15.4745	15.3258	15.4043	15.714	15.5376	16.0061	15.6432	0.0184595	15.6291	0.740044	0.484996	0.591353	-6.7201	-0.000694091	15.4352	-2.44188	0.0455107	0.0889247	-7.68933	temp NS	osmo NS
Q8BG94	Commd7	COMM domain-containing protein 7	17.8248	18.1646	17.7894	18.2096	17.975	18.3988	17.9118	18.247	18.0909	18.1454	0.00262695	18.0641	0.125599	0.903824	0.931146	-7.01181	0.000936851	18.0604	0.949426	0.374807	0.471924	-9.66052	temp NS	osmo NS
Q8VCH5	Rabepk	Rab9 effector protein with kelch motifs	16.6875	17.0441	16.7009	16.8896	16.974	17.0527	17.083	17.3596	15.8891	15.6668	-0.16926	16.6217	-4.62198	0.00289242	0.0202336	-1.64738	0.00109029	16.8915	1.77058	0.121036	0.192698	-8.66706	temp DOWN	osmo NS
Q9Z2H5	Epb4.1l1;Epb41l1	Band 4.1-like protein 1	19.7109	19.6727	19.6044	19.5504	19.8745	19.8626	19.688	19.7588	20.0082	19.9498	0.0280497	19.7981	1.75802	0.125179	0.208377	-5.57572	0.00145581	19.7126	5.29869	0.00122054	0.00644372	-3.76155	temp NS	osmo UP
Q9QZ05	Eif2ak4	Eukaryotic translation initiation factor 2-alpha kinase 4	18.3501	18.4254	18.2805	18.3347	18.4068	18.465	18.2748	18.1619	18.4637	18.4786	0.0318245	18.3591	2.57132	0.0391809	0.091711	-4.41694	0.000641633	18.3771	2.1922	0.0654541	0.118239	-8.06034	temp NS	osmo NS
Q6DTY7	Pfkfb3		18.6366	18.6208	18.3415	18.2857	20.1289	20.0311	18.6266	18.4874	18.8425	18.9608	0.0401492	18.6958	2.62744	0.0362095	0.0870898	-4.33553	0.00883182	19.0074	6.84921	0.000271456	0.00265338	-2.07335	temp NS	osmo UP
Q3UHC7	Dab2ip	Disabled homolog 2-interacting protein	18.4067	18.4233	18.4267	18.4119	18.4661	18.4416	18.5633	18.5199	18.6143	18.5518	0.00206671	18.5132	0.142884	0.890686	0.922591	-7.00916	0.000172624	18.4294	0.668212	0.525946	0.615903	-9.89793	temp NS	osmo NS
A2AVA0	Svep1	Sushi, von Willebrand factor type A, EGF and pentraxin domain-containing protein 1	19.8681	19.7405	20.0093	20.0002	19.5185	19.6107	19.7922	19.7502	21.0079	20.8509	0.130677	20.1683	3.22655	0.0159601	0.0513442	-3.47743	-0.00220105	19.7912	-6.64038	0.000327204	0.00293423	-2.28398	temp NS	osmo DOWN
Q99PL5	Rrbp1	Ribosome-binding protein 1	23.2344	23.3051	23.227	23.2699	23.2806	23.3199	23.3622	23.2898	22.9882	22.9442	-0.0415389	23.1873	-2.72601	0.0315502	0.0790205	-4.19277	0.000258999	23.2728	0.927953	0.385079	0.481443	-9.68099	temp NS	osmo NS
P0C090	Rc3h2	Roquin-2	14.2077	14.4931	14.096	14.3929	13.9142	14.3349	13.9796	14.1613	14.0115	13.7263	-0.0169085	14.0966	-0.575192	0.584406	0.6774	-6.83625	-0.00059953	14.2398	-0.657372	0.532479	0.622027	-9.90567	temp NS	osmo NS
Q8VHQ9	Acot11	Acyl-coenzyme A thioesterase 11	16.1848	16.233	16.4493	16.4893	16.3388	16.2252	16.7815	16.5459	16.1591	16.2218	-0.0624023	16.3543	-3.72507	0.0083831	0.0350474	-2.7917	-0.000936549	16.32	-1.95672	0.0923251	0.155706	-8.4036	temp DOWN	osmo NS
A2AVZ9	Slc43a3	Solute carrier family 43 member 3	17.4104	17.429	17.439	17.3912	17.1135	17.2135	16.9352	16.8891	17.4799	17.5262	0.0766909	17.2783	5.49425	0.00114778	0.0138327	-0.650364	-0.00125782	17.3328	-3.06254	0.018843	0.0451781	-6.76301	temp UP	osmo DOWN
A2AWA9	Rabgap1	Rab GTPase-activating protein 1	20.07	20.1309	20.0496	20.0261	20.027	20.0648	20.5542	20.4382	20.5577	20.3839	-0.0109313	20.3558	-0.436278	0.676679	0.754678	-6.91352	4.02881e-05	20.0614	0.134575	0.896831	0.92195	-10.1355	temp NS	osmo NS
Q64455	Ptprj	Protein-tyrosine-phosphatase;Receptor-type tyrosine-protein phosphatase eta	15.8695	15.8459	15.8586	15.8239	15.6409	15.5495	15.7479	15.618	15.8235	15.8712	0.0220164	15.796	1.68925	0.138054	0.224856	-5.6686	-0.00123026	15.7647	-2.93263	0.0225843	0.0520085	-6.95572	temp NS	osmo NS
A2AWI9	Sh3glb2		19.6989	19.8158	19.7628	19.7623	19.7104	19.691	19.7662	19.9042	19.3379	19.3453	-0.0569913	19.6447	-3.12757	0.0182149	0.0555669	-3.61714	-0.000309055	19.7402	-1.02237	0.341475	0.438343	-9.58836	temp NS	osmo NS
A2AWL7	Mga	MAX gene-associated protein	13.1713	13.2184	13.2817	13.2075	13.3646	13.3326	13.1445	13.1284	13.622	13.1286	0.0280078	13.2355	1.32913	0.228317	0.329111	-6.12732	0.0005202	13.2627	1.44812	0.19192	0.277668	-9.09759	temp NS	osmo NS
P59326	Ythdf1	YTH domain-containing family protein 1	18.68	18.6361	18.5962	18.5817	18.7538	18.7141	18.6868	18.6328	18.0153	18.1519	-0.0647113	18.4672	-2.75596	0.030263	0.0768072	-4.14946	0.000724838	18.6603	2.75326	0.0290959	0.0631317	-7.22332	temp NS	osmo NS
P25976	Ubtf	Nucleolar transcription factor 1	19.92	19.8199	20.0126	19.9835	19.5392	19.5511	20.0914	20.1633	19.807	19.7103	-0.0466358	19.9187	-3.66496	0.00904212	0.0365793	-2.87266	-0.00226433	19.8044	-6.2822	0.000455608	0.0035097	-2.65677	temp DOWN	osmo DOWN
A2AWT6	Ubtf		13.5004	13.628	13.5174	13.3949	13.3332	13.467	13.297	13.5344	13.46	13.5269	0.0117575	13.4911	0.74097	0.484471	0.590971	-6.71937	-0.000280164	13.4735	-0.568307	0.58803	0.668407	-9.96497	temp NS	osmo NS
A2BDX3	Mocs3	Adenylyltransferase and sulfurtransferase MOCS3;Molybdopterin-synthase adenylyltransferase;Molybdopterin-synthase sulfurtransferase	17.1838	17.1429	17.3102	17.188	17.2323	17.2241	17.3008	17.2664	17.5481	17.5784	0.028936	17.3367	1.44396	0.194914	0.292103	-5.98693	-0.000104369	17.2135	-0.300482	0.772757	0.825528	-10.0945	temp NS	osmo NS
A2BE20	Gm14306;RP23-376N23.5-001;Gm4245		13.9343	13.7753	13.9486	14.0033	13.6956	13.6373	13.6697	13.8381	14.7757	14.7059	0.112835	14.1165	3.54415	0.0105446	0.0400085	-3.03683	-0.00154746	13.8324	-4.35891	0.00352515	0.0135995	-4.9397	temp UP	osmo DOWN
A2BE28	Las1l	Ribosomal biogenesis protein LAS1L	18.9183	18.882	18.91	18.8843	18.8342	18.9211	18.8576	18.8574	19.2778	18.907	0.0272369	18.95	1.50714	0.178488	0.272809	-5.90714	-9.76182e-05	18.8917	-0.343632	0.741467	0.799485	-10.0788	temp NS	osmo NS
P70175	Dlg3	Disks large homolog 3	19.1971	19.1975	19.194	19.1617	19.6792	19.6103	19.2619	19.367	19.082	19.1169	-0.0265142	19.2037	-2.19259	0.0671434	0.133067	-4.96506	0.00233443	19.34	4.28575	0.00384907	0.0144891	-5.03669	temp NS	osmo UP
O08609	Mlx	Max-like protein X	15.1952	15.1165	15.4114	15.4302	15.1903	15.1748	15.2112	15.1118	15.1027	14.9807	-0.0135612	15.1197	-1.00558	0.350379	0.459429	-6.48335	-0.00119131	15.2531	-2.81779	0.0265504	0.0589373	-7.12689	temp NS	osmo NS
O88487	Dync1i2	Cytoplasmic dynein 1 intermediate chain 2	20.8012	20.7841	20.8168	20.7974	20.8129	20.7829	20.8856	20.9329	20.6496	20.5847	-0.0351721	20.773	-2.85106	0.0265322	0.070207	-4.01227	-4.61682e-05	20.7992	-0.179996	0.862384	0.894975	-10.1273	temp NS	osmo NS
P97863	Nfib	Nuclear factor 1;Nuclear factor 1 B-type	18.9457	18.7923	19.0604	18.9982	18.8905	18.9237	19.5129	19.0694	19.3269	19.2635	-0.00816184	19.1518	-0.265496	0.798804	0.852877	-6.98072	-0.000610886	18.9351	-1.51444	0.174775	0.257903	-9.01237	temp NS	osmo NS
Q9D868	Ppih	Peptidyl-prolyl cis-trans isomerase;Peptidyl-prolyl cis-trans isomerase H	18.9122	19.0416	18.7982	18.8477	18.8114	18.8094	18.8014	18.8193	19.1984	19.3586	0.0559461	19.0219	3.69225	0.00873619	0.0359526	-2.83585	-6.27371e-05	18.8701	-0.132873	0.898127	0.922786	-10.1358	temp UP	osmo NS
Q9D8X0	Manbal	Protein MANBAL	10.3573	10.7641	11.1769	10.65	10.5421	11.6832	10.0805	10.4944	12.3197	12.6429	0.251824	11.1098	3.82508	0.00740054	0.032763	-2.65818	0.000996224	10.8623	0.482753	0.644372	0.71624	-10.0145	temp UP	osmo NS
A2BH40	Arid1a	AT-rich interactive domain-containing protein 1A	19.039	19.0348	19.0985	18.9954	18.9664	18.9268	18.8706	18.8351	19.4843	19.3535	0.0672948	19.1029	4.33779	0.00399979	0.0239486	-1.99681	-0.000501827	19.0101	-1.64823	0.1444	0.222742	-8.83491	temp UP	osmo NS
O55186	CD59A;Cd59a	CD59A glycoprotein	14.6294	14.5875	14.52	14.6385	14.4925	14.5259	15.1752	14.8766	15.2727	15.5408	0.0342311	15.0137	0.846373	0.427239	0.536702	-6.63218	-0.000350452	14.5656	-1.03972	0.333898	0.430591	-9.57061	temp NS	osmo NS
A2CG49	Kalrn	Kalirin	14.3619	14.4297	14.7507	14.5914	14.4809	14.2232	14.8311	14.6351	15.1031	14.6321	0.00821272	14.6655	0.261806	0.801528	0.854995	-6.98182	-0.00159501	14.473	-2.89034	0.0239663	0.0545333	-7.01867	temp NS	osmo NS
A2CG63	Arid4b	AT-rich interactive domain-containing protein 4B	16.9937	16.9436	16.7336	16.6974	17.3074	17.2104	16.5742	16.6146	16.9739	16.9499	0.0488856	16.8416	3.45325	0.0118547	0.0426903	-3.16166	0.00271688	16.981	9.14094	4.50581e-05	0.000963512	-0.0396055	temp UP	osmo UP
Q9Z148	Ehmt2	Histone-lysine N-methyltransferase EHMT2	17.3258	17.273	17.5502	17.5542	17.1943	17.244	17.3917	17.4837	17.4208	17.454	-0.00285169	17.3915	-0.199758	0.847741	0.890373	-6.99807	-0.00166516	17.3569	-5.05601	0.00158619	0.00773737	-4.05386	temp NS	osmo DOWN
Q924C1	Xpo5	Exportin-5	18.1345	18.2026	18.4399	18.3247	17.8294	17.8178	18.5898	18.443	18.9814	18.2839	0.00594869	18.4392	0.166792	0.872575	0.909881	-7.00494	-0.00279354	18.1248	-8.18254	9.07e-05	0.00141307	-0.833483	temp NS	osmo DOWN
Q80SY4	Mib1	E3 ubiquitin-protein ligase MIB1	18.2676	18.0331	17.9564	17.7603	17.7693	18.0756	17.6172	17.6899	18.09	18.2057	0.0656132	17.9839	3.63868	0.00934778	0.0373227	-2.90819	0.00032057	17.9771	0.373744	0.719935	0.781013	-10.0666	temp UP	osmo NS
O54988	Slk	STE20-like serine/threonine-protein kinase	20.2227	20.2861	20.1985	20.2214	20.1546	20.0936	20.2116	20.3356	20.0119	20.0466	-0.0278149	20.1858	-1.92138	0.0990862	0.176117	-5.3502	-0.00042923	20.1962	-1.26661	0.246811	0.337904	-9.31986	temp NS	osmo NS
Q9D1D6	Cthrc1	Collagen triple helix repeat-containing protein 1	19.7153	19.5779	19.4515	19.3295	18.7922	18.7859	18.8234	18.9367	20.3564	20.3576	0.18143	19.6279	11.6369	1.30751e-05	0.00261076	4.01277	-0.00300714	19.2754	-2.34895	0.0520841	0.0996515	-7.82795	temp UP	osmo NS
Q9WUM3	Coro1b	Coronin-1B;Coronin	20.1409	20.1199	20.2515	20.3055	20.3917	20.2923	20.0599	20.1191	20.4454	20.2743	0.0311827	20.1932	2.10209	0.0764483	0.14563	-5.09468	0.000317524	20.2503	0.64181	0.541946	0.630342	-9.91658	temp NS	osmo NS
Q11136	Pepd	Xaa-Pro dipeptidase	19.9183	20.0092	19.7347	19.8393	20.2513	20.2809	19.9668	20.2187	19.4597	19.2927	-0.0830538	19.8109	-3.51433	0.0109561	0.0407597	-3.07766	0.00239527	20.0056	6.95887	0.000246529	0.00248143	-1.96465	temp DOWN	osmo UP
Q9R0Q3	Tmed2	Transmembrane emp24 domain-containing protein 2	20.2023	20.1605	20.3278	20.2881	20.1573	20.29	20.2598	20.1257	20.8634	21.0384	0.0848637	20.4417	2.81344	0.0279461	0.0724596	-4.06648	-0.00042147	20.2377	-1.14453	0.290956	0.386423	-9.45893	temp NS	osmo NS
P47941	Crkl	Crk-like protein	20.5287	20.5275	20.4477	20.4248	20.7849	20.7662	20.6353	20.6423	20.2101	20.2204	-0.0497969	20.4607	-3.48935	0.0113143	0.0416256	-3.11195	0.00169681	20.58	5.54474	0.000943236	0.00546747	-3.47339	temp DOWN	osmo UP
Q8R3V6	Cuedc1	CUE domain-containing protein 1	11.1884	12.518	11.2075	12.2411	11.9025	12.3386	10.9268	10.9631	13.0823	13.147	0.262069	11.9709	4.93451	0.00205243	0.0174039	-1.27723	0.00198107	11.8993	0.834942	0.432006	0.527332	-9.76535	temp UP	osmo NS
Q62376	Snrnp70	U1 small nuclear ribonucleoprotein 70 kDa	20.4733	20.5214	20.3251	20.2881	20.3866	20.3879	20.2802	20.3372	20.2406	20.1367	-0.00962584	20.3316	-0.505373	0.629885	0.715876	-6.87754	0.000403248	20.3971	0.951209	0.373964	0.471018	-9.6588	temp NS	osmo NS
Q9CXE7	Tmed5	Transmembrane emp24 domain-containing protein 5	20.2817	20.1736	20.0966	19.9427	20.4218	20.4731	20.0005	19.7772	20.286	20.4112	0.0585158	20.155	3.86273	0.00706398	0.0317775	-2.60828	0.00213902	20.2316	5.88174	0.000670972	0.00443097	-3.09169	temp UP	osmo UP
Q78ZA7	Nap1l4	Nucleosome assembly protein 1-like 4	20.9788	20.9319	21.013	21.0633	21.0075	20.9168	20.7428	20.9201	20.7457	20.7298	-0.00798708	20.8415	-0.483857	0.644273	0.728716	-6.88927	-0.000380267	20.9852	-1.22737	0.260336	0.352939	-9.36556	temp NS	osmo NS
P63147	Ube2b	Ubiquitin-conjugating enzyme E2 B	17.3921	17.3611	17.4174	17.3719	17.575	17.4679	17.6053	17.6976	17.6547	17.7328	-0.000866306	17.5739	-0.0419318	0.967805	0.979109	-7.01982	0.000634188	17.4309	1.82001	0.112661	0.182177	-8.59796	temp NS	osmo NS
Q8K4M5	Commd1;Gm28048	COMM domain-containing protein 1	17.8391	17.7047	17.813	17.8406	17.8906	17.8651	17.7717	17.87	17.68	17.9108	-0.00385806	17.7961	-0.254845	0.806673	0.858733	-6.98386	0.000255239	17.8255	0.708672	0.502012	0.594321	-9.86807	temp NS	osmo NS
A2RSJ4	Uhrf1bp1l	UHRF1-binding protein 1-like	19.3418	19.428	19.2325	19.2494	19.4912	19.4112	19.5457	19.4505	19.2031	19.1159	-0.0403132	19.3475	-2.93368	0.0236877	0.065375	-3.89356	0.0010513	19.359	3.39866	0.0119162	0.0320536	-6.27098	temp NS	osmo UP
Q8BMD7	Morc4	MORC family CW-type zinc finger protein 4	15.1022	15.0875	15.5747	15.5171	14.8695	14.9837	14.9651	15.0183	15.5456	15.445	0.0586345	15.1939	3.48355	0.0113992	0.0418017	-3.11992	-0.0030962	15.1891	-7.09347	0.000219393	0.00232618	-1.83298	temp UP	osmo DOWN
Q9Z0J1	Reck	Reversion-inducing cysteine-rich protein with Kazal motifs	14.2944	14.2435	14.6248	14.5921	13.426	13.609	14.5704	14.2633	14.5808	14.451	0.00810062	14.4006	0.40562	0.697968	0.772884	-6.92789	-0.00545461	14.1316	-9.38543	3.80773e-05	0.000883532	0.151655	temp NS	osmo DOWN
A2RSQ0	Dennd5b	DENN domain-containing protein 5B	13.3785	13.4298	13.4847	13.3542	13.76	13.6563	13.4705	13.4029	13.6155	13.6722	0.0225888	13.4949	1.51116	0.177489	0.271696	-5.90202	0.00144356	13.5106	2.92978	0.0226747	0.0521314	-6.95995	temp NS	osmo NS
Q64191	Aga	N(4)-(beta-N-acetylglucosaminyl)-L-asparaginase;Glycosylasparaginase alpha chain;Glycosylasparaginase beta chain	19.1526	18.9632	19.6763	19.9091	19.2853	19.2886	19.141	19.3359	19.7148	19.9693	0.0640677	19.3794	1.81595	0.115239	0.196118	-5.49647	-0.00252906	19.3792	-2.16711	0.0678975	0.121504	-8.09732	temp NS	osmo NS
P19783	Cox4i1	Cytochrome c oxidase subunit 4 isoform 1, mitochondrial	20.2498	19.9414	20.3173	20.097	20.6206	20.5342	21.1978	20.7836	19.865	19.9511	-0.13979	20.3314	-5.71686	0.000921159	0.0127394	-0.413442	0.00185113	20.2934	2.11058	0.0737426	0.129832	-8.1803	temp DOWN	osmo NS
A2RSX7	Tyw5	tRNA wybutosine-synthesizing protein 5	18.6986	18.6379	18.6412	18.6933	18.8803	18.8049	18.2096	18.5143	18.5744	18.5068	0.0263056	18.5236	1.37653	0.213954	0.312805	-6.07013	0.000876999	18.726	2.51856	0.0407327	0.0816578	-7.57465	temp NS	osmo NS
A2RSX9	Arfip1		13.1825	13.4726	13.0638	13.222	12.942	13.1989	13.3562	13.26	12.35	12.2642	-0.111961	12.9809	-2.87019	0.025843	0.0691785	-3.98475	-0.000362338	13.1803	-0.459526	0.660136	0.729408	-10.0267	temp NS	osmo NS
A2RSY1	Kansl3	KAT8 regulatory NSL complex subunit 3	16.0249	16.0501	15.9905	15.9943	15.9656	16.0928	15.7328	15.9457	17.0991	16.446	0.1088	16.2164	3.22553	0.0159818	0.0513921	-3.47886	0.000184168	16.0197	0.59215	0.572838	0.656242	-9.94985	temp NS	osmo NS
Q499X9	Mars2	Methionine--tRNA ligase, mitochondrial	14.2437	14.2306	14.3471	14.3165	14.2336	14.0751	14.3817	14.3693	14.6145	14.8252	0.035835	14.4442	1.50669	0.1786	0.27285	-5.90772	-0.00088701	14.2411	-2.66619	0.0329442	0.0694548	-7.35361	temp NS	osmo NS
Q9CQC8	Spg21	Maspardin	18.7489	18.7675	19.0064	18.8787	19.2422	19.1775	18.6921	18.7754	18.6373	18.5667	-0.0142954	18.698	-1.0649	0.324666	0.434133	-6.42308	0.00133653	18.9702	1.73322	0.127758	0.201468	-8.71882	temp NS	osmo NS
A2RT67	Dennd3	DENN domain-containing protein 3	18.2167	18.2586	18.1147	18.0131	18.6215	18.6022	18.6999	18.5688	17.6267	17.8905	-0.106398	18.2102	-6.10211	0.000638417	0.0108064	-0.0192299	0.00273988	18.3045	7.47563	0.000159029	0.00190767	-1.4693	temp DOWN	osmo UP
Q3KNM2	2005-03-01	E3 ubiquitin-protein ligase MARCH5	17.1825	17.1837	17.4556	17.3187	17.1788	17.193	17.8779	17.5569	17.4471	17.54	-0.0360343	17.4647	-1.32701	0.228978	0.329752	-6.12985	-0.00100588	17.2521	-2.60263	0.0360874	0.0746387	-7.44878	temp NS	osmo NS
P12850	Cxcl1	C-X-C motif chemokine;Growth-regulated alpha protein;KC(5-72)	14.6138	14.2346	14.4291	14.2753	14.5264	14.03	16.1498	15.2696	15.7903	16.0175	-0.00443795	15.3459	-0.0518718	0.96018	0.973442	-7.01928	-0.000369895	14.3515	-0.394667	0.705133	0.768229	-10.0576	temp NS	osmo NS
O89017	Lgmn	Legumain	19.5978	19.6405	19.1046	19.0733	19.9982	19.9809	20.2084	20.1838	19.3571	18.8707	-0.133249	19.643	-6.34473	0.000511197	0.00966355	0.219159	0.004503	19.5659	14.2926	2.44982e-06	0.000299762	3.27796	temp DOWN	osmo UP
P61089	Ube2n	Ubiquitin-conjugating enzyme E2 N	21.3814	21.3414	21.2804	21.2893	21.5676	21.5245	21.1275	21.3163	21.3348	21.2702	0.0118984	21.2953	0.833479	0.433969	0.543013	-6.64335	0.00130588	21.3974	4.52791	0.00288597	0.0118005	-4.71857	temp NS	osmo UP
Q6ZQ11	Chsy1;Chsy3	Chondroitin sulfate synthase 1	17.2928	17.3041	17.6854	17.6809	16.9346	17.1036	17.4639	17.1478	18.0813	18.0886	0.0872938	17.5631	2.76655	0.0298214	0.0760939	-4.13416	-0.00332042	17.3336	-9.25992	4.1494e-05	0.000911238	0.0540099	temp NS	osmo DOWN
Q8CJG1	Ago1	Protein argonaute;Protein argonaute-1	17.618	17.627	17.5807	17.4693	17.757	17.6682	17.5197	17.4273	17.3789	17.3742	-0.00784465	17.4909	-0.472646	0.651837	0.734267	-6.8952	0.000937843	17.62	2.96807	0.0214911	0.0500498	-6.90304	temp NS	osmo NS
Q8CHK4	Kat5	Histone acetyltransferase;Histone acetyltransferase KAT5	15.9266	16.1018	15.6472	16.0259	15.8806	16.071	15.7459	15.7327	15.4732	15.1006	-0.0451708	15.6801	-1.26227	0.25002	0.353454	-6.206	0.000696218	15.9422	0.980085	0.360504	0.457766	-9.63068	temp NS	osmo NS
A3KFU5	Pabpc4	Polyadenylate-binding protein	20.5351	20.4943	20.5523	20.5626	20.4205	20.3574	20.3469	20.3019	20.181	20.1694	-0.0128677	20.3381	-0.658861	0.532496	0.634375	-6.78048	-0.000842554	20.4871	-2.95316	0.021944	0.05081	-6.92519	temp NS	osmo NS
A3KGB4	Tbc1d8b	TBC1 domain family member 8B	20.0934	20.1184	20.1549	20.1406	20.3959	20.3569	20.1851	20.0903	20.2204	20.0573	-0.000515592	20.1275	-0.0387966	0.970211	0.980486	-7.01996	0.0011433	20.21	2.65169	0.033635	0.0705411	-7.37532	temp NS	osmo NS
A3KGF9		Uncharacterized protein C15orf52 homolog	16.6951	16.8968	16.773	16.7781	16.7794	16.7565	16.428	16.4614	16.8757	16.4056	0.0291642	16.6271	1.19191	0.274764	0.380641	-6.28612	-3.82505e-05	16.7798	-0.101935	0.921739	0.940213	-10.1399	temp NS	osmo NS
Q99KU1	Dhdds	Dehydrodolichyl diphosphate syntase complex subunit Dhdds	15.276	15.2466	15.1114	15.1923	15.3003	15.2106	15.3671	15.1315	15.7896	15.1637	0.0257655	15.3291	0.968754	0.367135	0.476894	-6.5195	0.000517753	15.2229	1.58301	0.158535	0.239513	-8.92229	temp NS	osmo NS
A3KGR9	H13		14.8487	14.8356	15.9021	15.4646	14.9509	14.9029	15.67	15.5267	14.8654	14.5647	-0.114583	15.0518	-5.81335	0.000838963	0.0122478	-0.312854	-0.00378251	15.1508	-3.12555	0.0172716	0.0422579	-6.66999	temp DOWN	osmo DOWN
P08032	Sptan1		15.8587	15.986	16.0168	16.037	16.0045	16.1555	16.1078	16.4518	15.3221	15.1676	-0.123467	15.8157	-5.15948	0.0016168	0.015792	-1.01982	0.000265547	16.0097	0.567941	0.588265	0.668475	-9.9652	temp DOWN	osmo NS
B9EKJ1	Sptan1		24.3497	24.4317	24.5868	24.6039	24.5215	24.5125	24.5981	24.7239	23.8848	23.8333	-0.0955285	24.3036	-5.31112	0.0013819	0.0149637	-0.85048	-0.0003919	24.501	-0.856705	0.420671	0.515888	-9.74625	temp DOWN	osmo NS
A3KGV1	Odf2	Outer dense fiber protein 2	15.2876	15.3676	15.0414	15.1234	15.3831	15.2976	15.2987	15.3719	15.0305	15.399	-0.0136837	15.2926	-0.767648	0.469511	0.576802	-6.69821	0.0012896	15.2501	3.16626	0.0163314	0.0403868	-6.61006	temp NS	osmo UP
A3KGW5	Cercam	Probable inactive glycosyltransferase 25 family member 3	18.2927	18.3852	19.0735	19.0962	16.9737	16.9844	18.8112	18.7617	18.3193	18.1638	-0.0702986	18.4556	-4.88425	0.00216684	0.0176916	-1.33577	-0.010529	18.1343	-14.3336	2.40376e-06	0.000299762	3.29963	temp DOWN	osmo DOWN
Q8BIV3	Ranbp6	Ran-binding protein 6	15.731	15.6562	16.0656	16.0996	15.9043	15.8679	16.6707	16.4114	15.9422	16.0962	-0.0758719	16.0846	-2.31391	0.0564467	0.118221	-4.79012	-0.000982375	15.8874	-1.40303	0.204433	0.291751	-9.15438	temp NS	osmo NS
P59759	Mkl2	MKL/myocardin-like protein 2	17.8632	17.993	17.9222	17.9034	17.9695	17.9078	18.2944	18.3228	17.7812	17.6695	-0.0732307	17.9873	-5.66658	0.000967567	0.0129198	-0.466363	0.000128977	17.9265	0.405958	0.697201	0.761108	-10.0525	temp DOWN	osmo NS
O88573	Aff1	AF4/FMR2 family member 1	13.0347	13.2611	12.9535	12.8943	13.0979	13.4218	12.6546	12.7097	13.6504	12.9654	0.0797378	13.046	2.89066	0.0251258	0.067982	-3.95531	0.00167966	13.1105	2.76036	0.0288036	0.0626636	-7.2127	temp NS	osmo NS
P61759	Vbp1	Prefoldin subunit 3	21.3765	21.4062	21.4213	21.4178	21.2636	21.2247	21.0736	21.1583	21.1999	21.3154	0.0215228	21.255	1.32766	0.228774	0.32952	-6.12907	-0.000876819	21.3517	-3.02266	0.0199158	0.0471433	-6.82204	temp NS	osmo DOWN
P68254	Ywhaq	14-3-3 protein theta	21.8238	21.767	21.8998	21.9013	21.9294	21.8739	21.7963	21.947	21.7578	21.7116	-0.0169321	21.8006	-1.32175	0.230627	0.331564	-6.13611	5.56336e-06	21.8659	0.0155157	0.988065	0.990958	-10.1457	temp NS	osmo NS
P63082	Atp6v0c	V-type proton ATPase 16 kDa proteolipid subunit	16.2054	15.9704	16.88	16.6017	16.408	16.5534	17.4276	16.5743	16.9352	17.0001	-0.0223674	16.6855	-0.378739	0.716881	0.788441	-6.93967	-0.00130087	16.4365	-1.00372	0.349769	0.446586	-9.60719	temp NS	osmo NS
A3KMP2	Ttc38	Tetratricopeptide repeat protein 38	19.0127	18.9438	19.0903	19.1589	18.9736	18.8565	19.4596	19.5413	18.9348	18.9468	-0.0734725	19.1398	-4.78824	0.00240576	0.0185698	-1.44863	-0.00104766	19.006	-3.11144	0.0176109	0.0428431	-6.69079	temp DOWN	osmo DOWN
Q9WTZ2	Mbtps1;mKIAA0091	Membrane-bound transcription factor site-1 protease	13.9484	14.0803	14.2243	14.2858	13.7445	14.0003	13.9646	13.79	14.6973	14.8384	0.102759	14.2198	3.75582	0.0080666	0.0344468	-2.75051	-0.00191307	14.0473	-3.9641	0.00571961	0.0189804	-5.4721	temp UP	osmo DOWN
Q8CB27	Yod1	Ubiquitin thioesterase OTU1	15.2161	15.1754	15.2405	15.1864	15.1099	15.0663	15.1326	15.1591	15.1369	15.3187	0.0102137	15.1898	0.77789	0.463852	0.571782	-6.68992	-0.000626922	15.1658	-2.16081	0.0685249	0.122424	-8.10658	temp NS	osmo NS
A4FUP9	Glt1d1	Glycosyltransferase 1 domain-containing protein 1	15.2663	15.1326	15.2069	15.2193	15.3171	15.4795	14.6146	14.7309	15.5448	15.7158	0.118229	15.1675	8.01249	0.000129809	0.0060097	1.67484	0.000926304	15.2703	2.07725	0.0774235	0.135097	-8.22902	temp UP	osmo NS
Q8CD26	Slc35e1	Solute carrier family 35 member E1	15.0579	15.0184	15.2739	15.2303	15.2381	15.3054	15.4778	15.3874	15.4664	15.6952	0.00858827	15.3505	0.281743	0.78685	0.845139	-6.97569	9.85816e-05	15.1873	0.173812	0.867057	0.899092	-10.1286	temp NS	osmo NS
Q3TY60	Fam131b	Protein FAM131B	13.309	13.3376	13.5381	13.4434	13.3259	13.257	13.3805	13.4643	14.0249	14.0749	0.068414	13.5985	2.30455	0.0572063	0.119158	-4.80366	-0.00099656	13.3685	-2.98352	0.0210323	0.0491161	-6.88009	temp NS	osmo DOWN
P14131	Rps16	40S ribosomal protein S16	20.5959	20.4671	20.5957	20.4909	20.1758	20.1975	20.6147	20.281	21.2834	21.3324	0.0982439	20.7624	3.25045	0.0154622	0.0503361	-3.44386	-0.00178314	20.4205	-3.57106	0.00947895	0.0271834	-6.0232	temp NS	osmo DOWN
Q9DBC0	Selo	Selenoprotein O	18.6773	18.8299	18.253	18.465	18.9291	19.0675	19.0705	19.0752	18.1034	18.0986	-0.115593	18.6425	-5.69292	0.000942932	0.0128313	-0.438593	0.00319633	18.7037	6.39346	0.000410475	0.00330936	-2.53937	temp DOWN	osmo UP
P16056	Met	Receptor protein-tyrosine kinase;Hepatocyte growth factor receptor	19.18	19.2049	19.3111	19.283	18.9048	18.9282	19.2101	19.1305	19.3936	19.3653	0.0239284	19.2474	1.80314	0.117369	0.198404	-5.51407	-0.00190291	19.1353	-5.96133	0.000620366	0.00424429	-3.00368	temp NS	osmo DOWN
Q8BFW4	Trim65	Tripartite motif-containing protein 65	15.074	15.0009	15.2131	15.1614	15.1893	15.2421	15.2033	15.2094	15.5566	15.5026	0.0328335	15.2578	1.38575	0.211254	0.310078	-6.05888	0.000142363	15.1468	0.308032	0.767247	0.821331	-10.0919	temp NS	osmo NS
Q9CZD5	Mtif3	Translation initiation factor IF-3, mitochondrial	15.2542	15.2321	15.2225	15.3297	15.4234	15.3417	15.118	15.1814	15.431	15.4674	0.0355257	15.2807	2.76829	0.0297497	0.076029	-4.13166	0.00053216	15.3006	1.45964	0.188837	0.27396	-9.08293	temp NS	osmo NS
Q64318	Zeb1	Zinc finger E-box-binding homeobox 1	17.7512	17.8239	17.9001	17.8906	18.0861	18.1165	17.6922	17.6269	17.97	17.867	0.0316736	17.7885	2.51907	0.0421771	0.0962099	-4.49276	0.00102977	17.9281	1.90892	0.09899	0.164234	-8.47205	temp NS	osmo NS
P15307	Rel	Proto-oncogene c-Rel	16.9245	16.8574	17.0194	17.0213	16.9746	16.9238	17.1191	16.9246	16.5768	16.2538	-0.0707564	16.776	-3.19282	0.0166926	0.0528102	-3.52492	-0.000355979	16.9535	-1.03433	0.336239	0.433077	-9.57615	temp NS	osmo NS
A4VCH8	Fbxl18		15.0519	15.1156	15.3344	15.2636	14.8674	14.587	14.9633	14.9527	15.9301	16.1483	0.123925	15.3603	3.70814	0.00856324	0.0354896	-2.81446	-0.00285902	15.0366	-5.74848	0.000766427	0.0048515	-3.24088	temp UP	osmo DOWN
Q8K1L5	Ppp1r11	Protein phosphatase 1 regulatory subunit 11	17.3199	17.4753	17.4907	17.5419	17.5836	17.7013	17.1749	17.3473	16.8399	16.6631	-0.0544164	17.1367	-1.85163	0.109503	0.189571	-5.44725	0.00063076	17.5188	1.15505	0.286908	0.38191	-9.44731	temp NS	osmo NS
P97411	Ica1	Islet cell autoantigen 1	15.2386	15.0693	15.4234	15.5357	15.5262	15.536	15.4829	15.3824	15.161	14.9725	-0.0467583	15.2178	-3.11315	0.0185711	0.0562484	-3.63758	0.000257941	15.3882	0.299579	0.773416	0.825909	-10.0948	temp NS	osmo NS
P83093	Stim2	Stromal interaction molecule 2	17.9875	18.0424	18.1764	18.186	17.7723	17.7851	18.3047	18.1236	18.5547	18.5037	0.0312991	18.2528	1.22214	0.263887	0.369026	-6.25205	-0.00201232	17.9916	-7.37527	0.000172828	0.00199537	-1.56339	temp NS	osmo DOWN
O35379	Abcc1	Multidrug resistance-associated protein 1	21.3319	21.3399	21.3954	21.2933	21.3164	21.4148	21.3349	20.9947	21.2636	21.3382	0.0187732	21.2672	1.0916	0.3136	0.421483	-6.39516	0.000106383	21.3486	0.33446	0.748076	0.80502	-10.0823	temp NS	osmo NS
Q9CPU0	Glo1	Lactoylglutathione lyase	20.5798	20.5174	20.5707	20.6068	20.8897	20.7005	20.5417	20.5567	20.2101	20.0572	-0.0466509	20.4105	-2.43003	0.0478453	0.105311	-4.62193	0.00103146	20.6442	2.11496	0.0732728	0.129363	-8.17389	temp NS	osmo NS
Q8CCH7	Zfpm2	Zinc finger protein ZFPM2	13.5919	13.5212	13.5635	13.7772	13.5866	13.5515	13.6056	13.8557	14.2072	13.6008	0.0159024	13.7304	0.534676	0.610567	0.69944	-6.86081	-0.000506659	13.5987	-1.20414	0.268635	0.362119	-9.39217	temp NS	osmo NS
A6H5Y3	Mtr	Methionine synthase	18.5919	18.6206	18.6346	18.7013	18.4279	18.5133	18.9924	19.0442	18.7029	18.5127	-0.0544853	18.7441	-3.4366	0.0121133	0.0431625	-3.18463	-0.000986659	18.5816	-3.25	0.0145654	0.0369188	-6.48727	temp DOWN	osmo DOWN
A6H5Z3	Exoc6b	Exocyst complex component 6B	20.0406	20.0603	20.0303	19.9919	20.104	20.1188	20.3098	20.1823	20.1337	20.0362	-0.0220768	20.1271	-1.60521	0.155508	0.245126	-5.78015	0.000501647	20.0576	1.94024	0.094572	0.15868	-8.42726	temp NS	osmo NS
Q9Z0E2	Chrd	Chordin	16.58	16.6627	16.6651	16.6579	16.6454	16.6532	16.784	16.8708	16.7848	16.7183	-0.0127209	16.7334	-0.838876	0.431143	0.54036	-6.63869	-6.0953e-05	16.6441	-0.214364	0.836528	0.875281	-10.1196	temp NS	osmo NS
A6H611	Mipep	Mitochondrial intermediate peptidase	18.4431	18.4936	18.3843	18.3151	18.4296	18.2943	18.5354	18.4141	18.1224	18.1368	-0.0388782	18.3576	-2.30133	0.0574697	0.119515	-4.80831	6.12042e-05	18.3933	0.147882	0.886711	0.914253	-10.1334	temp NS	osmo NS
A6H619	Phrf1	PHD and RING finger domain-containing protein 1	16.6456	16.71	16.4239	16.3186	16.6261	16.6303	16.6971	16.8111	16.374	16.1912	-0.0544743	16.5715	-2.97172	0.0224888	0.0633503	-3.83906	0.00128462	16.5591	2.59376	0.0365503	0.0753511	-7.46206	temp NS	osmo NS
Q9D0E3	Lysmd1	LysM and putative peptidoglycan-binding domain-containing protein 1	15.4719	15.5024	15.5965	15.4717	15.4814	15.3842	15.6192	15.6805	15.6689	15.6529	-0.00207772	15.5993	-0.138594	0.893943	0.924961	-7.00985	-0.000506617	15.4847	-1.52702	0.171686	0.254743	-8.996	temp NS	osmo NS
A6H630	Armt1	Protein-glutamate O-methyltransferase	18.5665	18.6192	18.3526	18.4352	18.9	18.9888	18.5182	18.5798	18.5669	18.5719	0.00318657	18.5704	0.267724	0.797161	0.851957	-6.98005	0.00275259	18.6437	7.85069	0.000117445	0.00163775	-1.12625	temp NS	osmo UP
Q3U1F9	Pag1	Phosphoprotein associated with glycosphingolipid-enriched microdomains 1	13.2262	13.0437	13.0149	13.2151	13.0004	12.8142	12.9335	13.0266	14.2416	14.4279	0.155224	13.4833	3.78196	0.00780779	0.0338631	-2.71558	-0.0010385	13.0524	-1.79351	0.117079	0.187927	-8.63509	temp UP	osmo NS
Q9JLV1	Bag3	BAG family molecular chaperone regulator 3	20.7803	20.9129	21.0008	20.9792	20.8281	20.8625	20.9415	20.9166	20.822	20.5471	-0.0291217	20.8201	-1.82047	0.114496	0.195234	-5.49025	-0.000723363	20.894	-2.0684	0.078431	0.13645	-8.24192	temp NS	osmo NS
A6H687	Sac3d1	SAC3 domain-containing protein 1	15.9947	16.0082	15.8833	16.0168	16.0491	16.153	15.7178	15.7938	16.3358	16.6161	0.0858465	16.0777	4.53822	0.00317846	0.0211178	-1.74908	0.000754871	16.0175	2.19699	0.0649987	0.117722	-8.05329	temp UP	osmo NS
A6H6A9	Rabgap1l	Rab GTPase-activating protein 1-like	17.308	17.4623	17.3571	17.3074	17.1566	17.258	17.6713	17.5342	16.9384	17.1285	-0.0683433	17.3405	-4.07303	0.00546858	0.0278314	-2.33341	-0.00062453	17.3082	-1.41651	0.200617	0.287072	-9.1375	temp DOWN	osmo NS
Q61818	Rai1	Retinoic acid-induced protein 1	13.8809	14.0174	13.7903	13.9127	13.8816	14.0297	13.6464	13.4191	14.5219	14.2585	0.104742	13.9574	5.6957	0.000940372	0.0128193	-0.435666	0.000520854	13.9188	1.24765	0.253268	0.345506	-9.34206	temp UP	osmo NS
Q99MQ4	Aspn	Asporin	16.8367	16.7782	17.0675	17.2781	16.7393	17.0106	16.436	16.5621	17.757	18.1094	0.167272	17.0799	4.54213	0.00316444	0.0211166	-1.74431	-0.00148911	16.9517	-2.07801	0.0773378	0.134979	-8.22791	temp UP	osmo NS
Q810U5	Ccdc50	Coiled-coil domain-containing protein 50	17.7222	17.8271	17.7975	17.9173	17.5933	17.565	17.5224	17.5261	17.1745	16.892	-0.0500012	17.444	-1.45121	0.192962	0.289804	-5.97786	-0.00139126	17.7371	-3.92182	0.00603232	0.0195877	-5.53041	temp NS	osmo DOWN
Q8CI61	Bag4	BAG family molecular chaperone regulator 4	16.5771	16.5301	16.7232	16.6504	16.7371	16.64	16.5419	16.4861	16.1634	16.054	-0.0446872	16.3921	-2.19723	0.0666983	0.132425	-4.95838	8.80522e-06	16.643	0.0206827	0.984091	0.988439	-10.1456	temp NS	osmo NS
A6H8H2	Dennd4c	DENN domain-containing protein 4C	19.8347	19.8737	19.7104	19.7158	20.0442	20.0499	20.0073	20.0351	19.5083	19.5808	-0.0569103	19.8066	-4.10459	0.00526551	0.0273821	-2.29273	0.00166982	19.8714	6.37462	0.00041775	0.00333588	-2.55915	temp DOWN	osmo UP
Q8VE98	Cd276	CD276 antigen	15.7365	15.6977	15.5682	15.4588	15.4603	15.425	16.2475	16.0964	15.989	16.0664	-0.0254747	15.9722	-1.06407	0.325015	0.434302	-6.42394	-0.000354181	15.5578	-0.583458	0.57835	0.661045	-9.95543	temp NS	osmo NS
Q8R422	Cd109	CD109 antigen	20.2181	20.2016	20.4629	20.4856	19.7817	19.801	20.5614	20.5562	20.4588	20.6706	-0.00645189	20.4445	-0.271623	0.794289	0.849613	-6.97886	-0.0034147	20.1585	-11.1636	1.24314e-05	0.000504547	1.42543	temp NS	osmo DOWN
Q61026	Ncoa2	Nuclear receptor coactivator 2	17.4587	17.4545	17.3645	17.4879	17.2129	17.1997	17.5102	17.5461	17.0716	16.9435	-0.0598936	17.3308	-3.20694	0.0163818	0.0521745	-3.50503	-0.0010994	17.363	-2.5427	0.0393384	0.0795522	-7.53852	temp NS	osmo NS
Q91Y86	Mapk8	Mitogen-activated protein kinase;Mitogen-activated protein kinase 8	18.1972	18.2598	18.3068	18.1997	18.138	18.0945	18.4851	18.4765	17.6452	17.4868	-0.107833	18.0918	-4.9368	0.00204738	0.0174039	-1.27457	-0.000684848	18.1993	-2.12963	0.0717185	0.127059	-8.15238	temp DOWN	osmo NS
Q99K74	Med24	Mediator of RNA polymerase II transcription subunit 24	17.7616	17.8427	17.6869	17.6424	17.8611	17.794	17.8896	17.9214	17.4664	17.3526	-0.0577854	17.7057	-3.41898	0.0123938	0.0438246	-3.20899	0.000814608	17.7648	2.55395	0.0387056	0.0786057	-7.52167	temp DOWN	osmo NS
Q3V1T4	P3h1;Lepre1	Prolyl 3-hydroxylase 1	21.7573	21.651	21.7903	21.9121	21.2525	21.2436	21.637	21.7043	22.5203	22.6411	0.102837	21.9851	3.18459	0.016877	0.0530638	-3.53653	-0.00301595	21.6011	-6.32907	0.000435945	0.00341684	-2.60713	temp NS	osmo DOWN
A6X919	Dpy19l1	Probable C-mannosyltransferase DPY19L1	19.5518	19.4292	19.4885	19.362	19.4006	19.5246	19.4964	19.1255	19.8694	19.8165	0.0633736	19.5481	3.23209	0.0158432	0.0510926	-3.46964	0.000186814	19.4594	0.470026	0.652986	0.723497	-10.0212	temp NS	osmo NS
A6X940	Fermt2		15.2638	15.3544	15.4107	15.3224	15.915	15.7253	14.8957	14.5525	16.0165	15.973	0.154563	15.3426	7.59152	0.000179208	0.00654582	1.33517	0.00226779	15.4986	3.05117	0.0191424	0.0457802	-6.77983	temp UP	osmo UP
A6ZI44	Aldoa;Aldoart1	Fructose-bisphosphate aldolase	23.6677	23.7444	23.4964	23.5657	24.134	24.1413	23.1935	23.4491	23.0131	22.9313	-0.0313258	23.3332	-0.857682	0.421398	0.531289	-6.62227	0.00303282	23.7916	7.52349	0.000152892	0.00187241	-1.42478	temp NS	osmo UP
Q8VIJ8	Nprl3	Nitrogen permease regulator 3-like protein	15.6326	15.6833	15.7231	15.6685	15.8229	15.744	15.644	15.7796	15.9508	16.3926	0.0505295	15.8472	1.85719	0.108634	0.188386	-5.43954	0.000438094	15.7124	1.28309	0.241315	0.332226	-9.30041	temp NS	osmo NS
Q9CQI3	Gmfb	Glia maturation factor beta	20.4767	20.4818	20.6598	20.6278	20.7979	20.6875	20.4435	20.6132	20.1123	19.9744	-0.0554478	20.3503	-2.82838	0.0273752	0.0715566	-4.04494	0.000494633	20.6219	0.887737	0.404883	0.501034	-9.71833	temp NS	osmo NS
Q9JLJ2	Aldh9a1	4-trimethylaminobutyraldehyde dehydrogenase	21.7163	21.5919	21.8591	21.8003	21.8173	21.7284	21.4869	21.4912	21.3824	21.3259	-0.0117783	21.4991	-0.635914	0.546441	0.645847	-6.79645	-0.000284303	21.7522	-0.609756	0.561768	0.647315	-9.93833	temp NS	osmo NS
Q99KP3	Cryl1	Lambda-crystallin homolog	17.3766	17.418	17.5206	17.6794	17.41	17.4353	17.6097	17.7261	17.3378	17.5464	-0.0308701	17.5024	-1.94836	0.0953237	0.171063	-5.31239	-0.000886559	17.4733	-2.1106	0.0737404	0.129832	-8.18026	temp NS	osmo NS
Q91WK7	Ankrd54	Ankyrin repeat domain-containing protein 54	15.7414	15.9834	15.7008	15.8321	16.0599	16.1875	15.7267	15.7259	16.0731	15.963	0.0355197	15.8689	2.39324	0.0504138	0.109353	-4.67528	0.00178635	15.9175	3.47344	0.0107846	0.0297111	-6.16309	temp NS	osmo UP
Q80Y24	Prickle2	Prickle-like protein 2	14.1321	14.2353	13.9447	14.1986	14.2785	14.2846	14.3468	14.2024	14.3385	14.4621	0.012251	14.2862	0.740719	0.484614	0.590981	-6.71957	0.00104934	14.179	2.34418	0.0524466	0.100044	-7.83505	temp NS	osmo NS
Q9WV92	Epb4.1l3;Epb41l3	Band 4.1-like protein 3;Band 4.1-like protein 3, N-terminally processed	18.7782	18.7764	18.4353	18.4256	19.118	19.1841	18.689	18.6989	19.089	19.2891	0.0572774	18.8868	3.13289	0.0180853	0.0554026	-3.6096	0.00360296	18.7863	13.4736	3.61991e-06	0.000308967	2.83229	temp NS	osmo UP
Q6PGD0	Atraid	All-trans retinoic acid-induced differentiation factor	14.4722	14.9268	15.0394	15.4677	15.4088	15.7584	13.6023	14.3317	16.426	16.7379	0.308467	15.0828	5.14299	0.00164494	0.0159359	-1.03843	0.00165048	15.1789	0.87888	0.409344	0.504836	-9.72638	temp UP	osmo NS
Q91XD7	Creld1	Cysteine-rich with EGF-like domain protein 1	20.3576	20.3494	20.2038	20.1801	20.8381	20.9559	20.3829	20.0478	20.6918	20.6724	0.055214	20.417	3.01647	0.0211611	0.0610293	-3.77512	0.00352524	20.4808	6.82052	0.000278439	0.00268384	-2.102	temp NS	osmo UP
A8C756	Thada	Thyroid adenoma-associated protein homolog	17.6873	17.7181	17.978	17.9185	17.3732	17.4256	17.7312	17.6154	18.1773	18.2346	0.0603848	17.8606	2.90101	0.0247716	0.0674416	-3.94044	-0.00274405	17.6835	-9.71647	3.04992e-05	0.000808332	0.403924	temp NS	osmo DOWN
Q9JL15	Lgals8	Galectin;Galectin-8	15.7591	15.7837	15.6696	15.806	15.8618	16.0197	15.619	15.5321	16.1623	16.0033	0.060926	15.8099	4.15467	0.00496021	0.0266832	-2.22849	0.00101474	15.8166	2.49182	0.0423367	0.0841005	-7.61465	temp UP	osmo NS
A8DUQ1	Hbbt1		18.0359	17.3781	18.8707	18.6336	17.3374	17.3793	16.8589	16.884	20.1966	19.9647	0.377268	18.2197	5.39533	0.00126816	0.0144091	-0.757864	-0.00696906	17.9392	-5.59083	0.000899556	0.00531518	-3.42031	temp UP	osmo DOWN
P61982	Ywhag	14-3-3 protein gamma;14-3-3 protein gamma, N-terminally processed	22.2973	22.3087	22.3614	22.3562	22.391	22.3251	22.123	22.2634	22.5461	22.4278	0.035213	22.3277	2.57321	0.0390767	0.091619	-4.41419	-3.59193e-06	22.3399	-0.0122692	0.990562	0.992121	-10.1458	temp NS	osmo NS
Q9CWS4	Cpsf3l	Integrator complex subunit 11	16.5459	17.0225	16.6487	17.0451	16.2482	16.4877	16.4737	16.4538	17.7277	18.0952	0.169038	17.0531	4.22622	0.00455747	0.0256955	-2.13736	-0.00239494	16.6663	-2.36654	0.0507694	0.0974538	-7.80176	temp UP	osmo NS
A8Y5P4	Map7d1		14.9678	15.0979	15.5314	15.4281	14.9315	15.2166	15.0146	14.9231	15.4542	15.2925	0.0467071	15.125	2.69571	0.032911	0.0815363	-4.23661	-0.00202874	15.1956	-2.72853	0.0301382	0.0648429	-7.2603	temp NS	osmo NS
Q8CFI5	Pars2	Probable proline--tRNA ligase, mitochondrial	15.3775	15.3221	15.3546	15.3982	15.4589	15.6451	15.2698	15.1895	15.501	15.5421	0.0352199	15.367	2.82013	0.0276892	0.0720447	-4.05684	0.000877988	15.426	1.96799	0.090819	0.153677	-8.38739	temp NS	osmo NS
Q8VE73	Cul7	Cullin-7	17.7174	17.6982	17.8952	17.9374	17.6517	17.7406	18.2609	17.9416	18.6843	17.9441	0.0158793	18.0411	0.380655	0.715525	0.787645	-6.93886	-0.00110089	17.7734	-3.07451	0.018533	0.0445891	-6.74531	temp NS	osmo DOWN
Q9QZI8	Serinc1	Serine incorporator 1	14.1168	14.3156	14.3229	14.2049	14.2504	14.3588	14.6263	14.3182	15.3057	15.6002	0.104847	14.7138	2.01799	0.0862574	0.158902	-5.21423	0.000203602	14.2616	0.450243	0.66649	0.734728	-10.0314	temp NS	osmo NS
Q9Z2I2	Fkbp1b	Peptidyl-prolyl cis-trans isomerase;Peptidyl-prolyl cis-trans isomerase FKBP1B	15.7583	15.8894	15.7176	15.8653	15.55	15.61	15.4776	15.68	15.9605	16.2161	0.0621885	15.8303	3.63927	0.00934086	0.0373146	-2.9074	-0.00105718	15.7317	-2.18698	0.0659555	0.118807	-8.06805	temp UP	osmo NS
Q99MK9	Rassf1	Ras association domain-containing protein 1	17.7556	17.7067	17.6128	17.4918	17.5796	17.6544	17.7092	17.6301	17.1303	17.0383	-0.0644422	17.495	-2.41916	0.04859	0.106621	-4.63771	0.000323555	17.6335	0.708112	0.502338	0.594399	-9.86849	temp NS	osmo NS
B0F2B4	Nlgn4l	Neuroligin 4-like	16.1311	16.0848	16.3115	16.1226	16.1639	16.214	16.2591	16.2435	16.4498	16.6093	0.0283087	16.2963	1.3038	0.236334	0.338178	-6.1574	-0.000140597	16.1713	-0.33098	0.75059	0.807043	-10.0836	temp NS	osmo NS
Q8R1N4	Nudcd3	NudC domain-containing protein 3	19.8334	19.836	20.0673	20.1592	19.8808	19.8763	19.3975	19.5703	19.9733	19.9541	0.0610109	19.7608	4.6214	0.00289429	0.0202336	-1.64808	-0.0011734	19.9422	-2.59224	0.0366304	0.0754959	-7.46434	temp UP	osmo NS
Q9JKW0	Arl6ip1	ADP-ribosylation factor-like protein 6-interacting protein 1	15.8241	16.0976	15.9509	15.8154	16.1129	16.3243	15.2065	15.4495	17.8837	17.804	0.295309	16.3776	5.39621	0.00126704	0.0144091	-0.756912	0.00167703	16.0209	2.81629	0.0266068	0.0589939	-7.12913	temp UP	osmo NS
Q5SS80	Dhrs13	Dehydrogenase/reductase SDR family member 13	15.0626	14.8665	15.1271	14.9097	14.8828	14.7598	14.9798	14.8506	15.5254	15.2412	0.0535516	15.0877	2.46761	0.0453623	0.101482	-4.56743	-0.000985424	14.9348	-1.94415	0.0940346	0.158049	-8.42166	temp NS	osmo NS
P61022	Chp1	Calcineurin B homologous protein 1	19.8995	19.8787	19.9785	19.938	19.9508	20.1112	19.8114	20.0033	20.1438	20.4189	0.0416132	20.0259	1.94566	0.0956948	0.171544	-5.31619	0.000363709	19.9594	0.887865	0.404819	0.501034	-9.71822	temp NS	osmo NS
Q91VY5	Kdm4b	Lysine-specific demethylase 4B	12.8012	12.7948	12.8774	12.7084	12.7713	13.0216	12.5501	12.3722	14.0462	14.7485	0.224207	13.2188	4.04153	0.00567992	0.0282762	-2.37417	0.000517591	12.8291	1.05602	0.326904	0.423401	-9.55374	temp UP	osmo NS
B0V2N1	Ptprs	Receptor-type tyrosine-protein phosphatase S	19.9647	19.9366	19.9382	19.9588	19.8069	19.8636	19.5486	19.5196	20.255	20.2724	0.0903948	19.9162	7.69501	0.000165327	0.00642807	1.42028	-0.000566186	19.9115	-1.91485	0.0981388	0.163187	-8.46359	temp UP	osmo NS
Q8BPN8	Dmxl2	DmX-like protein 2	14.6454	14.9968	14.7607	14.7262	14.3637	14.7563	14.2878	14.286	15.034	14.4246	0.0605629	14.6124	2.00389	0.088022	0.160821	-5.23418	-0.000917174	14.7082	-1.08606	0.314322	0.410809	-9.52217	temp NS	osmo NS
Q3UE31	5031439G07Rik;mKIAA0930	Uncharacterized protein KIAA0930 homolog	15.3613	15.6411	15.0125	15.0101	15.5066	15.6727	15.0142	15.1043	15.5198	15.5562	0.0627567	15.3661	3.64739	0.00924523	0.0370878	-2.8964	0.00289151	15.3674	4.29484	0.00380711	0.0143987	-5.0246	temp UP	osmo UP
Q9Z2R6	Unc119	Protein unc-119 homolog A	16.6493	16.6346	16.949	16.9413	16.5176	16.5792	17.1555	17.4331	17.2243	18.8552	0.0703618	17.3253	0.831559	0.434978	0.544008	-6.64501	-0.00198375	16.7119	-5.64376	0.000852164	0.00513856	-3.3597	temp NS	osmo DOWN
Q9D7X3	Dusp3	Dual specificity protein phosphatase 3	19.2409	19.245	19.0698	19.0873	19.584	19.5437	19.3982	19.5282	19.4337	20.945	0.0770135	19.6318	1.18624	0.276848	0.383011	-6.29245	0.00242639	19.2951	7.83246	0.000119155	0.00163775	-1.14262	temp NS	osmo UP
B1AQJ2	Usp36	Ubiquitin carboxyl-terminal hydrolase 36	15.4003	15.3445	15.4648	15.3786	15.074	14.9518	15.2451	15.1586	15.3775	15.4454	0.027002	15.3285	2.17897	0.0684667	0.13471	-4.98462	-0.00204388	15.269	-4.294	0.00381097	0.0144025	-5.02572	temp NS	osmo DOWN
Q8K4H1	Afmid	Kynurenine formamidase	14.6496	14.7567	14.8584	14.8352	14.7236	14.9451	14.6809	14.9804	14.5815	14.9482	-0.00998427	14.7662	-0.481656	0.645755	0.730217	-6.89044	-6.23575e-05	14.7948	-0.1208	0.907329	0.929364	-10.1375	temp NS	osmo NS
O08573	Lgals9	Galectin;Galectin-9	16.8063	16.8205	17.0315	17.1533	17.1353	17.1663	17.3214	17.3287	16.9682	16.6602	-0.0677824	16.9842	-3.59469	0.00988517	0.0384429	-2.96791	0.000291837	17.0189	0.391446	0.707403	0.770153	-10.059	temp DOWN	osmo NS
Q69ZH9	Arhgap23	Rho GTPase-activating protein 23	15.9587	16.0436	15.8378	15.9053	16.2744	16.3365	16.3449	16.1763	16.1473	16.2122	-0.0143646	16.1472	-0.814414	0.44406	0.55283	-6.65962	0.00216962	16.0594	6.05673	0.000565265	0.00401706	-2.89921	temp NS	osmo UP
Q8CHH9	2008-09-01	Septin-8	19.2328	19.2534	19.5201	19.3631	19.2489	19.229	19.5069	19.365	19.3592	19.3131	-0.0151416	19.3384	-1.04586	0.332752	0.442317	-6.4427	-0.00101316	19.3079	-2.57137	0.0377467	0.0771302	-7.49559	temp NS	osmo NS
P28741	Kif3a	Kinesin-like protein;Kinesin-like protein KIF3A	18.8515	18.8121	18.8616	18.8976	18.7186	18.657	19.0356	18.9526	18.933	18.8795	-0.0131765	18.9107	-0.983536	0.360337	0.469871	-6.50511	-0.000959175	18.7997	-3.27243	0.0141282	0.0361079	-6.4545	temp NS	osmo DOWN
B1AR13	Cisd3	CDGSH iron-sulfur domain-containing protein 3, mitochondrial	19.2487	19.1845	18.7732	18.7728	19.2815	19.3478	18.7722	18.8272	19.6139	19.5813	0.0980618	19.2046	7.72703	0.000161283	0.00637944	1.4464	0.00270802	19.1014	5.72364	0.000785855	0.00491337	-3.26894	temp UP	osmo UP
E9Q614	Chd3		17.8452	17.707	17.9618	17.9758	17.6328	17.612	17.9508	17.8997	17.8298	17.5569	-0.0290684	17.7982	-1.86228	0.107845	0.187261	-5.43249	-0.00173218	17.7891	-5.46587	0.00102359	0.00572624	-3.56487	temp NS	osmo DOWN
B1ART1	Vps13d		16.5099	16.6825	16.6031	16.8196	16.5226	16.6662	16.5322	16.5316	16.5019	16.5084	-0.00169075	16.5444	-0.123969	0.905065	0.931922	-7.01204	-0.000584576	16.634	-1.15466	0.287058	0.38191	-9.44775	temp NS	osmo NS
Q9QXZ0	Macf1	Microtubule-actin cross-linking factor 1	22.9518	22.9949	23.0256	23.044	23.0257	23.0408	23.1925	23.0964	23.2944	23.286	0.0128673	23.136	0.683582	0.517727	0.620609	-6.76274	-7.45857e-06	23.0138	-0.0256012	0.980308	0.985505	-10.1455	temp NS	osmo NS
Q99LY9	Ndufs5	NADH dehydrogenase [ubiquinone] iron-sulfur protein 5;NADH dehydrogenase [ubiquinone] iron-sulfur protein 5, N-terminally processed	18.6192	18.5712	18.5753	18.5789	18.8397	18.8172	18.7815	18.9538	18.1199	18.2353	-0.0830143	18.5468	-5.13616	0.00165675	0.0159413	-1.04615	0.00125681	18.6669	3.5677	0.00952083	0.0272421	-6.02798	temp DOWN	osmo UP
Q9CWL2	Casz1	Zinc finger protein castor homolog 1	16.0042	16.13	16.2838	16.2203	15.9721	16.143	16.3291	16.2319	16.6849	16.4357	0.0270461	16.3026	1.02643	0.341166	0.45001	-6.46245	-0.000972383	16.1256	-2.23115	0.0618366	0.113422	-8.00282	temp NS	osmo NS
P17012	Zfx;Zfa	Zinc finger X-chromosomal protein;Zinc finger autosomal protein	14.4804	14.5637	14.8227	14.7358	14.2122	14.5013	14.0714	13.8999	15.4396	15.6044	0.183388	14.6766	6.67543	0.000381446	0.00864082	0.532416	-0.00211232	14.5527	-4.20435	0.00424863	0.0154448	-5.14551	temp UP	osmo DOWN
B1ASH4	Megf6		12.156	12.9202	12.4434	12.6589	12.0924	12.9129	12.4676	12.6884	12.9925	13.0125	0.0468327	12.7062	1.37668	0.213908	0.312805	-6.06994	-0.000242413	12.5306	-0.154839	0.881428	0.910703	-10.1322	temp NS	osmo NS
P52332	Jak1	Tyrosine-protein kinase;Tyrosine-protein kinase JAK1	17.858	17.8483	17.4958	17.4335	18.1136	18.1277	18.1619	18.0207	17.244	17.2463	-0.0998355	17.7299	-4.91369	0.00209897	0.017589	-1.30143	0.0032799	17.8128	11.0603	1.32059e-05	0.000520756	1.35658	temp DOWN	osmo UP
Q60592	Mast2	Microtubule-associated serine/threonine-protein kinase 2	14.5911	14.82	14.682	14.981	14.5323	14.7877	14.1692	14.4067	14.859	15.1188	0.0872024	14.6608	4.73832	0.00254153	0.019153	-1.50786	-0.000857503	14.7324	-1.27895	0.242686	0.333633	-9.30532	temp UP	osmo NS
O55047	Tlk2	Serine/threonine-protein kinase tousled-like 2	17.9201	18.0391	17.8819	17.9862	18.0136	18.1531	17.7725	17.7999	17.9805	17.8465	0.018235	17.8931	1.26104	0.250435	0.35391	-6.20743	0.000746486	17.999	1.93984	0.0946272	0.158731	-8.42784	temp NS	osmo NS
Q64516	Gyk;Gk;Gk2	Glycerol kinase;Glycerol kinase 2	19.5769	19.454	19.6454	19.4969	19.4031	19.3892	19.7848	19.4602	19.5308	19.6459	-0.00601839	19.5754	-0.341815	0.743214	0.810181	-6.95459	-0.000874943	19.4942	-2.37397	0.0502236	0.0965274	-7.79067	temp NS	osmo NS
P97386	Lig3	DNA ligase;DNA ligase 3	19.3834	19.2946	19.4312	19.3486	18.9278	18.9218	19.6069	19.6018	18.2711	18.1814	-0.160095	19.0565	-4.55377	0.00312305	0.0209503	-1.73012	-0.00232529	19.2179	-4.64441	0.00252034	0.0107188	-4.56851	temp DOWN	osmo DOWN
Q400C8	Amz2	Archaemetzincin-2	14.4763	14.7652	14.829	14.9255	14.5313	14.6395	14.5595	14.7518	14.1938	14.32	-0.0454712	14.5111	-2.18993	0.0673995	0.133401	-4.96887	-0.00145925	14.6945	-2.60615	0.0359057	0.0743032	-7.44352	temp NS	osmo NS
Q9D0M1	Prpsap1	Phosphoribosyl pyrophosphate synthase-associated protein 1	20.3291	20.3249	20.2237	20.2504	20.455	20.4342	20.0963	20.1871	20.1293	20.2242	0.00771755	20.2152	0.505756	0.62963	0.715693	-6.87733	0.00103767	20.3362	4.05424	0.00511069	0.017527	-5.34862	temp NS	osmo UP
Q60631	Grb2	Growth factor receptor-bound protein 2	20.2333	20.3108	20.2773	20.1982	20.6799	20.5944	20.0205	20.096	19.4762	19.4425	-0.0628608	19.9299	-1.81175	0.115934	0.1968	-5.50225	0.00199719	20.3823	4.14722	0.00455628	0.0162006	-5.22244	temp NS	osmo UP
Q8K296	Mtmr3	Myotubularin-related protein 3	15.1208	15.1481	15.3416	15.157	15.0983	15.0039	15.536	15.4353	14.185	13.421	-0.196032	14.8077	-4.06299	0.00553499	0.0279416	-2.34639	-0.00099118	15.145	-2.61438	0.0354836	0.0735805	-7.43119	temp DOWN	osmo NS
P47740	Aldh3a2	Aldehyde dehydrogenase;Fatty aldehyde dehydrogenase	21.0283	21.0947	21.0297	21.0262	21.1709	21.3495	21.1361	20.9415	21.2115	21.403	0.0305945	21.1359	1.80356	0.117298	0.198372	-5.51349	0.00116161	21.1166	2.88368	0.0241922	0.0549137	-7.0286	temp NS	osmo NS
Q80Y81	Elac2	Zinc phosphodiesterase ELAC protein 2	19.2863	19.3214	19.3794	19.366	19.2093	19.1824	19.2169	19.2394	19.4084	19.3798	0.0201751	19.3087	1.72769	0.130708	0.215839	-5.61685	-0.000884155	19.2908	-3.38519	0.0121333	0.032488	-6.29048	temp NS	osmo DOWN
Q9WVD4	Clcn5	Chloride channel protein;H(+)/Cl(-) exchange transporter 5	16.4779	16.4036	16.3547	16.1643	16.9816	17.0555	16.6431	16.3553	16.3554	16.0126	-0.0365767	16.3747	-1.76243	0.124393	0.207521	-5.56971	0.00379518	16.5729	6.49897	0.000372274	0.00312379	-2.42938	temp NS	osmo UP
Q99LI8	Hgs	Hepatocyte growth factor-regulated tyrosine kinase substrate	20.6401	20.6319	20.5648	20.5888	20.7108	20.6636	20.4529	20.4395	20.3935	20.2824	-0.00827339	20.4734	-0.443254	0.671879	0.75097	-6.91011	0.000552045	20.6333	2.12036	0.072697	0.128525	-8.16598	temp NS	osmo NS
Q9CWP6	Mospd2	Motile sperm domain-containing protein 2	18.7392	18.8546	18.6571	18.5785	18.9135	19.0229	18.8653	18.7649	18.8889	18.8989	0.0084677	18.8353	0.644892	0.540959	0.641055	-6.79026	0.00175218	18.7943	5.05462	0.00158862	0.00774429	-4.05556	temp NS	osmo UP
Q99MD9	Nasp	Nuclear autoantigenic sperm protein	19.8234	19.9417	20.1638	20.2057	19.6371	19.7405	19.452	19.7467	20.5198	20.3579	0.100005	19.9736	4.67259	0.00273354	0.0196866	-1.58644	-0.00247965	19.9187	-7.00835	0.000236137	0.00243275	-1.91603	temp UP	osmo DOWN
Q02780	Nfia	Nuclear factor 1;Nuclear factor 1 A-type	16.499	16.289	16.6278	16.6946	16.4032	16.5934	17.248	16.1225	16.7888	16.9973	0.0173757	16.6575	0.365582	0.726219	0.795402	-6.94515	-0.000814428	16.5178	-1.31072	0.232339	0.322604	-9.26746	temp NS	osmo NS
B1AUE5	Pex10	Peroxisome biogenesis factor 10	15.6705	15.6037	15.7802	15.7395	15.8438	15.9347	15.7073	15.5817	15.604	15.4895	-0.0111224	15.6095	-0.831798	0.434852	0.54394	-6.6448	0.000646905	15.7621	1.26768	0.246452	0.337534	-9.31861	temp NS	osmo NS
B1AUN2	Eif2b3		19.5395	19.5591	19.5171	19.5543	19.5642	19.5086	19.5676	19.6145	19.541	19.5058	-0.00844397	19.5546	-0.725538	0.493271	0.598289	-6.73133	3.59279e-06	19.5404	0.0133696	0.989715	0.9916	-10.1458	temp NS	osmo NS
Q9R1K9	Cetn2	Centrin-2	17.7363	17.6794	18.0935	18.1313	17.5763	17.5394	17.305	17.495	17.8124	18.0307	0.0648264	17.6765	4.23913	0.00448872	0.0254583	-2.121	-0.00277256	17.7927	-7.09611	0.000218896	0.0023243	-1.83042	temp UP	osmo DOWN
Q9QY36	Naa10;Ard1;Naa11	N-alpha-acetyltransferase 10;N-alpha-acetyltransferase 11	17.0103	16.9505	17.2078	17.178	16.677	16.7126	16.5099	16.6193	17.0536	16.9108	0.055354	16.8424	3.52713	0.0107774	0.0404695	-3.06012	-0.00249019	16.956	-8.83438	5.59593e-05	0.00108425	-0.285655	temp UP	osmo DOWN
O70583	Mid1	E3 ubiquitin-protein ligase Midline-1	16.2679	16.2933	16.252	16.2613	16.4897	16.5447	16.2347	16.1858	16.141	16.0385	-0.0120932	16.1935	-0.831064	0.435238	0.544097	-6.64543	0.00130282	16.3515	3.69154	0.00809907	0.0241046	-5.85214	temp NS	osmo UP
Q8BR70	Yipf6	Protein YIPF;Protein YIPF6	12.8716	13.0779	13.0012	12.8853	12.9301	12.9601	13.5313	13.2075	13.2611	13.404	-0.0121943	13.2256	-0.44529	0.670481	0.750029	-6.90911	9.15435e-06	12.9544	0.0221209	0.982984	0.987772	-10.1456	temp NS	osmo NS
Q3UJP5	2610301B20Rik	Protein C8orf37 homolog	17.8696	17.9577	18.0785	18.0668	17.9193	17.8174	17.9928	18.0645	17.4595	17.3357	-0.0731777	17.78	-3.64603	0.00926115	0.0371322	-2.89824	-0.00102143	17.9516	-3.05631	0.0190064	0.0455127	-6.77222	temp DOWN	osmo DOWN
Q9Z2S7	Tsc22d3	TSC22 domain family protein 3	14.1391	14.083	14.2068	14.2419	13.821	13.9327	14.178	14.1795	14.2176	14.1876	0.00129061	14.1641	0.103145	0.92094	0.944446	-7.01474	-0.0017373	14.0708	-5.21037	0.00134144	0.00688672	-3.86699	temp NS	osmo DOWN
B1AVH7	Tbc1d2	TBC1 domain family member 2A	13.6414	13.3264	13.8835	13.5296	13.5116	13.2951	13.6736	13.9908	13.7199	13.3964	-0.0378677	13.6247	-1.568	0.16388	0.25584	-5.82875	-0.00151593	13.5313	-1.98354	0.0887815	0.150948	-8.365	temp NS	osmo NS
B1AVK5	Col4a6		18.6595	18.5927	18.8152	18.6596	18.1954	18.4647	18.9662	18.6472	19.3673	18.8866	0.0322614	18.8532	1.03619	0.336919	0.44607	-6.45256	-0.00203652	18.5645	-3.7855	0.0071748	0.0220412	-5.72002	temp NS	osmo DOWN
B1AVZ0	Uprt	Uracil phosphoribosyltransferase homolog	18.4605	18.3831	18.5526	18.5476	18.4478	18.369	18.3014	18.3443	18.5888	18.5264	0.0283662	18.4341	2.30322	0.0573147	0.119281	-4.80558	-0.000708375	18.4601	-2.22964	0.0619736	0.113646	-8.00506	temp NS	osmo NS
Q9Z2C5	Mtm1	Myotubularin	17.1042	17.2313	16.7331	16.7604	17.0175	16.9879	16.9764	16.8644	16.6472	16.6413	-0.0259466	16.9108	-0.977906	0.362914	0.472398	-6.51061	0.00127989	16.9724	1.78469	0.118586	0.189981	-8.64741	temp NS	osmo NS
O88207	Col5a1	Collagen alpha-1(V) chain	21.084	20.9992	21.0885	21.1135	20.3324	20.4136	20.9293	21.0011	21.2968	21.2283	0.0349325	21.0898	2.55082	0.0403287	0.0933502	-4.44667	-0.00363996	20.8385	-4.94392	0.00179515	0.00845936	-4.19164	temp NS	osmo DOWN
O08585	Clta	Clathrin light chain A	19.9118	19.8732	19.8418	19.8305	19.6143	19.6315	19.8011	19.9904	18.2155	18.1033	-0.194961	19.3159	-3.17552	0.0170824	0.0534607	-3.54933	-0.00106628	19.7838	-2.41028	0.0476445	0.0922909	-7.73652	temp NS	osmo NS
Q6VVW5	Npr2	Guanylate cyclase;Atrial natriuretic peptide receptor 2	15.6219	15.5715	15.9055	15.8531	15.45	15.3793	16.3	15.9833	15.8963	15.9213	-0.0372571	15.8824	-1.36958	0.216006	0.314903	-6.07858	-0.00232333	15.6302	-7.59256	0.0001445	0.00182635	-1.36092	temp NS	osmo DOWN
B1AX39	Zcchc7	Zinc finger CCHC domain-containing protein 7	11.7962	11.81	11.6802	11.5329	11.5169	11.6637	11.9941	11.9512	11.2938	11.039	-0.0939548	11.6474	-4.00144	0.00596202	0.029027	-2.42625	-8.1201e-05	11.6667	-0.137898	0.894302	0.920466	-10.135	temp DOWN	osmo NS
Q9DBS2	Tprgl;Tprg1l	Tumor protein p63-regulated gene 1-like protein	18.253	18.2682	18.4222	18.2085	18.0297	18.0463	18.398	18.503	18.4902	18.1836	-0.0166281	18.3493	-0.964156	0.36927	0.479215	-6.52394	-0.0013867	18.2046	-3.25549	0.0144572	0.0366909	-6.47925	temp NS	osmo DOWN
Q505F5	Lrrc47	Leucine-rich repeat-containing protein 47	20.0113	20.0596	20.1145	20.1299	20.1159	20.0931	19.9978	20.1838	19.799	19.8908	-0.0287301	19.9904	-1.96556	0.0930009	0.16804	-5.28823	-8.86314e-05	20.0874	-0.283494	0.785206	0.834851	-10.1001	temp NS	osmo NS
Q62036	Cep131	Centrosomal protein of 131 kDa	18.3055	18.2755	18.2183	18.3343	18.1637	18.2024	18.506	18.6443	18.3578	18.3786	-0.0290354	18.4113	-1.92	0.0992823	0.176343	-5.35213	-0.000466292	18.2499	-1.40874	0.202808	0.28977	-9.14724	temp NS	osmo NS
B1AXP6	Tomm5	Mitochondrial import receptor subunit TOM5 homolog	17.5743	17.5267	17.7886	17.7456	17.3695	17.5364	17.5205	17.413	18.1976	18.4898	0.100139	17.787	3.32583	0.0139985	0.0471599	-3.33839	-0.00157098	17.5902	-4.22443	0.00414598	0.0151873	-5.11858	temp UP	osmo DOWN
B1AY10	Nfx1	Transcriptional repressor NF-X1	13.5441	13.8639	13.856	14.0734	12.3268	12.3702	14.6046	14.4	13.7149	13.4265	-0.120855	13.9257	-5.20102	0.00154826	0.0156342	-0.973091	-0.00808118	13.3391	-6.01783	0.000587039	0.00411143	-2.94167	temp DOWN	osmo DOWN
B1AY13	Usp24	Ubiquitin carboxyl-terminal hydrolase;Ubiquitin carboxyl-terminal hydrolase 24	18.6426	18.7263	18.7876	18.732	18.5569	18.64	18.8831	18.8878	18.4457	18.6591	-0.0414842	18.7075	-2.98861	0.0219775	0.0624311	-3.81491	-0.000806605	18.6809	-2.63474	0.0344624	0.0719994	-7.40071	temp NS	osmo NS
Q8R5A3	Apbb1ip	Amyloid beta A4 precursor protein-binding family B member 1-interacting protein	17.5055	17.3918	17.004	16.9938	17.8982	17.8062	17.5997	17.5276	16.9695	16.8162	-0.0776426	17.3017	-3.60887	0.00970833	0.0381155	-2.94863	0.00426642	17.4333	13.2051	4.13441e-06	0.000332169	2.68064	temp DOWN	osmo UP
Q9Z0T9	Itgb6	Integrin beta;Integrin beta-6	18.3416	18.3552	18.4217	18.3571	17.9536	17.9442	18.2316	18.0334	19.2814	19.3287	0.136014	18.5953	4.30741	0.00414374	0.0245215	-2.03489	-0.00220251	18.2289	-4.61817	0.00259798	0.0109212	-4.60214	temp UP	osmo DOWN
Q8C5N3	Cwc22;mKIAA1604;Gm13695;Gm13697	Pre-mRNA-splicing factor CWC22 homolog	18.4593	18.5463	18.4895	18.5135	18.2645	18.3935	18.5461	18.4835	18.2839	18.6636	-0.00485355	18.4971	-0.273987	0.792549	0.848572	-6.97813	-0.000862565	18.4444	-2.26283	0.0590447	0.109298	-7.95592	temp NS	osmo NS
P0C0A3	Chmp6	Charged multivesicular body protein 6	17.1413	17.2221	17.2648	17.3299	17.2142	17.2231	17.4562	17.2606	17.4705	17.5934	0.0158651	17.3574	0.748084	0.480451	0.587123	-6.71379	-0.000393457	17.2326	-1.18232	0.276631	0.370686	-9.41686	temp NS	osmo NS
Q8BKX1	Baiap2	Brain-specific angiogenesis inhibitor 1-associated protein 2	17.9157	17.9083	17.9938	17.9339	18.1656	18.2235	17.7682	17.7091	18.7713	18.4602	0.10199	18.0888	3.91671	0.00661053	0.0306394	-2.53711	0.00115335	18.0235	2.5059	0.0414844	0.0827767	-7.5936	temp UP	osmo NS
B1AZA5	Tmem245	Transmembrane protein 245	18.9502	18.9451	18.9203	18.8205	19.1671	19.2662	19.0831	18.7871	18.8533	19.0006	-0.000657146	18.9366	-0.0407637	0.968701	0.979479	-7.01987	0.00173123	19.0116	4.5682	0.00275326	0.0113859	-4.66645	temp NS	osmo UP
B1AZI6	Thoc2	THO complex subunit 2	19.9042	19.8586	19.7361	19.6535	19.917	19.9108	19.7145	19.7615	20.0257	20.0039	0.0339985	19.8781	2.88145	0.0254458	0.0686173	-3.96855	0.00109548	19.83	3.33583	0.0129664	0.0339636	-6.36211	temp NS	osmo UP
B1AZP2	Dlgap4	Disks large-associated protein 4	18.6245	18.647	18.8707	18.8411	18.6219	18.6288	18.6947	18.738	18.388	18.3518	-0.0405277	18.574	-2.92631	0.0239276	0.0657731	-3.90412	-0.00115282	18.7057	-3.34527	0.0128026	0.0336255	-6.3484	temp NS	osmo DOWN
Q62377	Zrsr2	U2 small nuclear ribonucleoprotein auxiliary factor 35 kDa subunit-related protein 2	16.5971	16.669	16.7344	16.6621	16.5189	16.5263	15.9971	16.1145	16.2053	16.1551	0.0257467	16.2897	0.849224	0.425761	0.535286	-6.62969	-0.00087823	16.618	-3.02863	0.019751	0.0468696	-6.81319	temp NS	osmo DOWN
Q6PDN3	Mylk	Myosin light chain kinase, smooth muscle;Myosin light chain kinase, smooth muscle, deglutamylated form	22.1698	22.1747	22.7339	22.7379	22.3823	22.3604	22.7942	22.6877	22.2371	21.9998	-0.081476	22.3439	-4.63508	0.00285033	0.0201476	-1.63156	-0.00182277	22.4265	-2.07191	0.0780294	0.13603	-8.2368	temp DOWN	osmo NS
Q9D773	Mrpl2	39S ribosomal protein L2, mitochondrial	16.0742	16.1756	16.5508	16.3759	15.9989	16.1956	16.4231	16.1512	16.9101	17.0802	0.0761623	16.4691	2.04868	0.0825393	0.153985	-5.17072	-0.00183086	16.2285	-3.20596	0.0154673	0.0386378	-6.55178	temp NS	osmo DOWN
Q61036	Pak3	Non-specific serine/threonine protein kinase;Serine/threonine-protein kinase PAK 3	18.2703	18.1626	18.1673	18.1839	18.6003	18.5491	18.2675	18.3953	18.0003	18.1029	-0.033748	18.1998	-2.46801	0.0453362	0.101482	-4.56684	0.00199574	18.3222	4.33379	0.00363283	0.0138596	-4.97292	temp NS	osmo UP
Q80UV9	Taf1	Transcription initiation factor TFIID subunit 1	16.2482	16.3493	16.5833	16.5463	16.2251	16.2845	16.3319	16.3219	16.5887	16.7754	0.0392834	16.4359	2.02806	0.0850199	0.157343	-5.19998	-0.00155022	16.3728	-3.99778	0.00548329	0.0184759	-5.42584	temp NS	osmo DOWN
Q08879	Fbln1	Fibulin-1	18.7638	18.7991	19.0825	19.2428	18.0804	18.0774	18.5899	18.807	18.5703	18.1868	-0.0342129	18.6195	-1.39122	0.20967	0.308286	-6.05219	-0.00541886	18.6743	-11.108	1.28417e-05	0.00051059	1.38844	temp NS	osmo DOWN
P14206	Rpsa	40S ribosomal protein SA	22.4017	22.2435	22.368	22.4554	22.2709	22.2588	22.2775	22.3217	22.5822	22.7486	0.0415338	22.4292	2.30632	0.0570618	0.119019	-4.8011	-0.000734336	22.3331	-2.08746	0.0762764	0.133462	-8.2141	temp NS	osmo NS
B2KF50	Uhrf1bp1		17.3563	17.3703	17.3161	17.3151	17.3831	17.4035	17.6197	17.439	17.6058	17.6602	0.00824757	17.5085	0.450093	0.667189	0.747808	-6.90672	0.00038813	17.3574	1.53477	0.169806	0.252538	-8.98586	temp NS	osmo NS
Q8BFQ9	Klhl42	Kelch-like protein 42	14.4028	14.3068	14.5462	14.5539	14.2904	14.3843	14.7112	14.7526	14.4801	14.3948	-0.0407458	14.508	-2.49702	0.0435124	0.0986557	-4.52476	-0.00106352	14.4141	-2.90319	0.023537	0.0536843	-6.99952	temp NS	osmo NS
Q9QWH1	Phc2	Polyhomeotic-like protein 2	15.4788	15.4853	15.678	15.6822	15.4382	15.4254	15.3961	15.5213	16.1324	15.9173	0.0640194	15.6552	2.76103	0.0300507	0.0765456	-4.14214	-0.00124143	15.5313	-4.14928	0.00454477	0.0161714	-5.21966	temp NS	osmo DOWN
Q8BR07	Bicd1	Protein bicaudal D homolog 1	17.5986	17.6748	17.8341	17.9381	17.62	17.6958	17.2003	17.3274	18.2196	18.7799	0.146334	17.8001	4.59877	0.0029687	0.0204599	-1.67545	-0.00114109	17.7269	-2.59827	0.0363144	0.074966	-7.45532	temp UP	osmo NS
Q505B7	Zbtb8os	Protein archease	18.0349	17.8788	18.2626	18.1744	18.1876	18.0594	17.9095	17.8948	18.6061	18.4207	0.0697261	18.1241	3.03549	0.0206224	0.0601113	-3.74799	-0.000474789	18.0996	-0.774846	0.464427	0.558161	-9.816	temp NS	osmo NS
Q8BQZ5	Cpsf4	Cleavage and polyadenylation specificity factor subunit 4	18.4287	18.4084	18.2704	18.298	18.3857	18.3761	18.3341	18.3639	18.3341	18.1658	-0.00970112	18.3392	-0.656259	0.534067	0.635525	-6.78232	0.000483271	18.3612	1.52151	0.173034	0.25621	-9.00318	temp NS	osmo NS
B2M1R6	Hnrnpk		17.7064	17.63	17.3774	17.2751	17.9739	17.8486	17.1717	17.2019	17.7974	17.6886	0.0722535	17.5327	5.01651	0.00187998	0.0167661	-1.18254	0.00292517	17.6352	8.02065	0.000102772	0.00150637	-0.975082	temp UP	osmo UP
Q61990	Pcbp2	Poly(rC)-binding protein 2	20.7066	20.6498	20.8816	20.7798	20.8023	20.7809	20.6728	20.665	20.5329	20.3591	-0.0248214	20.5977	-1.60994	0.154471	0.243794	-5.77393	-0.00019555	20.7668	-0.468077	0.654311	0.724649	-10.0222	temp NS	osmo NS
P14211	Calr	Calreticulin	24.673	24.8466	23.9034	24.0363	24.2928	24.2744	23.573	23.8685	25.3863	25.6463	0.222745	24.6656	11.6001	1.33376e-05	0.00261076	3.99329	0.0015687	24.3378	1.08037	0.316675	0.413599	-9.5282	temp UP	osmo NS
P61021	Rab5b	Ras-related protein Rab-5B	19.4049	19.4265	19.4193	19.3702	19.7102	19.8137	19.5873	19.4273	19.6519	19.6918	0.0166026	19.5316	0.993937	0.355612	0.465012	-6.49489	0.00183604	19.5241	3.94482	0.00585997	0.019274	-5.49866	temp NS	osmo UP
P58334	Klf16	Krueppel-like factor 16	14.1518	14.1549	14.3376	14.4357	14.3169	14.2374	14.1919	14.263	14.5192	14.4477	0.0272264	14.2881	1.54523	0.169212	0.262061	-5.85826	-0.000547346	14.2724	-1.10072	0.308326	0.40474	-9.50653	temp NS	osmo NS
Q9D1L0	Zbed5;Chchd2	Coiled-coil-helix-coiled-coil-helix domain-containing protein 2	18.2974	18.5307	18.5398	18.6381	18.6421	18.7682	18.4388	18.6609	17.8177	17.9855	-0.0755344	18.2885	-3.35341	0.013501	0.0460942	-3.29996	0.000581028	18.5694	0.843874	0.427328	0.522875	-9.75756	temp DOWN	osmo NS
Q8BGV8	Mief1	Mitochondrial dynamics protein MID51	15.7212	15.7397	15.9904	15.978	15.7708	15.8456	15.8575	15.6391	15.5437	15.7033	-0.014373	15.7008	-0.951628	0.375135	0.484894	-6.53597	-0.000880028	15.841	-1.93067	0.0959016	0.16034	-8.44098	temp NS	osmo NS
Q8CDA1	Inpp5f	Phosphatidylinositide phosphatase SAC2	17.7189	17.7359	17.9386	17.8781	17.4579	17.5102	18.2172	18.0599	17.6538	17.6601	-0.0624445	17.8409	-4.44425	0.0035375	0.0223369	-1.86446	-0.00212134	17.7066	-7.52728	0.000152417	0.00187241	-1.42126	temp DOWN	osmo DOWN
Q8R4C2	Rufy2	RUN and FYVE domain-containing protein 2	17.324	17.331	17.5942	17.5858	17.166	17.1317	17.7464	17.673	17.1666	17.6148	-0.0436028	17.476	-2.00121	0.0883611	0.16126	-5.23797	-0.00220594	17.3555	-8.1421	9.3558e-05	0.00142844	-0.868647	temp NS	osmo DOWN
Q8BZH0	Slc39a13	Zinc transporter ZIP13	14.6771	14.9879	14.9248	14.9871	15.103	15.0895	15.3429	14.6365	15.6043	15.589	0.0649239	15.1396	1.57041	0.163326	0.255132	-5.82563	0.000701569	14.9616	1.07001	0.320994	0.417812	-9.53911	temp NS	osmo NS
B2RQ71	Dip2c		16.0883	16.113	16.1127	16.1254	15.7954	15.7968	15.8487	15.5507	15.8434	15.8005	0.021908	15.8741	0.925849	0.387429	0.496747	-6.56034	-0.00161467	16.0053	-3.98804	0.0055505	0.018639	-5.4392	temp NS	osmo DOWN
B2RQC6	Cad	CAD protein;Glutamine-dependent carbamoyl-phosphate synthase;Aspartate carbamoyltransferase;Dihydroorotase	21.6104	21.6026	21.7969	21.6956	21.3507	21.3886	21.2517	21.2417	21.6326	21.4928	0.042814	21.472	2.79542	0.0286518	0.0739696	-4.09248	-0.00188298	21.5741	-6.0934	0.000545564	0.00394148	-2.85936	temp NS	osmo DOWN
B2RQC7	Dip2b		14.1279	14.2207	14.3673	14.4135	13.9082	13.9739	14.1471	14.1153	14.5575	14.6851	0.0558884	14.3089	2.89261	0.0250587	0.0678843	-3.95251	-0.00224685	14.1686	-7.4724	0.000159454	0.00190767	-1.47232	temp NS	osmo DOWN
B2RQG2	Phf3		16.6434	16.7347	16.6881	16.8021	16.7929	16.7976	16.6293	16.715	16.8311	16.9118	0.0227109	16.7442	1.63746	0.148576	0.237113	-5.73762	0.000250733	16.7432	0.685724	0.515499	0.60674	-9.88519	temp NS	osmo NS
Q05921	Rnasel	2-5A-dependent ribonuclease	18.1005	18.031	18.3145	18.3852	17.9638	17.9557	18.4194	18.3385	18.3683	18.2581	-0.0137759	18.2526	-0.702075	0.506852	0.610782	-6.74909	-0.00195045	18.1251	-5.64689	0.000849453	0.00512626	-3.35613	temp NS	osmo DOWN
P97433	Arhgef28	Rho guanine nucleotide exchange factor 28	17.5801	17.751	17.5515	17.7767	17.8857	17.9293	17.976	17.9076	17.4939	17.6403	-0.0476942	17.7248	-3.36316	0.0133299	0.0456324	-3.28641	0.00121704	17.7457	2.288	0.0569169	0.106444	-7.91857	temp DOWN	osmo NS
P14873	Map1b	Microtubule-associated protein 1B;MAP1B heavy chain;MAP1 light chain LC1	21.9518	22.0313	22.1968	22.2454	21.8583	21.8753	21.6831	21.8479	22.117	22.0198	0.0386107	21.9418	2.83615	0.0270835	0.0711776	-4.03375	-0.00177181	22.0265	-5.83307	0.000704199	0.00457419	-3.14592	temp NS	osmo DOWN
Q7TT50	Cdc42bpb	Non-specific serine/threonine protein kinase;Serine/threonine-protein kinase MRCK beta	21.4156	21.3977	21.477	21.3718	21.5689	21.5301	21.9152	21.7343	21.3566	21.4207	-0.0574794	21.54	-3.71614	0.00847758	0.0352686	-2.8037	0.000625532	21.4602	1.8244	0.111945	0.181364	-8.59179	temp DOWN	osmo NS
P08122	Col4a2	Collagen alpha-2(IV) chain;Canstatin	21.5458	21.6784	21.8737	21.6963	21.4864	21.5382	21.9094	21.6229	21.6424	21.2414	-0.0395437	21.6067	-1.87846	0.105374	0.18391	-5.41003	-0.00136325	21.6365	-3.36891	0.0124016	0.032953	-6.31408	temp NS	osmo DOWN
Q8VBX6	Mpdz	Multiple PDZ domain protein	18.3817	18.4504	18.3904	18.5059	18.6998	18.6561	18.5017	18.5062	18.9092	18.7532	0.034939	18.5837	1.6918	0.137556	0.224356	-5.66519	0.00114898	18.5141	2.54011	0.0394855	0.079765	-7.54239	temp NS	osmo NS
B2RQS1	Strn3		20.3055	20.347	20.2619	20.3403	20.3829	20.3626	20.1543	20.195	20.2483	20.2671	0.0124124	20.2529	0.964149	0.369273	0.479215	-6.52395	0.000358149	20.3334	1.28087	0.242048	0.332937	-9.30304	temp NS	osmo NS
Q8VHK9	Dhx36	ATP-dependent RNA helicase DHX36	19.1298	19.1721	19.1157	19.1031	19.3242	19.2936	19.0184	18.9977	18.9697	18.8792	-0.00646985	19.0278	-0.401501	0.700851	0.775406	-6.92974	0.000997635	19.1898	3.43602	0.0113356	0.0308505	-6.217	temp NS	osmo UP
Q8BWZ3	Naa25	N-alpha-acetyltransferase 25, NatB auxiliary subunit	19.529	19.6323	19.6442	19.643	19.3184	19.2946	19.6389	19.7212	19.1607	19.064	-0.0657483	19.4577	-3.45674	0.0118013	0.0426709	-3.15685	-0.00168542	19.5102	-4.5455	0.0028272	0.011635	-4.69579	temp DOWN	osmo DOWN
Q61333	Tnfaip2	Tumor necrosis factor alpha-induced protein 2	16.8088	16.721	16.722	16.7115	16.4084	16.5608	16.793	16.6378	16.6298	16.7135	-0.00390208	16.7173	-0.279819	0.788262	0.845805	-6.97631	-0.00116055	16.6554	-2.31584	0.054655	0.103276	-7.87721	temp NS	osmo NS
B2RQY6	BC035947		17.1316	17.2629	17.3117	17.3316	16.94	17.1651	17.039	16.8335	18.3223	18.03	0.144499	17.4365	4.34002	0.00398944	0.0239053	-1.99402	-0.00134553	17.1905	-3.10232	0.0178342	0.0432759	-6.70425	temp UP	osmo DOWN
Q8BWS5	Gprin3	G protein-regulated inducer of neurite outgrowth 3	15.5022	15.6556	15.44	15.4951	15.8077	15.8335	15.4063	15.4323	15.7967	15.6961	0.0399726	15.5816	3.00191	0.0215835	0.0618727	-3.7959	0.00176528	15.6223	4.83954	0.00201757	0.0091353	-4.32154	temp NS	osmo UP
Q8BZW8	Nhlrc2	NHL repeat-containing protein 2	20.2007	20.2992	20.0902	20.1467	20.4754	20.4571	19.9556	20.1647	20.1939	20.2281	0.0208094	20.1737	1.39422	0.208803	0.307247	-6.04851	0.00173926	20.2782	5.62895	0.00086514	0.00518405	-3.37663	temp NS	osmo UP
Q9JHD1	Kat2b	Histone acetyltransferase KAT2B	16.8809	17.4687	17.0462	17.4158	16.4833	16.6139	16.5392	16.7874	20.9231	21.6868	0.531438	18.381	3.88071	0.00690925	0.0313946	-2.58453	-0.00341171	16.9848	-2.91087	0.0232846	0.0532275	-6.9881	temp UP	osmo NS
Q9Z0R6	Itsn2;mKIAA1256	Intersectin-2	20.0025	20.1493	20.2176	20.1618	19.7647	19.8163	19.9224	20.0424	19.8801	19.8536	-0.0110601	19.9751	-0.688727	0.514686	0.61798	-6.75897	-0.00199566	20.0187	-5.17917	0.00138731	0.00705709	-3.9045	temp NS	osmo DOWN
B2RR83	Ythdc2	Probable ATP-dependent RNA helicase YTHDC2	16.8308	16.8652	16.8633	16.8378	16.8578	16.8087	16.9356	16.9237	16.9573	17.0105	0.00442802	16.9205	0.333152	0.749448	0.815347	-6.95787	-8.63727e-05	16.8439	-0.325478	0.754571	0.809973	-10.0856	temp NS	osmo NS
Q9Z0X4	Pde3a	cGMP-inhibited 3,5-cyclic phosphodiesterase A	15.3778	15.4951	15.4823	15.4528	15.2474	15.4453	15.5541	15.4226	15.3988	15.2421	-0.0199025	15.4151	-1.39106	0.209714	0.308291	-6.05238	-0.000606143	15.4168	-1.49118	0.180624	0.26461	-9.04249	temp NS	osmo NS
Q4QQM5	Fam73a	Protein FAM73A	12.3816	12.869	12.4605	12.8334	12.5076	12.6997	12.8556	12.9738	12.8879	13.0705	0.00133707	12.8398	0.047365	0.963637	0.976427	-7.01954	-0.000216629	12.6253	-0.239218	0.817962	0.860929	-10.1132	temp NS	osmo NS
Q9WTQ5	Akap12	A-kinase anchor protein 12	19.1213	19.2521	19.1296	19.1118	19.1182	19.0802	19.4043	19.5631	19.1426	18.9522	-0.0550318	19.2393	-3.67044	0.00897974	0.0364598	-2.86526	-0.000107573	19.1355	-0.303348	0.770663	0.823868	-10.0935	temp DOWN	osmo NS
Q8C341	Suco	SUN domain-containing ossification factor	17.7085	17.7256	18.0112	17.8315	17.9419	18.0372	17.3939	17.1817	18.0406	18.2684	0.106049	17.7198	6.2988	0.000532895	0.00983983	0.174605	0.000340917	17.876	0.528351	0.613995	0.691537	-9.98903	temp UP	osmo NS
Q3THK7	Gmps	GMP synthase [glutamine-hydrolyzing]	22.0884	22.1067	22.0874	22.0177	22.1683	22.1498	22.0026	22.1421	21.5602	21.4308	-0.0642353	21.8885	-2.56182	0.0397083	0.0923342	-4.43071	0.000532433	22.103	1.97149	0.0903565	0.153115	-8.38236	temp NS	osmo NS
Q689Z5	Sbno1	Protein strawberry notch homolog 1	17.9008	17.7858	17.6992	17.7129	18.0713	18.0618	17.8759	17.804	17.8247	17.7821	-0.0040259	17.8289	-0.321583	0.757806	0.82268	-6.96214	0.00180269	17.872	5.81164	0.000719406	0.00462285	-3.16988	temp NS	osmo UP
Q4VBF2	R3hdm4	R3H domain-containing protein 4	15.2	15.2977	15.1281	15.0114	15.5479	15.5306	15.1401	15.1782	15.8013	15.8213	0.0750308	15.4064	3.52376	0.0108241	0.0405053	-3.06473	0.00234738	15.286	6.76077	0.000293641	0.00276714	-2.16196	temp UP	osmo UP
Q3V009	Tmed1	Transmembrane emp24 domain-containing protein 1	18.227	18.2243	18.2381	18.0752	18.2172	18.4272	18.4211	17.8658	19.1819	19.2712	0.123251	18.5319	3.09749	0.0189663	0.0570258	-3.65979	0.000827808	18.2348	1.88508	0.102488	0.168547	-8.506	temp NS	osmo NS
P56371	Rab4a	Ras-related protein Rab-4A	16.4211	16.5132	16.778	16.7656	16.3594	16.399	16.8283	16.5763	16.7041	16.8954	0.00613743	16.6564	0.267568	0.797276	0.851961	-6.9801	-0.00196284	16.5394	-5.27488	0.0012519	0.00655935	-3.78988	temp NS	osmo DOWN
Q8BHC9	Fut11	Alpha-(1,3)-fucosyltransferase 11	20.2276	20.236	19.8614	20.0143	20.3737	20.3247	19.8959	19.9939	20.2187	20.4015	0.0468459	20.1622	3.38124	0.0130184	0.0451024	-3.26128	0.00205675	20.173	5.34814	0.0011582	0.00623112	-3.70299	temp UP	osmo UP
Q923K4	Gtpbp3	tRNA modification GTPase GTPBP3, mitochondrial	16.0499	15.9758	15.9381	16.0397	16.1386	16.0792	15.9755	15.872	16.1837	16.2386	0.0340773	16.0492	2.55055	0.0403441	0.0933577	-4.44707	0.000600251	16.0369	1.8593	0.106407	0.173803	-8.54256	temp NS	osmo NS
P50284	Ltbr	Tumor necrosis factor receptor superfamily member 3	13.4303	13.7023	13.5423	13.3999	13.1899	13.2598	13.3595	13.2716	13.852	13.847	0.0650533	13.5771	4.13355	0.0050865	0.0268908	-2.25553	-0.00123153	13.4208	-1.78321	0.11884	0.190155	-8.64947	temp UP	osmo NS
P60710	Actb	Actin, cytoplasmic 1;Actin, cytoplasmic 1, N-terminally processed	25.02	25.0744	25.1356	25.1622	25.0011	25.0203	25.1071	25.3322	24.6875	24.6763	-0.0638801	24.9829	-3.8471	0.00720161	0.0321459	-2.62897	-0.000691068	25.0689	-2.52275	0.040487	0.0812721	-7.56838	temp DOWN	osmo NS
P63328	Ppp3ca	Serine/threonine-protein phosphatase;Serine/threonine-protein phosphatase 2B catalytic subunit alpha isoform	19.8832	19.9593	19.9589	20.0043	19.9832	19.984	19.9598	19.929	19.7059	19.6431	-0.0307686	19.8467	-2.13182	0.0732554	0.141184	-5.05219	9.72727e-06	19.9622	0.0315279	0.975751	0.981795	-10.1453	temp NS	osmo NS
Q9JLB2	Mpp5	MAGUK p55 subfamily member 5	19.0369	18.9575	19.1401	19.1258	19.3112	19.297	19.3343	19.2583	19.1186	19.131	-0.0253527	19.1394	-1.57854	0.161467	0.252798	-5.81504	0.000855897	19.1448	1.5274	0.171593	0.254703	-8.9955	temp NS	osmo NS
Q3U0V2	Tradd	Tumor necrosis factor receptor type 1-associated DEATH domain protein	19.7386	19.6272	20.0131	19.9565	19.8293	19.7059	19.9595	19.943	19.6095	19.4561	-0.0524398	19.7223	-3.98133	0.00610932	0.029314	-2.45246	-0.00108611	19.8118	-1.97838	0.0894521	0.151841	-8.37243	temp DOWN	osmo NS
Q7JJ13	Brd2	Bromodomain-containing protein 2	19.1947	19.2961	19.1711	19.1196	19.1697	19.2017	18.912	18.8756	18.9536	18.7392	0.00185716	18.9952	0.0732446	0.943802	0.961947	-7.01776	0.000201826	19.1922	0.584609	0.577618	0.660307	-9.9547	temp NS	osmo NS
Q9Z1Y4	Trip6	Thyroid receptor-interacting protein 6	19.2876	19.3287	19.3825	19.3103	19.4918	19.4671	19.5953	19.5962	19.2109	19.2863	-0.0448399	19.3842	-3.60333	0.00977701	0.0382814	-2.95616	0.000665171	19.378	1.84616	0.10846	0.176731	-8.56113	temp DOWN	osmo NS
Q8BWF0	Aldh5a1	Succinate-semialdehyde dehydrogenase, mitochondrial	19.03	19.0487	19.2303	19.2381	18.7785	18.8166	18.8166	18.9577	18.8201	18.8915	-0.000408058	18.9274	-0.0257606	0.980217	0.98707	-7.02044	-0.00218332	19.0237	-8.33872	8.05568e-05	0.0013311	-0.699031	temp NS	osmo DOWN
Q9Z1R4	D17H6S53E;D17h6s53e	Uncharacterized protein C6orf47 homolog	15.825	15.9693	15.7945	15.9012	16.1676	16.2213	15.9916	15.9269	15.9112	15.9853	-0.00250389	15.9349	-0.188743	0.85602	0.897029	-7.0005	0.00173306	15.9798	3.85758	0.00654375	0.0206654	-5.61945	temp NS	osmo UP
Q9QYC7	Ggcx	Vitamin K-dependent gamma-carboxylase	18.7374	18.7495	19.1312	18.9157	18.4941	18.6421	19.5684	19.009	19.621	19.5325	0.0212012	19.203	0.460967	0.659765	0.741337	-6.90123	-0.00227666	18.7783	-5.07418	0.00155495	0.00762885	-4.03169	temp NS	osmo DOWN
B2RS91	Rrn3	RNA polymerase I-specific transcription initiation factor RRN3	15.0512	14.9334	15.1071	15.1954	14.9145	14.9343	15.252	15.0903	15.135	15.2053	-0.00376048	15.1112	-0.224425	0.829279	0.875649	-6.99212	-0.00113431	15.0227	-3.37408	0.0123158	0.0327934	-6.30659	temp NS	osmo DOWN
P46935	Nedd4	E3 ubiquitin-protein ligase NEDD4	22.2485	22.2058	22.3152	22.3108	22.3576	22.3076	22.7865	22.5398	21.8427	21.603	-0.114443	22.2044	-6.18842	0.00058945	0.0104038	0.0664271	9.78898e-05	22.2909	0.28857	0.781478	0.832283	-10.0984	temp DOWN	osmo NS
B2RSH2	Gnai1	Guanine nucleotide-binding protein G(i) subunit alpha-1	17.495	17.4412	17.591	17.5926	17.6461	17.7211	17.5848	17.4872	18.0419	18.1738	0.0627994	17.704	2.34193	0.0542353	0.114882	-4.7496	0.000459093	17.5812	0.98206	0.359597	0.456842	-9.62873	temp NS	osmo NS
Q08091	Cnn1	Calponin;Calponin-1	21.2948	21.3593	20.9138	20.858	21.4316	21.2413	20.9297	21.0239	21.1978	20.5144	-0.0064028	21.0533	-0.1813	0.861625	0.901664	-7.00207	0.00225276	21.1831	3.70535	0.00795549	0.0237979	-5.83266	temp NS	osmo UP
Q8C8C1	Rtp1	Receptor-transporting protein 1	13.4373	13.7326	13.3567	13.2602	13.4482	13.4204	13.1318	12.9186	13.5267	12.9915	0.037679	13.2897	1.11364	0.304701	0.411989	-6.37175	0.000629251	13.4426	0.924305	0.386845	0.483414	-9.68443	temp NS	osmo NS
Q9CWF2	Tubb2b;Tubb2a	Tubulin beta-2B chain	17.3939	17.7337	17.4839	17.6365	17.6251	17.9303	18.1944	18.4502	17.5932	17.6317	-0.0951547	17.8328	-3.73909	0.00823716	0.0347417	-2.77291	0.00108734	17.6339	1.47795	0.184028	0.268361	-9.05951	temp DOWN	osmo NS
Q3ULJ0	Gpd1l	Glycerol-3-phosphate dehydrogenase [NAD(+)];Glycerol-3-phosphate dehydrogenase 1-like protein	19.1711	19.2348	19.1449	19.0857	19.5006	19.4827	19.3439	19.3496	18.9938	19.1702	-0.0326526	19.2105	-2.478	0.0446991	0.100481	-4.55234	0.00188177	19.27	5.29469	0.00122575	0.00644893	-3.76631	temp NS	osmo UP
Q6AW69	Cgnl1	Cingulin-like protein 1	19.5638	19.6725	19.7325	19.7827	19.8724	19.9789	19.7973	19.8177	19.6011	19.5633	-0.0291548	19.6693	-2.34819	0.053753	0.114145	-4.74053	0.000840096	19.7671	1.41323	0.20154	0.288228	-9.14162	temp NS	osmo NS
Q8CHG3	Gcc2	GRIP and coiled-coil domain-containing protein 2	20.2508	20.358	20.2989	20.3734	20.4238	20.4757	20.2611	20.304	20.6656	20.5255	0.0355787	20.3942	2.19849	0.0665778	0.132282	-4.95657	0.00056791	20.3634	1.53487	0.169783	0.252538	-8.98574	temp NS	osmo NS
Q921M3	Sf3b3	Splicing factor 3B subunit 3	21.4226	21.5235	21.4293	21.3969	21.4298	21.4727	21.5048	21.5978	21.364	21.203	-0.0316508	21.4359	-2.19618	0.0667981	0.132554	-4.95988	0.000190815	21.4458	0.620476	0.555091	0.641299	-9.93117	temp NS	osmo NS
Q69ZL1	Fgd6	FYVE, RhoGEF and PH domain-containing protein 6	15.2099	15.5953	14.9239	14.8956	14.776	14.9861	13.9223	14.1361	15.7229	15.4338	0.201914	15.0034	6.52245	0.000436154	0.00892655	0.389142	-0.0001436	15.0645	-0.111008	0.914804	0.935055	-10.1388	temp UP	osmo NS
Q9R0L6	Pcm1	Pericentriolar material 1 protein	17.5034	17.5572	17.632	17.6443	17.3994	17.5472	17.9832	17.8733	17.5403	17.1227	-0.0751037	17.5967	-3.98881	0.00605407	0.0291981	-2.4427	-0.000824374	17.5473	-2.47272	0.0435229	0.0859425	-7.64323	temp DOWN	osmo NS
Q9WVJ2	Psmd13	26S proteasome non-ATPase regulatory subunit 13	21.4849	21.4166	21.5481	21.4826	21.5505	21.498	21.7003	21.6487	21.5877	21.672	-0.00957295	21.585	-0.587891	0.576341	0.670871	-6.82822	4.4344e-05	21.4968	0.135465	0.896154	0.921627	-10.1354	temp NS	osmo NS
Q3UHX2	Pdap1	28 kDa heat- and acid-stable phosphoprotein	19.2502	19.3426	19.1485	19.2653	19.3064	19.4102	19.3673	19.198	18.5454	18.4921	-0.0854588	19.0326	-2.82407	0.0275387	0.0717818	-4.05115	0.000756929	19.2872	2.15173	0.0694398	0.123798	-8.11993	temp NS	osmo NS
Q4FK66	Prpf38a	Pre-mRNA-splicing factor 38A	18.8058	18.7302	18.8812	18.7581	18.869	18.7374	18.8626	18.7975	19.0162	18.8252	0.00890784	18.8396	0.589357	0.575414	0.670321	-6.82729	-8.22444e-05	18.7969	-0.21853	0.833407	0.872973	-10.1186	temp NS	osmo NS
Q32Q92	Acot6;Acot4	Acyl-coenzyme A thioesterase 6;Acyl-coenzyme A thioesterase 4	15.5115	15.5474	15.2354	15.4973	15.5727	15.5336	15.3453	15.4427	15.7492	15.8281	0.0470656	15.5707	3.42625	0.0122772	0.0435836	-3.19893	0.000933976	15.483	2.00492	0.086052	0.146962	-8.3341	temp UP	osmo NS
Q3TMW1	Ccdc102a	Coiled-coil domain-containing protein 102A	17.6025	17.6927	17.5157	17.5731	17.6102	17.6029	18.138	18.1318	17.6923	17.8799	-0.0491	17.8562	-2.44428	0.0468875	0.103959	-4.60127	0.000310358	17.5995	0.94049	0.379056	0.476096	-9.66908	temp NS	osmo NS
Q9D011	Mplkip	M-phase-specific PLK1-interacting protein	13.6087	13.7956	13.1586	13.413	14.1523	14.1893	13.2523	13.165	12.9854	12.7248	-0.029607	13.2553	-0.693691	0.511764	0.615245	-6.75531	0.00442511	13.7196	8.83578	5.5903e-05	0.00108425	-0.284512	temp NS	osmo UP
Q9Z1T2	Thbs4	Thrombospondin-4	16.8306	16.9087	16.9887	17.1686	15.8427	15.9233	16.4825	16.3381	18.7349	18.9173	0.280535	17.3687	4.69087	0.00267857	0.0195324	-1.56452	-0.00597841	16.6104	-6.36086	0.000423155	0.00335448	-2.57362	temp UP	osmo DOWN
P62806	Hist2h4;Hist1h4a	Histone H4	21.9573	21.7868	22.2321	22.2521	21.4391	21.6659	21.5454	21.5248	22.3652	22.3513	0.0992701	21.9218	6.13204	0.000620935	0.0106318	0.0105797	-0.00344793	21.8889	-7.45669	0.000161535	0.00192081	-1.48698	temp UP	osmo DOWN
Q91YM2	Arhgap35	Rho GTPase-activating protein 35	19.1047	19.17	19.2133	19.2584	19.2931	19.3366	19.3635	19.3419	19.2043	19.1345	-0.0249765	19.2198	-1.89755	0.102531	0.180102	-5.38347	0.000395208	19.2293	0.957359	0.371065	0.467985	-9.65287	temp NS	osmo NS
Q5IRJ6	Slc30a9	Zinc transporter 9	19.3972	19.4548	19.4646	19.3424	19.4065	19.5604	19.5384	19.2366	19.457	19.4847	0.0101375	19.4281	0.650377	0.537626	0.638088	-6.78644	0.00039956	19.4376	1.06508	0.323066	0.419793	-9.54428	temp NS	osmo NS
B2RU91	Pggt1b		11.7656	12.1788	11.1607	11.0474	11.0449	11.4634	11.4009	11.2982	12.5158	11.8992	0.109006	11.8431	3.82762	0.00737728	0.0327051	-2.65481	0.00075054	11.4435	0.38544	0.711644	0.77388	-10.0616	temp UP	osmo NS
Q7TSI3	Ppp6r1	Serine/threonine-protein phosphatase 6 regulatory subunit 1	17.7589	17.9417	17.9905	18.0113	17.7776	17.8556	17.9983	18.018	17.6663	17.5887	-0.0459481	17.8286	-3.27211	0.0150253	0.0492108	-3.41349	-0.0009215	17.8893	-2.36127	0.0511597	0.0980796	-7.8096	temp DOWN	osmo NS
Q6S5J6	Krit1	Krev interaction trapped protein 1	16.8263	16.7957	16.922	16.907	16.8477	16.9602	16.9764	16.9793	16.8388	16.9358	-0.0135685	16.892	-1.01057	0.348159	0.457145	-6.47838	-5.26779e-05	16.8765	-0.143411	0.890108	0.916822	-10.1341	temp NS	osmo NS
Q9Z1Z2	Strap	Serine-threonine kinase receptor-associated protein	21.1851	21.1474	21.2332	21.1751	21.0453	20.9456	21.4582	21.4423	20.8815	20.6174	-0.0844589	21.122	-4.98473	0.00194482	0.0171441	-1.21912	-0.00104352	21.122	-3.13236	0.0171104	0.0419329	-6.65995	temp DOWN	osmo DOWN
Q61602	Gli3	Transcriptional activator GLI3;Transcriptional repressor GLI3R	12.6367	12.8725	13.0207	12.9047	12.7529	13.0311	12.8473	12.9611	13.3662	13.0215	0.0294599	12.9509	1.12581	0.299876	0.407196	-6.35869	-0.000353403	12.8698	-0.511955	0.624829	0.699815	-9.99843	temp NS	osmo NS
Q61315	Apc	Adenomatous polyposis coli protein	14.2281	14.2926	14.1522	14.3246	14.2209	14.3632	14.0582	14.0064	14.2398	13.926	0.0103368	14.1252	0.535735	0.609875	0.698858	-6.86019	0.00026827	14.2636	0.667229	0.526536	0.6165	-9.89864	temp NS	osmo NS
B2RUJ6	Rapgef6		15.9894	16.1834	15.9904	16.0078	16.5538	16.6349	16.1652	16.1996	15.5355	15.3378	-0.0856673	15.9018	-3.38364	0.0129778	0.0450123	-3.25796	0.00297596	16.2266	4.95985	0.00176366	0.00835221	-4.17195	temp DOWN	osmo UP
Q80YT7	Pde4dip	Myomegalin	17.9276	17.9203	17.8854	17.9132	17.9119	17.8352	18.3135	18.2474	17.7964	17.7048	-0.066749	17.985	-5.48781	0.00115523	0.0138446	-0.65733	-0.000128625	17.8989	-0.450243	0.66649	0.734728	-10.0314	temp DOWN	osmo NS
Q80U22	Rusc2	Iporin	17.2316	17.3834	17.5852	17.5781	17.192	17.3288	17.4193	17.5077	16.9283	17.0881	-0.0542879	17.2597	-3.45075	0.0118932	0.0427428	-3.16511	-0.00160627	17.3832	-3.57421	0.00943971	0.0271014	-6.01869	temp DOWN	osmo DOWN
Q80TH2	Erbb2ip	Protein LAP2	19.6084	19.5816	19.7243	19.7433	19.6203	19.6748	19.8014	19.6779	19.994	19.9909	0.0254238	19.7757	1.22634	0.262405	0.367425	-6.24727	-0.000431337	19.6588	-1.27416	0.24428	0.335462	-9.31097	temp NS	osmo NS
Q3ULD5	Mccc2	Methylcrotonoyl-CoA carboxylase beta chain, mitochondrial	20.3408	20.2399	20.2055	20.2178	20.2235	20.1714	20.0861	20.1314	19.8392	19.9543	-0.0200912	20.0986	-0.934156	0.383435	0.492453	-6.55254	-7.11145e-05	20.2332	-0.203371	0.844776	0.882219	-10.1222	temp NS	osmo NS
Q8BWC0	Tpcn2	Two pore calcium channel protein 2	15.4422	15.8885	16.1769	16.1889	15.5402	15.6701	16.4862	16.0243	16.7673	17.0687	0.062346	16.2795	1.01085	0.348031	0.457057	-6.4781	-0.00288884	15.8178	-3.41887	0.0115982	0.0313418	-6.24176	temp NS	osmo DOWN
Q8K363	Ddx18	ATP-dependent RNA helicase DDX18	18.9765	19.1192	19.4321	19.5191	18.5449	18.7548	18.866	18.8429	18.9204	18.8523	0.00752225	18.9296	0.473021	0.651584	0.734198	-6.895	-0.00412873	19.0578	-9.34124	3.92426e-05	0.000894041	0.1174	temp NS	osmo DOWN
Q3UMW8	Cln5	Ceroid-lipofuscinosis neuronal protein 5 homolog	18.9096	18.9492	18.9415	18.968	19.4609	19.3773	19.324	19.3242	18.6077	18.4862	-0.0952854	18.9335	-7.1939	0.000246394	0.00731343	0.997927	0.00232167	19.1011	3.65562	0.00848604	0.0249259	-5.90294	temp DOWN	osmo UP
P06795	Abcb1b	Multidrug resistance protein 1B	17.5312	17.6037	17.8109	17.6599	17.4748	17.5047	17.4918	17.4524	18.1645	18.2479	0.0843402	17.7486	3.59251	0.00991264	0.0384492	-2.97087	-0.00122838	17.5975	-3.468	0.0108628	0.0298728	-6.17091	temp UP	osmo DOWN
Q62190	Mst1r	Macrophage-stimulating protein receptor;Macrophage-stimulating protein receptor alpha chain;Macrophage-stimulating protein receptor beta chain;Receptor protein-tyrosine kinase	16.8776	16.9507	16.8229	16.888	16.73	16.9894	16.9561	16.8938	17.5559	17.8261	0.0857692	17.1767	2.76776	0.0297714	0.0760371	-4.13241	2.10715e-05	16.8764	0.0450372	0.965367	0.973657	-10.1447	temp NS	osmo NS
B2RUR8	Otud7b	OTU domain-containing protein 7B	18.3996	18.3873	18.1099	18.1214	18.4897	18.4049	18.2483	18.2914	19.0052	19.1333	0.092244	18.5775	3.814	0.00750293	0.0329749	-2.67291	0.0016581	18.3188	4.47327	0.00307739	0.0123777	-4.78962	temp UP	osmo UP
Q5SYH2	Tmem199	Transmembrane protein 199	17.6974	17.5976	17.5811	17.3945	18.0705	18.2156	17.8754	17.5208	17.1058	17.2046	-0.061972	17.5003	-2.62783	0.0361897	0.0870898	-4.33497	0.00327604	17.7594	5.78475	0.000739018	0.00471317	-3.20005	temp NS	osmo UP
Q9D1I2	1110007C09Rik	Bcl10-interacting CARD protein	17.1885	17.1086	17.3838	17.2308	17.389	17.3339	17.6109	17.2882	17.3418	17.4714	-0.0109567	17.3349	-0.485183	0.643382	0.728181	-6.88856	0.000270656	17.2724	0.501465	0.631813	0.705671	-10.0043	temp NS	osmo NS
Q8VHI3	Pofut2	GDP-fucose protein O-fucosyltransferase 2	21.6536	21.6152	21.9318	22.0592	21.3833	21.4463	21.1227	21.2454	22.1395	22.4186	0.132101	21.6992	6.53141	0.000432714	0.00890387	0.397613	-0.0029036	21.6816	-8.16025	9.2263e-05	0.00141433	-0.852849	temp UP	osmo DOWN
Q8CGP1	Hist1h2bk;Hist1h2br;LOC665622;Hist1h2bf;Hist1h2bj;Hist1h2bp;Hist1h2bb;Hist1h2ba	Histone H2B;Histone H2B type 1-K;Histone H2B type 1-F/J/L;Histone H2B type 1-P;Histone H2B type 1-B	22.84	22.7596	22.8312	22.8496	22.4759	22.5051	22.1661	22.397	22.0646	22.1761	-0.00752415	22.4006	-0.202004	0.846055	0.889273	-6.99756	-0.00174937	22.7102	-4.31152	0.00373139	0.014186	-5.00245	temp NS	osmo DOWN
Q9CZ92	Cenpp	Centromere protein P	15.5842	15.5088	15.744	15.6566	14.5475	15.0411	14.9264	15.1728	15.7894	15.5261	0.0784057	15.418	4.30564	0.00415232	0.0245341	-2.03712	-0.00452984	15.347	-4.59822	0.0026588	0.011104	-4.62778	temp UP	osmo DOWN
Q99ML1	Bbc3	Bcl-2-binding component 3	13.3238	13.9681	13.4106	14.2885	13.7178	14.1337	12.6056	13.3557	14.9517	14.9405	0.23419	13.8576	4.94198	0.002036	0.0174039	-1.26856	0.000380999	13.8071	0.226216	0.82766	0.868502	-10.1166	temp UP	osmo NS
B2RVL6	Zcchc24	Zinc finger CCHC domain-containing protein 24	13.1134	13.1799	13.2067	13.4163	12.7913	13.0327	13.6972	13.4673	13.9934	13.9573	0.0352353	13.5681	0.875663	0.412232	0.52258	-6.60629	-0.00199748	13.1234	-3.89033	0.00627737	0.0200592	-5.57399	temp NS	osmo DOWN
Q925G2	Cybrd1	Cytochrome b reductase 1	14.6494	14.8815	14.4637	14.2922	14.4344	14.6359	15.1291	15.0742	14.3207	14.3742	-0.0915198	14.7382	-5.71036	0.000927016	0.0127741	-0.420266	0.000785988	14.5595	0.904261	0.396657	0.492851	-9.70315	temp DOWN	osmo NS
Q3THW5	H2afv;H2afz	Histone H2A;Histone H2A.V;Histone H2A.Z	20.4896	20.6365	20.465	20.7049	19.9551	19.9911	19.6845	20.0895	19.7763	20.4703	0.0403228	20.1911	0.959547	0.37142	0.481162	-6.52838	-0.00305915	20.3737	-3.93696	0.00591827	0.019402	-5.5095	temp NS	osmo DOWN
Q9D115	Zfp706;Znf706	Zinc finger protein 706	16.8468	16.9706	16.8515	16.8095	16.9769	16.9946	16.5244	16.5973	17.8209	17.4906	0.129999	17.0418	5.18293	0.0015777	0.0157219	-0.993408	0.000775992	16.9083	2.52643	0.0402729	0.0809274	-7.56288	temp UP	osmo NS
Q3U898	Myeov2	Myeloma-overexpressed gene 2 protein homolog	16.8639	16.74	16.8554	16.8863	16.7726	16.6611	16.5173	16.6052	17.1639	17.3488	0.0829318	16.8732	4.68905	0.00268398	0.0195324	-1.5667	-0.000770154	16.7966	-2.26709	0.0586786	0.108875	-7.94959	temp UP	osmo NS
Q8BZA9	Tigar;9630033F20Rik	Fructose-2,6-bisphosphatase TIGAR	17.1822	17.2278	17.0862	17.1212	17.5839	17.5336	17.0907	17.3114	17.2702	17.2033	0.00408853	17.2143	0.291537	0.779673	0.839701	-6.97252	0.00227513	17.2891	5.85503	0.000688981	0.00450473	-3.12141	temp NS	osmo UP
Q64523	Hist2h2ac;Hist2h2aa1;H2A	Histone H2A;Histone H2A type 2-C;Histone H2A type 2-A	16.7964	16.2466	15.9482	16.8543	16.5623	16.4501	17.2402	15.8891	14.3489	15.8132	-0.167405	16.0557	-1.93007	0.0978589	0.174423	-5.33804	0.000524843	16.4763	0.35665	0.732126	0.792099	-10.0736	temp NS	osmo NS
Q9EP89	Lactb	Serine beta-lactamase-like protein LACTB, mitochondrial	18.5653	18.5157	18.3693	18.4526	18.7349	18.6831	18.7495	18.7112	18.0673	18.5659	-0.0503166	18.5292	-2.39558	0.0502458	0.109157	-4.67188	0.00149018	18.5535	5.0681	0.00156533	0.00766992	-4.03911	temp NS	osmo UP
B2RWS6	Ep300	Histone acetyltransferase p300	16.3649	16.3891	16.4303	16.4438	16.2066	16.2046	16.5903	16.5626	16.5988	16.5232	-0.0058101	16.5048	-0.36791	0.724563	0.794044	-6.9442	-0.00115741	16.3399	-4.11755	0.00472564	0.0166247	-5.26257	temp NS	osmo DOWN
Q8CJH3	Plxnb1	Plexin-B1	14.8835	14.8455	15.0156	14.8062	15.0252	15.0075	15.1874	15.2265	15.7488	15.6199	0.0465911	15.2519	1.24085	0.25734	0.36146	-6.23069	0.000527053	14.9306	1.19657	0.271386	0.365039	-9.40077	temp NS	osmo NS
Q3UHF7	Hivep2	Transcription factor HIVEP2	16.5827	16.456	16.8491	16.7671	16.8242	16.7862	16.7886	16.7731	16.7097	16.628	-0.017906	16.6564	-1.0897	0.314377	0.422379	-6.39716	-1.46986e-05	16.7109	-0.0205842	0.984166	0.988439	-10.1456	temp NS	osmo NS
Q5NBX1	Cobl	Protein cordon-bleu	16.1875	16.2698	16.3015	16.3183	15.9105	15.9791	16.6524	16.5738	16.3934	16.7277	-0.0137405	16.4674	-0.536909	0.609109	0.698308	-6.8595	-0.00182561	16.1611	-4.9844	0.00171634	0.00817379	-4.14168	temp NS	osmo DOWN
Q91V24	Abca7	ATP-binding cassette sub-family A member 7	16.6458	16.6634	16.5105	16.6436	16.7422	16.6812	16.8138	16.7177	16.5164	16.6074	-0.0251511	16.6607	-2.03549	0.084117	0.156278	-5.18944	0.000673374	16.6478	2.10035	0.0748539	0.131455	-8.19527	temp NS	osmo NS
Q8BZ36	Rint1	RAD50-interacting protein 1	17.6962	17.865	17.5086	17.6082	17.8411	17.8951	18.0438	17.9092	17.3255	17.344	-0.07603	17.6973	-4.28516	0.00425283	0.0247523	-2.06288	0.00154825	17.7357	3.86655	0.00646957	0.0204593	-5.60698	temp DOWN	osmo UP
Q9WVB4	Slit3	Slit homolog 3 protein	21.3814	21.3373	21.1837	21.2744	21.6792	21.7766	20.5357	20.5401	22.4214	22.5002	0.232596	21.4527	9.63231	4.2352e-05	0.00364297	2.83591	0.00249454	21.4387	6.08952	0.000547611	0.00394756	-2.86356	temp UP	osmo UP
G3X9Z4	Pcf11		15.2665	15.2411	15.368	15.2563	15.2505	15.2004	15.2934	15.2112	15.4119	15.4921	0.0224414	15.3194	1.61262	0.153887	0.243174	-5.7704	-0.000433295	15.2638	-1.42711	0.197662	0.283931	-9.12418	temp NS	osmo NS
Q3UQ28	Pxdn	Peroxidasin homolog	19.9517	19.873	20.5348	20.5365	19.7827	19.8455	20.0162	19.9716	20.5493	20.1509	0.038323	20.0854	1.55246	0.167502	0.260006	-5.84891	-0.00360773	20.0874	-5.58179	0.000907947	0.00534407	-3.43071	temp NS	osmo DOWN
Q6ZPS6	Ankib1	Ankyrin repeat and IBR domain-containing protein 1	15.6022	15.6623	15.9801	16.0076	15.5031	15.5045	16.2495	16.1937	15.7155	15.575	-0.0767216	15.833	-4.27199	0.00431886	0.0248831	-2.07947	-0.0024504	15.71	-6.62431	0.000332002	0.00294709	-2.30039	temp DOWN	osmo DOWN
Q8BWB6	Steap2	Metalloreductase STEAP2	17.7893	17.9648	17.7799	17.817	17.4853	17.8206	17.9552	17.7748	18.2788	18.3089	0.0483802	18.012	2.39919	0.0499888	0.108722	-4.66666	-0.00072745	17.7762	-1.0978	0.309512	0.405703	-9.50966	temp NS	osmo NS
Q5F2E8	Taok1	Serine/threonine-protein kinase TAO1	20.0403	19.9849	20.1743	20.1053	20.0443	20.0203	20.104	20.1302	20.2487	20.2504	0.0127395	20.1264	0.817816	0.442247	0.550933	-6.65674	-0.000537122	20.0616	-1.66402	0.141161	0.218941	-8.81353	temp NS	osmo NS
B2RXC1	Trappc11	Trafficking protein particle complex subunit 11	19.8339	19.8589	19.9534	19.8919	19.9112	19.905	20.3126	20.125	19.8974	19.7179	-0.0537475	19.9576	-3.38987	0.0128727	0.0448813	-3.24932	-7.2717e-05	19.8924	-0.237412	0.819307	0.861632	-10.1137	temp DOWN	osmo NS
B2RXC2	Itpkb		17.4313	17.5183	17.6721	17.7651	17.2545	17.165	17.0888	17.0775	18.8355	19.4239	0.237708	17.8959	4.3735	0.00383765	0.0233254	-1.95223	-0.00254421	17.4677	-7.76246	0.000125989	0.00169033	-1.20576	temp UP	osmo DOWN
Q9D1J3	1110005A23Rik;Sarnp	SAP domain-containing ribonucleoprotein	20.5158	20.5754	20.1359	20.1873	20.5757	20.5267	20.3585	20.4742	19.0417	18.7454	-0.168287	19.9518	-2.72026	0.0318036	0.0794727	-4.20108	0.00194795	20.4195	3.8727	0.00641928	0.0204017	-5.59844	temp NS	osmo UP
Q8CES0	Naa30	N-alpha-acetyltransferase 30	15.3637	15.3321	15.6639	15.4709	15.367	15.3219	15.3944	15.3116	15.6264	15.4795	0.02234	15.418	1.51584	0.176329	0.2703	-5.89603	-0.00111475	15.4199	-2.53624	0.0397068	0.0800427	-7.54819	temp NS	osmo NS
Q8BSS9	Ppfia1		19.482	19.4739	19.684	19.7041	19.3861	19.3958	19.9348	19.8243	19.727	19.6149	-0.0316109	19.6762	-1.6111	0.15422	0.243498	-5.77241	-0.00151562	19.521	-5.23486	0.00130663	0.00677636	-3.83765	temp NS	osmo DOWN
P51954	Nek1	Serine/threonine-protein kinase Nek1	18.1971	18.1537	18.125	18.1613	18.2332	18.2434	18.284	18.3166	17.4882	17.4055	-0.0983417	17.9742	-3.84906	0.00718422	0.0321016	-2.62638	0.00047569	18.1856	1.80239	0.11558	0.18606	-8.62266	temp DOWN	osmo NS
Q8BFQ4	Wdr82	WD repeat-containing protein 82	19.3395	19.1342	19.2891	19.3189	19.3347	19.4144	19.3248	19.3072	19.5641	19.3082	0.0118711	19.3297	0.653326	0.53584	0.636471	-6.78438	0.000352848	19.3051	0.780794	0.461145	0.555265	-9.81113	temp NS	osmo NS
Q4QRL3	Ccdc88b	Coiled-coil domain-containing protein 88B	14.9204	14.9227	14.8854	15.024	14.2168	14.3497	13.6706	13.9155	16.9692	17.2643	0.396105	15.2771	7.16467	0.000252368	0.00733549	0.972483	-0.00335734	14.7198	-4.41875	0.0032825	0.0129498	-4.86094	temp UP	osmo DOWN
Q8VD65	Pik3r4	Phosphoinositide 3-kinase regulatory subunit 4	19.2945	19.4093	19.3095	19.3692	19.644	19.7944	19.6673	19.5381	19.4432	19.4724	-0.0213858	19.4708	-1.36488	0.217406	0.31637	-6.08429	0.00189895	19.4702	3.53688	0.00991538	0.027983	-6.07204	temp NS	osmo UP
B2RXR6	Ankrd44	Serine/threonine-protein phosphatase 6 regulatory ankyrin repeat subunit B	19.1825	19.182	19.2124	19.1939	19.3679	19.3235	19.3936	19.4015	18.847	18.7828	-0.0697974	19.1316	-4.8912	0.00215059	0.0176916	-1.32765	0.000712814	19.2437	2.16699	0.067909	0.121504	-8.09749	temp DOWN	osmo NS
B2RXX5	Adamts14		16.4954	16.6101	16.404	16.6607	15.3823	15.7304	15.7581	15.9079	16.6818	16.6001	0.10538	16.3422	5.8764	0.000789731	0.0118444	-0.247804	-0.0048801	16.2138	-3.75164	0.00749394	0.0227561	-5.76751	temp UP	osmo DOWN
B2RXS4	Plxnb2;mKIAA0315	Plexin-B2	21.7353	21.7347	21.778	21.7865	21.8005	21.8777	21.9347	21.9333	21.7682	21.8149	-0.0200548	21.8202	-1.53578	0.171469	0.264711	-5.87043	0.000283963	21.7854	0.89147	0.403014	0.499206	-9.71492	temp NS	osmo NS
B2RXT3	Ogdhl		19.8244	19.7596	20.188	20.2344	19.564	19.5864	20.3881	20.2818	19.708	19.7354	-0.0799149	19.9495	-5.29204	0.00140923	0.0150463	-0.871605	-0.00317987	19.8594	-8.99167	5.00318e-05	0.00102738	-0.158527	temp DOWN	osmo DOWN
Q8BH07	Arl6ip6	ADP-ribosylation factor-like protein 6-interacting protein 6	15.0202	14.8981	15.1464	15.0362	15.0374	15.1451	15.5496	15.0627	14.69	14.817	-0.0691116	15.0063	-3.27672	0.0149341	0.0490564	-3.40703	1.31741e-08	15.0472	2.81861e-05	0.999978	0.999978	-10.1459	temp DOWN	osmo NS
P48758	Cbr1	Carbonyl reductase [NADPH] 1	21.0999	21.0535	20.9344	20.8897	21.5549	21.4629	21.1031	21.1972	20.3523	20.2341	-0.0976829	20.84	-3.42504	0.0122965	0.0436207	-3.20061	0.00298434	21.1659	7.17422	0.000204741	0.0022226	-1.7549	temp DOWN	osmo UP
Q91YE8	Synpo2	Synaptopodin-2	18.2063	18.2408	18.3053	18.2523	18.2949	18.2902	18.4377	18.2756	17.8423	17.9651	-0.0535566	18.1613	-3.38971	0.0128753	0.0448813	-3.24953	6.89643e-05	18.265	0.231624	0.823622	0.865454	-10.1152	temp DOWN	osmo NS
B2RY04	Dock5	Dedicator of cytokinesis protein 5	21.2687	21.3197	21.4913	21.4242	21.1338	21.124	21.8177	21.6035	20.7496	20.8038	-0.11332	21.2605	-6.81171	0.000339195	0.00824654	0.657723	-0.00164425	21.2936	-5.97753	0.000610598	0.00421075	-2.98586	temp DOWN	osmo DOWN
Q8BZ38	Abca12		16.8645	17.131	17.2471	17.4105	16.5023	16.7345	16.2899	16.1905	18.6434	18.9718	0.303642	17.3485	6.01713	0.000691174	0.0111789	-0.104511	-0.00355209	16.9817	-6.06383	0.000561387	0.00399779	-2.89148	temp UP	osmo DOWN
Q8BYC6	Taok3	Serine/threonine-protein kinase TAO3	18.6687	18.7017	18.4378	18.5014	18.8913	18.9725	18.8418	19.069	18.7903	18.8649	-0.019854	18.8227	-1.12765	0.299152	0.406718	-6.35671	0.00231128	18.6956	7.92292	0.000110937	0.00158644	-1.06169	temp NS	osmo UP
Q9JHI7	Exosc9	Exosome complex component RRP45	17.4669	17.6889	17.2893	17.4401	17.4697	17.5922	17.3865	17.6245	17.6652	17.5113	0.010766	17.5572	0.638849	0.544645	0.644557	-6.79443	0.00083104	17.4912	1.50608	0.176856	0.260339	-9.02322	temp NS	osmo NS
G3X9D2	Adamts3		17.414	17.589	17.0703	17.3388	16.9864	17.4165	17.0623	17.2511	17.2663	17.4178	0.027837	17.3334	1.39926	0.207357	0.305709	-6.04232	-1.56579e-05	17.3025	-0.0154672	0.988102	0.990958	-10.1457	temp NS	osmo NS
B2RY56	Rbm25	RNA-binding protein 25	20.5173	20.4405	20.549	20.3638	20.483	20.3922	20.2103	20.3361	20.4253	20.3472	0.0168886	20.3794	1.14046	0.294153	0.40171	-6.34285	-9.39506e-05	20.4576	-0.237764	0.819045	0.861632	-10.1136	temp NS	osmo NS
Q5NCX5	Neurl4	Neuralized-like protein 4	11.6346	12.4317	11.1472	11.8523	12.0701	12.8667	11.6837	11.4433	12.2068	11.377	0.0352155	11.7962	0.773007	0.466544	0.573711	-6.69388	0.00484302	12.0004	2.66151	0.0331656	0.0697675	-7.36062	temp NS	osmo NS
Q9D486	Cmip	C-Maf-inducing protein	16.0949	16.2759	16.2209	16.2227	16.2145	16.3173	16.3011	16.3646	15.475	15.5826	-0.0932642	16.0157	-3.89538	0.00678575	0.031038	-2.56518	0.000220371	16.2244	0.553557	0.597542	0.677102	-9.97404	temp DOWN	osmo NS
Q9ERI5	Jmjd6	Bifunctional arginine demethylase and lysyl-hydroxylase JMJD6	18.404	18.3123	17.9536	17.9205	18.7283	18.6221	18.3093	18.382	18.1709	17.963	-0.0310255	18.2569	-1.7788	0.121521	0.203799	-5.54739	0.00369092	18.3235	10.9423	1.41599e-05	0.00053551	1.27713	temp NS	osmo UP
B3STQ2	Strn3		14.3635	14.6337	14.2782	14.2979	13.9764	14.07	14.722	14.7644	13.2879	12.6313	-0.205194	14.0671	-3.72214	0.00841398	0.0351061	-2.79564	-0.00132424	14.27	-1.49218	0.180369	0.264338	-9.0412	temp DOWN	osmo NS
B3V097	Cstf2		19.4953	19.5697	19.6701	19.5333	19.4242	19.4706	19.2244	19.1949	19.6351	19.5524	0.0497019	19.4453	3.84098	0.00725634	0.0322814	-2.63709	-0.000771522	19.5272	-2.31416	0.0547893	0.103453	-7.87972	temp UP	osmo NS
Q61462	Cyba	Cytochrome b-245 light chain	13.2009	13.3177	13.3011	13.4258	12.8573	12.9819	14.3209	13.6849	12.917	12.5437	-0.158008	13.3309	-5.61564	0.00101728	0.0131626	-0.520324	-0.00221922	13.1808	-4.81888	0.00206514	0.00931203	-4.34743	temp DOWN	osmo DOWN
P97305	Nfatc3	Nuclear factor of activated T-cells, cytoplasmic 3	12.3218	12.5955	12.4664	12.5287	12.301	12.9548	11.9215	12.051	13.8571	13.3552	0.191467	12.6837	5.07205	0.00177242	0.0163459	-1.11896	0.000651774	12.528	0.638342	0.54407	0.631892	-9.91899	temp UP	osmo NS
Q99J72	Apobec3;Apobec	DNA dC->dU-editing enzyme APOBEC-3	17.6166	17.6438	17.6224	17.5998	17.8721	17.8435	17.9694	17.7429	17.8326	17.8394	-0.00687182	17.7741	-0.377602	0.717686	0.788886	-6.94015	0.00123359	17.6997	3.57031	0.0094883	0.0271889	-6.02427	temp NS	osmo UP
B5THE2	Mgam		16.0379	15.9795	16.3637	16.4322	14.72	14.6656	14.9079	14.8432	18.2592	18.7168	0.428606	16.4574	6.57199	0.000417517	0.0088509	0.435849	-0.00852559	15.6998	-8.01499	0.000103226	0.00150962	-0.980075	temp UP	osmo DOWN
Q3UVG3	D15Ertd621e;Fam91a1	Protein FAM91A1	20.4212	20.4132	20.5825	20.4485	20.4519	20.3355	20.7405	20.6119	20.0933	20.0823	-0.0713274	20.3937	-5.22004	0.00151798	0.0155534	-0.951785	-0.000609113	20.4421	-1.7085	0.132401	0.207779	-8.75283	temp DOWN	osmo NS
O70318	Epb41l2;Epb4.1l2	Band 4.1-like protein 2	21.6842	21.7515	22.0346	22.055	21.4508	21.525	21.669	21.805	21.7345	21.4789	-0.0150117	21.6872	-0.956583	0.372807	0.48262	-6.53123	-0.00278491	21.7502	-9.12822	4.54593e-05	0.000969374	-0.0496734	temp NS	osmo DOWN
Q8BTM8	Flna	Filamin-A	24.7036	24.7679	24.7451	24.7191	24.9469	24.9487	24.775	24.7218	24.7884	24.6164	-0.00542473	24.7288	-0.410584	0.6945	0.7705	-6.92563	0.00107848	24.8052	3.05934	0.0189266	0.0453503	-6.76774	temp NS	osmo UP
P17156	Hspa2	Heat shock-related 70 kDa protein 2	20.7813	20.7202	20.7775	20.783	20.9675	20.899	20.977	21.0036	20.7518	20.6892	-0.0351732	20.8205	-2.8149	0.0278901	0.0723977	-4.06438	0.000765075	20.8214	2.09957	0.0749393	0.131544	-8.19642	temp NS	osmo NS
P09242	Alpl	Alkaline phosphatase;Alkaline phosphatase, tissue-nonspecific isozyme	21.2899	21.1684	20.7628	21.0371	20.2941	20.4209	21.476	21.1811	21.4258	21.5298	0.0147197	21.3452	0.758832	0.47442	0.581055	-6.70527	-0.00271249	20.8289	-1.90954	0.0989014	0.164133	-8.47117	temp NS	osmo NS
Q9CX84	Rgs19	Regulator of G-protein signaling 19	17.6098	17.6686	17.7195	17.7075	17.4505	17.5055	17.4407	17.4241	17.5424	17.7297	0.0270781	17.5692	1.93532	0.0971245	0.173398	-5.33068	-0.00117753	17.6102	-4.06726	0.00502878	0.0173317	-5.33088	temp NS	osmo DOWN
Q8CBW3	Abi1	Abl interactor 1	20.7868	20.7635	20.8548	20.7578	20.7744	20.6891	20.5438	20.5453	20.3146	20.2363	-0.0255006	20.5317	-1.0198	0.344073	0.45295	-6.46913	-0.000372586	20.7711	-1.21404	0.265069	0.358032	-9.38087	temp NS	osmo NS
Q9Z2V6	Hdac5	Histone deacetylase 5;Histone deacetylase	17.3082	17.3789	17.4581	17.4828	17.5447	17.5491	17.6692	17.5872	17.3044	17.3049	-0.0421286	17.4255	-3.27486	0.0149709	0.0491281	-3.40964	0.00038229	17.4536	0.842374	0.428111	0.52375	-9.75888	temp DOWN	osmo NS
B7ZMP1	Xpnpep3	Probable Xaa-Pro aminopeptidase 3	19.3094	19.1826	19.2425	19.3225	19.3288	19.3162	19.3714	19.5591	19.1321	19.2437	-0.0356069	19.2997	-2.44516	0.046829	0.103892	-4.59999	0.00020002	19.2837	0.57862	0.581431	0.66329	-9.9585	temp NS	osmo NS
Q76LS9	Fam63a	Protein FAM63A	16.3934	16.3594	16.3605	16.3345	16.4071	16.3181	16.8436	16.6832	16.5402	16.797	-0.0185375	16.6028	-0.777693	0.46396	0.571823	-6.69008	7.55648e-05	16.3622	0.262988	0.800323	0.846448	-10.1064	temp NS	osmo NS
Q9CY57	Chtop	Chromatin target of PRMT1 protein	13.122	13.35	13.5336	13.2246	13.2489	13.126	13.1256	12.8204	13.6921	13.4614	0.0731324	13.2619	3.64249	0.00930282	0.0372405	-2.90304	-0.000958452	13.2675	-1.57329	0.160749	0.242147	-8.93518	temp UP	osmo NS
Q8BWD8	Cdk19	Cyclin-dependent kinase 19	15.3714	15.1806	15.4399	15.2429	15.2985	15.1544	15.4172	15.2511	15.6054	15.8706	0.0441404	15.4494	1.82787	0.11329	0.193827	-5.48005	-0.000574673	15.2813	-1.17662	0.278753	0.372875	-9.42327	temp NS	osmo NS
Q8CCA0	Dcun1d4	DCN1-like protein;DCN1-like protein 4	15.245	15.1616	14.9844	14.7363	15.4743	15.5392	14.8428	14.8984	14.9334	14.8433	0.00877894	14.9874	0.405564	0.698007	0.772884	-6.92791	0.00323196	15.1901	7.27127	0.000188572	0.0021077	-1.66195	temp NS	osmo UP
Q68ED3	Papd5	Non-canonical poly(A) RNA polymerase PAPD5	15.0381	15.1102	14.8647	15.0551	14.8976	15.2287	15.0548	15.2534	14.7346	14.749	-0.0479108	14.99	-2.86236	0.0261226	0.0695624	-3.996	0.000516282	15.0324	0.862436	0.417722	0.513096	-9.74116	temp NS	osmo NS
Q5DTX6	9430020K01Rik;Jcad	Junctional protein associated with coronary artery disease	17.8946	17.9855	18.0476	17.9732	17.6613	17.807	18.017	17.9871	17.5337	17.6077	-0.0496866	17.8376	-2.97009	0.0225387	0.0634126	-3.84139	-0.00138122	17.8949	-3.57772	0.00939629	0.0269869	-6.01369	temp NS	osmo DOWN
Q9EPX2	Papln	Papilin	15.4587	15.5745	14.9583	14.9664	15.3141	15.5753	15.0721	15.0449	15.5876	15.462	0.0616886	15.3666	3.8939	0.00679812	0.0310574	-2.56713	0.00241158	15.3079	2.90113	0.0236052	0.0538078	-7.00259	temp UP	osmo NS
Q6A039	Tbc1d12	TBC1 domain family member 12	15.1085	15.3014	15.1855	15.2606	15.2181	15.2524	15.5299	15.4926	15.6615	15.6048	0.00743559	15.4498	0.296868	0.775777	0.83648	-6.97075	6.10004e-05	15.2211	0.159685	0.877753	0.907594	-10.1313	temp NS	osmo NS
Q8BQ30	Ppp1r18	Phostensin	19.8421	19.9015	19.9421	19.8744	20.0722	19.9994	20.0564	20.1135	19.6203	19.6341	-0.055725	19.8613	-4.47007	0.00343456	0.0220795	-1.83263	0.000637912	19.9386	1.72935	0.128474	0.202421	-8.72415	temp DOWN	osmo NS
B7ZNG4	Troap	Tastin	14.2219	14.0296	13.9968	13.9157	14.1862	13.8636	14.298	14.0628	14.8249	15.0035	0.0812515	14.4068	2.47001	0.0452081	0.101356	-4.56394	0.000343082	14.0356	0.528089	0.614168	0.691629	-9.98918	temp NS	osmo NS
Q80X19	Col14a1	Collagen alpha-1(XIV) chain	20.6576	20.5725	20.9406	20.8665	20.3888	20.4885	20.4298	20.512	20.8143	20.8883	0.0456338	20.6458	3.39605	0.0127693	0.0446547	-3.24074	-0.00232458	20.6524	-6.7299	0.000301862	0.00279889	-2.1931	temp UP	osmo DOWN
Q8K4S1	Plce1	Phosphoinositide phospholipase C;1-phosphatidylinositol 4,5-bisphosphate phosphodiesterase epsilon-1	15.2141	15.2348	15.617	15.6852	15.2164	15.2963	15.74	15.5856	16.1501	16.3736	0.0582941	15.7164	1.2321	0.260385	0.365248	-6.24071	-0.00197398	15.3773	-3.38371	0.0121576	0.032488	-6.29263	temp NS	osmo DOWN
Q9Z0F8	Adam17	Disintegrin and metalloproteinase domain-containing protein 17	18.9631	18.7767	18.9297	18.8747	19.0851	19.1529	19.0902	18.8004	19.5188	19.5199	0.0628917	19.1115	2.1617	0.0701827	0.137009	-5.0094	0.00108394	18.9637	2.22782	0.0621379	0.113783	-8.00774	temp NS	osmo NS
Q9WTS6	Tenm3	Teneurin-3	15.8224	15.9168	15.7719	15.6216	15.6756	15.8044	15.746	15.6818	16.2953	16.1658	0.0611658	15.938	3.85788	0.00710636	0.0319305	-2.61469	0.000216151	15.7688	0.42206	0.68596	0.751631	-10.0451	temp UP	osmo NS
P63002	Aes	Amino-terminal enhancer of split	16.4697	16.4829	16.7854	16.739	15.9921	15.7524	16.5273	16.9059	16.3217	15.9634	-0.069337	16.4451	-3.12542	0.0182676	0.0556929	-3.62019	-0.00444986	16.3702	-8.18508	9.05237e-05	0.00141307	-0.831278	temp NS	osmo DOWN
P97865	Pex7	Peroxisomal targeting signal 2 receptor	16.8004	16.824	17.1141	17.1207	16.7411	16.7247	16.7435	16.8482	17.8584	18.8947	0.177754	17.3282	2.71413	0.0320765	0.0800498	-4.20996	-0.00192262	16.8875	-5.40726	0.00108829	0.00595981	-3.6334	temp NS	osmo DOWN
B7ZNL3	Tpm1		17.9658	18.3866	18.3044	18.3595	17.4718	17.6278	17.135	17.256	15.7527	16.0994	-0.122472	17.0993	-1.2173	0.265604	0.370816	-6.25754	-0.00391067	18.0193	-4.64943	0.00250581	0.0106689	-4.5621	temp NS	osmo DOWN
B7ZNL9	Tatdn2		16.9646	16.9301	16.2767	16.3315	16.7436	17.104	16.0363	17.79	17.6249	19.8145	0.203469	17.5267	1.78368	0.120677	0.202695	-5.54072	0.00309825	16.7251	3.35829	0.01258	0.0332532	-6.32949	temp NS	osmo UP
Q3V4B5	Commd6	COMM domain-containing protein 6	17.5386	17.3414	17.3649	17.6694	17.5407	17.4736	17.5122	17.7377	17.6338	17.8439	0.00900756	17.6013	0.407638	0.696557	0.771885	-6.92697	-4.99954e-05	17.4881	-0.0860997	0.933859	0.949531	-10.1416	temp NS	osmo NS
Q8VC74	Cox18	Mitochondrial inner membrane protein COX18	16.7486	16.8222	17.2913	17.2888	16.4412	16.6321	17.0138	16.8721	17.2262	17.3325	0.0345487	17.0025	1.42497	0.200116	0.297563	-6.01058	-0.00376701	16.8707	-8.04809	0.000100604	0.00149712	-0.950925	temp NS	osmo DOWN
Q68SA9	Adamts7	A disintegrin and metalloproteinase with thrombospondin motifs 7	14.3916	14.2966	14.4863	14.6698	14.4448	14.3445	15.6184	15.4663	14.654	14.7961	-0.116193	14.8705	-2.87127	0.0258045	0.0691555	-3.98319	-0.000917256	14.4389	-1.80611	0.114957	0.185261	-8.61745	temp NS	osmo NS
P53995	Anapc1	Anaphase-promoting complex subunit 1	19.8575	19.9594	20.0554	20.0708	19.7514	19.8387	20.0712	20.0273	20.1127	19.8773	-0.00896283	19.9842	-0.572369	0.586207	0.67887	-6.83802	-0.00134012	19.9222	-4.28252	0.00386415	0.0145113	-5.041	temp NS	osmo DOWN
B7ZNY3	Pard3		18.2016	18.3564	18.3825	18.4727	18.2211	18.4115	18.1797	18.3195	18.4255	18.5607	0.0279288	18.3406	1.76825	0.123366	0.206123	-5.56179	-0.000556536	18.341	-1.16066	0.284767	0.379589	-9.44108	temp NS	osmo NS
Q8C4S8	Dennd2a	DENN domain-containing protein 2A	16.8124	16.8894	17.0589	17.2811	16.6978	16.9172	16.9675	17.1041	17.0662	17.0374	-0.00198041	16.9795	-0.119012	0.90884	0.934926	-7.01273	-0.00181254	16.9428	-3.08689	0.0182184	0.0439984	-6.72702	temp NS	osmo DOWN
Q65Z40	Wapal	Wings apart-like protein homolog	19.4855	19.5124	19.4287	19.4475	19.3861	19.3183	19.544	19.6323	19.26	19.0516	-0.0503583	19.4143	-2.94685	0.023265	0.0645835	-3.87468	-0.000429525	19.4297	-1.21263	0.265573	0.358576	-9.38248	temp NS	osmo NS
Q8C3F2	Fam120c	Constitutive coactivator of PPAR-gamma-like protein 2	17.2501	17.1912	17.5792	17.4413	17.4425	17.3751	17.2337	17.1484	17.7896	17.6578	0.0603919	17.3785	2.862	0.0261358	0.0695624	-3.99653	-0.000507159	17.3799	-0.811437	0.444491	0.539295	-9.78553	temp NS	osmo NS
E9Q7P6	Fmn1		14.1258	14.6934	13.9511	14.4021	14.9406	15.1497	13.9237	14.0629	14.9808	14.7655	0.107249	14.4254	4.24017	0.00448323	0.0254461	-2.11968	0.00434269	14.5438	3.80423	0.00700468	0.0216844	-5.69382	temp UP	osmo UP
Q62433	Ndrg1	Protein NDRG1	22.6561	22.655	22.4122	22.4298	23.347	23.2494	22.5923	22.8085	21.7574	21.9591	-0.0954439	22.4047	-3.10919	0.0186703	0.0563801	-3.6432	0.0043859	22.7916	8.2314	8.73788e-05	0.00138337	-0.791197	temp NS	osmo UP
Q07113	Igf2r	Cation-independent mannose-6-phosphate receptor	21.2011	21.3167	21.6864	21.6426	21.1622	21.2419	21.5613	21.2714	21.5933	21.6667	0.0207698	21.4351	0.919364	0.39057	0.50004	-6.56639	-0.00231234	21.3752	-4.61854	0.00259687	0.0109212	-4.60167	temp NS	osmo DOWN
Q9Z0H7	Bcl10	B-cell lymphoma/leukemia 10	18.1051	18.0803	17.872	17.9595	18.2768	18.2665	18.1148	18.2367	17.7337	17.723	-0.0519163	17.999	-3.175	0.0170943	0.0534607	-3.55006	0.0017796	18.0934	6.38121	0.000415189	0.00332238	-2.55223	temp NS	osmo UP
Q3UHH1	Zswim8	Zinc finger SWIM domain-containing protein 8	16.722	16.7229	16.6743	16.6661	16.4657	16.4212	17.2899	16.9716	16.503	16.5529	-0.0759984	16.7937	-4.75389	0.0024983	0.019034	-1.48936	-0.00113358	16.612	-2.53317	0.039883	0.0802506	-7.55279	temp DOWN	osmo NS
B7ZWN9	Senp6		14.7901	14.6216	14.9592	14.7429	14.6451	14.4793	14.7867	14.6768	14.7112	14.5218	-0.0134688	14.6847	-0.894138	0.402968	0.512966	-6.58961	-0.00144421	14.7064	-2.88573	0.0241223	0.0548064	-7.02553	temp NS	osmo NS
P21180	C2	Complement C2;Complement C2b fragment;Complement C2a fragment	14.5041	14.57	14.5312	14.4104	14.2611	14.1442	14.2791	14.5338	14.5489	14.6351	0.0235021	14.5118	1.57966	0.161212	0.252554	-5.81358	-0.00134073	14.4035	-2.37675	0.0500216	0.0962118	-7.78654	temp NS	osmo NS
F6VQX8	Gm20547		14.8252	15.025	14.6366	14.5918	14.2895	14.3698	14.3879	14.5996	14.9597	15.2826	0.0792288	14.8467	4.19329	0.00473811	0.0260853	-2.1792	-0.00142244	14.623	-1.32396	0.228139	0.318627	-9.25151	temp UP	osmo NS
B8JK07	Cyp4f13		16.3933	16.5152	16.8861	16.7413	16.115	16.1329	16.5797	16.5084	17.0722	17.1069	0.0593943	16.696	2.20851	0.0656294	0.131053	-4.94217	-0.00344879	16.464	-9.57582	3.34873e-05	0.000830007	0.297659	temp NS	osmo DOWN
Q8K371	Amotl2	Angiomotin-like protein 2	18.1053	18.2197	18.1774	18.2105	18.4694	18.4544	18.0272	18.0909	18.3532	18.5817	0.0479494	18.2297	2.85237	0.0264847	0.0701461	-4.01039	0.00133993	18.2728	2.84036	0.0257163	0.0574533	-7.0932	temp NS	osmo NS
B8X349	Spag9		21.7164	21.8054	21.6429	21.6933	21.7629	21.76	21.7247	21.7912	21.3469	21.4829	-0.0384416	21.6446	-2.17788	0.0685736	0.134851	-4.98618	0.000466827	21.7302	1.53909	0.168768	0.25139	-8.98021	temp NS	osmo NS
B8ZXI1	Qtrtd1	Queuine tRNA-ribosyltransferase subunit QTRTD1	15.7105	15.6907	15.4225	15.599	15.9252	15.8851	15.3446	15.5371	15.8663	15.9851	0.0597232	15.6891	4.25418	0.00441004	0.0252182	-2.10196	0.0019723	15.7055	5.61338	0.000879016	0.00523319	-3.39445	temp UP	osmo UP
Q9DCB4	R3hdm1		18.4219	18.4043	18.4923	18.4309	18.5428	18.4568	18.5053	18.4061	17.8945	17.9921	-0.0583823	18.2707	-2.95706	0.0229429	0.0640155	-3.86005	0.000190926	18.4582	0.586937	0.57614	0.659013	-9.95321	temp NS	osmo NS
Q3UZV7	9330182L06Rik	UPF0577 protein KIAA1324-like homolog	15.7764	15.8745	16.2547	16.3373	15.7534	15.895	17.0372	16.4826	16.3594	16.5042	-0.0558957	16.339	-1.20439	0.270231	0.375814	-6.27213	-0.00235902	15.9819	-3.73814	0.00762543	0.0230636	-5.78647	temp NS	osmo DOWN
Q02053	Uba1	Ubiquitin-like modifier-activating enzyme 1	23.257	23.2069	23.2361	23.1869	23.4512	23.3969	23.1806	23.2878	22.8255	22.7315	-0.0511943	23.0816	-2.55338	0.0401834	0.0930422	-4.44296	0.00106283	23.2892	3.16392	0.016384	0.0404644	-6.61351	temp NS	osmo UP
Q5DU57	Spata13	Spermatogenesis-associated protein 13	15.7839	15.8449	16.0183	15.815	15.9366	15.9788	16.1109	16.0515	16.1087	15.7539	-0.0222722	15.9423	-1.14484	0.292456	0.399822	-6.33807	0.000205391	15.8962	0.436026	0.676278	0.743369	-10.0384	temp NS	osmo NS
Q80W54	Zmpste24	CAAX prenyl protease 1 homolog	20.5336	20.6032	20.559	20.3771	20.6516	20.8436	20.686	20.3214	20.9072	20.9027	0.0463547	20.659	2.32282	0.0557332	0.117112	-4.77723	0.00139783	20.5947	3.07205	0.0185963	0.0447271	-6.74895	temp NS	osmo UP
Q9JLB0	Mpp6	MAGUK p55 subfamily member 6	20.552	20.5615	20.9487	20.9055	19.9003	19.9384	20.0427	19.9478	20.1686	20.1775	0.0314167	20.2417	1.13809	0.295072	0.402701	-6.34542	-0.00503874	20.4677	-12.7669	5.16388e-06	0.000356244	2.42696	temp NS	osmo DOWN
O54836	Zmat3	Zinc finger matrin-type protein 3	16.0739	16.0047	15.9418	15.8439	15.9985	15.8604	16.0321	16.0608	15.9674	16.0971	-0.00174258	16.0393	-0.138961	0.893664	0.924961	-7.00979	0.000183131	15.9539	0.405564	0.697477	0.761301	-10.0527	temp NS	osmo NS
Q8CH25	Sltm	SAFB-like transcription modulator	19.116	19.2233	18.8568	19.0111	19.5712	19.7298	18.9345	19.1489	18.8996	18.9231	-0.0120208	19.0409	-0.658706	0.53259	0.634388	-6.78059	0.00358277	19.2513	7.21501	0.000197761	0.00216912	-1.71572	temp NS	osmo UP
Q00322	Cebpd	CCAAT/enhancer-binding protein delta	15.1942	15.1645	15.199	15.2482	15.355	15.465	15.4625	15.4719	15.1575	15.3928	-0.0274278	15.3072	-1.63011	0.150129	0.238759	-5.74734	0.000932086	15.271	2.17866	0.0667619	0.119864	-8.08031	temp NS	osmo NS
Q8CIT9	Sbsn	Suprabasin	14.3808	14.3583	14	13.9728	14.6478	14.8175	14.9936	15.0523	14.0138	14.4341	-0.103016	14.5388	-5.05707	0.00180075	0.0163459	-1.13607	0.0037314	14.3629	10.8631	1.48441e-05	0.000547441	1.22338	temp DOWN	osmo UP
Q9DA03	Lyrm7	Complex III assembly factor LYRM7	15.8644	15.9295	16.2061	16.1404	15.6411	15.6809	15.9298	15.8035	16.2888	16.4304	0.0559516	16.0411	2.74941	0.0305396	0.0772753	-4.15893	-0.00256143	15.9104	-8.8904	5.37612e-05	0.00105234	-0.24016	temp NS	osmo DOWN
P46664	Adss	Adenylosuccinate synthetase isozyme 2	21.1973	21.092	21.2602	21.25	21.1904	21.1165	20.948	21.1459	20.8457	20.7838	-0.0240691	21.0021	-1.24362	0.256384	0.36075	-6.22752	-0.000508353	21.1844	-1.53034	0.170878	0.253889	-8.99166	temp NS	osmo NS
Q8BZH4	Pogz	Pogo transposable element with ZNF domain	16.9445	16.8275	17.0355	16.8866	17.1389	17.0915	16.7712	16.9097	17.1488	16.8982	0.0214749	16.9166	1.33831	0.225469	0.325806	-6.11633	0.000770741	16.9874	1.55605	0.164745	0.246746	-8.95793	temp NS	osmo NS
Q9WU60	Atrn	Attractin	13.2995	13.5869	13.4698	13.6905	12.9636	13.3149	13.49	13.3461	14.667	14.4912	0.130837	13.8134	3.09359	0.0190662	0.0571687	-3.66533	-0.00220439	13.3875	-2.93734	0.0224356	0.0517443	-6.94871	temp NS	osmo NS
Q9WVL3	Slc12a7	Solute carrier family 12 member 7	18.9786	19.1491	18.9081	18.9522	19.0337	19.2024	19.0247	18.9057	19.5864	19.612	0.0731808	19.2094	3.43756	0.0120982	0.0431469	-3.1833	0.000939243	19.0373	2.21932	0.0629139	0.114901	-8.02031	temp UP	osmo NS
Q80U49	Cep170b	Centrosomal protein of 170 kDa protein B	18.8153	18.8882	18.8993	18.946	18.6487	18.5869	18.881	18.8935	18.7613	18.8611	-0.00925968	18.8501	-0.757355	0.475245	0.581957	-6.70645	-0.00152426	18.7974	-4.48291	0.00304263	0.0122766	-4.77705	temp NS	osmo DOWN
Q8C5W0	Clmn	Calmin	16.2609	16.4164	16.286	16.3566	16.519	17.5594	16.4604	17.217	16.838	16.4953	-0.0295147	16.6147	-0.778278	0.463639	0.571612	-6.6896	0.00358962	16.5664	2.19739	0.0649607	0.117682	-8.0527	temp NS	osmo NS
Q80UG2	Plxna4	Plexin-A4	18.4021	18.1949	18.3628	18.2183	18.3192	18.5108	18.3788	19.1509	19.2359	20.0476	0.0889069	18.9017	1.28358	0.242912	0.345904	-6.18118	0.000622358	18.3347	1.21829	0.263552	0.356477	-9.376	temp NS	osmo NS
Q8K2X1	Atp10d	Phospholipid-transporting ATPase;Probable phospholipid-transporting ATPase VD	15.1146	15.2205	15.0513	15.0301	15.2421	15.5529	15.2539	15.0742	15.6222	15.7701	0.059789	15.3426	2.5761	0.038918	0.0913874	-4.41	0.00178415	15.2019	3.40996	0.0117373	0.0316727	-6.25463	temp NS	osmo UP
B9EJ54	Nup205		21.0428	21.0723	21.1657	21.0281	21.0279	21.0637	21.0803	20.9014	21.2876	21.2831	0.0344181	21.1113	2.36607	0.052401	0.112273	-4.71464	-0.000255561	21.0668	-0.800301	0.450494	0.544416	-9.79493	temp NS	osmo NS
Q8C147	Dock8	Dedicator of cytokinesis protein 8	16.8698	17.0652	16.9338	16.8219	16.602	16.6106	17.3798	17.1329	16.2146	16.1788	-0.124841	16.8069	-4.80495	0.00236214	0.0184194	-1.42889	-0.00135798	16.8172	-2.13708	0.0709419	0.125976	-8.14145	temp DOWN	osmo NS
Q0VGY8	Tanc1	Protein TANC1	19.155	19.2347	19.1456	19.1643	19.2287	19.2915	19.233	19.2198	19.3233	19.3439	0.0113825	19.2516	0.876084	0.412019	0.522483	-6.60592	0.000525721	19.2033	1.82779	0.111394	0.180625	-8.58701	temp NS	osmo NS
B9EJ80	Pdzd8		19.3033	19.3312	19.3843	19.2712	19.2191	19.2756	19.4775	19.1853	19.6013	19.6128	0.0306472	19.4186	1.66622	0.142643	0.229831	-5.69941	-0.000401997	19.2975	-1.28788	0.239737	0.330531	-9.29473	temp NS	osmo NS
O35387	Hax1	HCLS1-associated protein X-1	17.6854	17.6557	17.3596	17.5659	17.8681	17.9171	17.1751	17.4328	17.8808	18.2036	0.0903457	17.6722	4.76665	0.00246348	0.0189007	-1.47421	0.00214929	17.6753	5.61219	0.000880084	0.00523319	-3.39581	temp UP	osmo UP
B9EJR8	Dnaaf5	Dynein assembly factor 5, axonemal	18.7463	18.8428	19.0554	19.0267	18.5753	18.6001	18.8146	18.878	18.6517	18.5883	-0.0264532	18.7536	-1.99448	0.0892185	0.162514	-5.24747	-0.00226694	18.8077	-7.81872	0.000120462	0.00163889	-1.15498	temp NS	osmo DOWN
Q8C176	Taf2	Transcription initiation factor TFIID subunit 2	16.2012	16.2998	16.4146	16.2563	16.3814	16.4419	16.3787	16.2359	16.2921	16.1022	-0.0135283	16.2516	-0.936052	0.382528	0.491784	-6.55075	0.000381293	16.3325	0.838264	0.430262	0.525791	-9.76246	temp NS	osmo NS
Q9D0W5	Ppil1	Peptidyl-prolyl cis-trans isomerase;Peptidyl-prolyl cis-trans isomerase-like 1	18.1061	18.1285	18.0682	18.1056	18.133	18.2072	18.1438	18.28	17.7843	17.7658	-0.0509706	18.0348	-3.21654	0.0161739	0.05177	-3.49151	0.000415939	18.1248	1.50283	0.177671	0.261187	-9.02743	temp NS	osmo NS
Q923J1	Trpm7	Transient receptor potential cation channel subfamily M member 7	18.8029	18.8812	19.0772	18.8812	18.6278	18.651	19.2145	18.9438	18.8626	19.0083	-0.0209667	18.9522	-1.18107	0.278758	0.385096	-6.29821	-0.00169884	18.8202	-4.38235	0.00342779	0.0133184	-4.90878	temp NS	osmo DOWN
B9EK95	Myof		16.598	16.5954	16.9412	16.858	16.6844	16.6043	17.1939	16.9225	16.8936	17.0546	-0.018853	16.8763	-0.684318	0.517291	0.620267	-6.7622	-0.00127641	16.7136	-2.62199	0.0350982	0.0729287	-7.4198	temp NS	osmo NS
Q8R4P9	mFLJ00002;Abcc10	Multidrug resistance-associated protein 7	14.9548	14.8966	15.098	15.0038	15.1859	15.3304	14.9569	14.7308	16.3088	16.6629	0.185978	15.4185	3.35705	0.0134369	0.0458959	-3.29491	0.00103599	15.0783	1.68325	0.137308	0.213924	-8.78737	temp UP	osmo NS
P97393	Arhgap5	Rho GTPase-activating protein 5	19.3591	19.3993	19.5165	19.4744	19.489	19.475	19.3274	19.2993	19.2466	19.2318	-0.00697365	19.3106	-0.530915	0.613028	0.701333	-6.863	-6.73736e-05	19.4522	-0.188607	0.855887	0.889926	-10.1255	temp NS	osmo NS
Q3UHI4	Tmed8	Protein TMED8	16.3285	16.2416	16.2942	16.3126	16.5584	16.4592	16.5574	16.4217	16.3461	16.2659	-0.0247732	16.3602	-1.78065	0.121201	0.203397	-5.54487	0.00102685	16.3657	2.51649	0.0408544	0.0818374	-7.57774	temp NS	osmo NS
Q9Z0L8	Ggh	Gamma-glutamyl hydrolase	17.0076	16.8322	17.5895	17.8533	16.6739	16.7087	17.1579	17.3348	18.0224	17.9503	0.0763971	17.3842	1.66182	0.143535	0.230975	-5.70526	-0.00515049	17.1109	-6.3923	0.000410918	0.00330936	-2.54059	temp NS	osmo DOWN
B9EKI3	Tmf1	TATA element modulatory factor	19.2441	19.3218	19.4698	19.5242	18.9073	18.9862	19.469	19.5523	19.2238	19.0808	-0.0448738	19.3153	-3.44003	0.0120596	0.0431006	-3.1799	-0.00275146	19.2422	-8.35163	7.97773e-05	0.00132396	-0.688006	temp DOWN	osmo DOWN
Q3UQ44	Iqgap2	Ras GTPase-activating-like protein IQGAP2	16.8643	16.8717	16.7477	16.7152	16.9536	16.9812	16.8022	16.812	16.3426	16.51	-0.0415056	16.7005	-1.98496	0.0904468	0.164312	-5.26091	0.00117972	16.8556	4.5386	0.00285009	0.0117102	-4.70472	temp NS	osmo UP
Q5SQM0	Eml1		20.4137	20.4233	20.4055	20.46	20.423	20.3387	20.6542	20.6494	20.8939	20.5383	0.00245999	20.5955	0.109158	0.916352	0.940499	-7.01401	-0.000259499	20.4107	-0.907566	0.395026	0.49116	-9.70008	temp NS	osmo NS
Q6ZPY7	Kdm3b	Lysine-specific demethylase 3B	19.9872	19.9615	19.7378	19.7604	19.855	19.8432	19.5875	19.7038	19.279	19.168	-0.0406737	19.6145	-1.15704	0.287781	0.395059	-6.32474	0.000500039	19.8575	1.07891	0.317281	0.41418	-9.52974	temp NS	osmo NS
Q8BHF7	Pgs1	CDP-diacylglycerol--glycerol-3-phosphate 3-phosphatidyltransferase, mitochondrial	18.5776	18.6185	18.47	18.3026	18.8628	18.888	18.5812	18.334	18.6517	18.6023	0.0218814	18.5609	1.50648	0.178653	0.272877	-5.90799	0.00244547	18.6199	6.96602	0.000244997	0.00247068	-1.95761	temp NS	osmo UP
Q3UQP1	Iqgap3		17.3503	17.1313	17.4515	17.422	17.0274	16.9212	16.723	17.2675	17.6209	17.6325	0.0758899	17.2876	3.09195	0.0191082	0.0572273	-3.66766	-0.00231195	17.2173	-5.47068	0.00101849	0.00570725	-3.55928	temp NS	osmo DOWN
P70213	Fv1	Friend virus susceptibility protein 1	15.7374	15.3804	15.4276	15.4739	16.238	16.013	15.8702	16.1305	14.5642	14.3764	-0.180752	15.3432	-5.19296	0.00156131	0.0157192	-0.98214	0.00337379	15.7117	4.18762	0.00433626	0.0156886	-5.16798	temp DOWN	osmo UP
C0HK80			17.695	17.4937	17.7759	17.5228	17.6628	17.6206	18.3209	17.8088	18.4316	18.302	0.0242945	18.0087	0.567246	0.589485	0.681425	-6.8412	-3.81695e-05	17.6285	-0.0734405	0.943562	0.957102	-10.1428	temp NS	osmo NS
C0HKD9			18.1902	18.1234	18.1413	18.2029	18.15	18.1436	18.2951	18.3237	17.6377	17.7403	-0.0727543	18.0517	-4.07623	0.00544758	0.0278314	-2.32928	-0.000126443	18.1586	-0.453685	0.664131	0.733079	-10.0296	temp DOWN	osmo NS
Q9EPM5	Sync	Syncoilin	16.4982	16.4894	16.5594	16.4796	16.4645	16.4014	16.964	16.9466	17.0577	16.6308	-0.0218863	16.7644	-0.766665	0.470056	0.577286	-6.699	-0.000432546	16.4821	-1.50076	0.178193	0.261802	-9.03011	temp NS	osmo NS
Q3UMR0	Ankrd27	Ankyrin repeat domain-containing protein 27	15.5234	15.4987	15.697	15.632	15.3409	15.4157	15.577	15.5743	14.9968	14.8841	-0.0726166	15.3424	-3.29946	0.0144926	0.0482288	-3.37521	-0.00143092	15.5179	-4.99547	0.00169548	0.0081149	-4.12806	temp DOWN	osmo DOWN
Q9QYL7	Abt1	Activator of basal transcription 1	17.8118	17.81	18.0342	18.005	17.4236	17.4516	17.4078	17.4704	18.2782	18.2759	0.101643	17.8424	7.07829	0.000271013	0.00757843	0.896726	-0.00291019	17.756	-9.27093	4.11807e-05	0.000911227	0.0626227	temp UP	osmo DOWN
Q32NY4	Cnnm3	Metal transporter CNNM3	15.9581	15.853	16.0452	15.9771	15.8165	15.9372	16.2534	15.9401	16.7476	16.8845	0.0768379	16.2728	1.9604	0.0936918	0.168968	-5.29549	-0.000671545	15.9312	-1.89886	0.100452	0.165852	-8.48639	temp NS	osmo NS
D0ESZ4	Emilin2		16.1971	16.0294	15.3969	15.0157	15.9743	16.2702	16.0312	15.4063	16.2843	15.3105	0.0168809	15.8765	0.368698	0.724002	0.793658	-6.94387	0.00458006	15.8139	3.70855	0.00792258	0.0237553	-5.82814	temp NS	osmo UP
Q8K5B2	Mcfd2	Multiple coagulation factor deficiency protein 2 homolog	20.2215	20.3064	20.0971	20.1358	19.9869	19.899	19.7738	19.8041	20.5664	20.9107	0.116286	20.2638	6.47785	0.00045374	0.00913696	0.346845	-0.00086717	20.1078	-1.44403	0.193028	0.27898	-9.10279	temp UP	osmo NS
D0EX61	Mbnl2		19.932	20.0214	19.6856	19.8402	20.1898	20.2689	19.9405	20.1044	19.2105	19.1056	-0.0979575	19.7191	-3.20767	0.0163658	0.0521693	-3.504	0.00233222	19.9897	6.36569	0.000421248	0.00335329	-2.56853	temp NS	osmo UP
Q6Q477	Atp2b4	Calcium-transporting ATPase	17.5476	17.6608	17.6593	17.6165	17.5918	17.7934	18.0298	17.7782	18.186	18.2119	0.0269907	17.9024	0.88139	0.409343	0.519608	-6.60115	0.000273513	17.6449	0.641274	0.542274	0.630574	-9.91696	temp NS	osmo NS
D2CKI9	Ulbp1		17.5428	17.648	16.1079	16.3019	17.3439	17.304	16.316	16.6311	16.6724	16.6629	0.0446801	16.9122	0.775214	0.465326	0.572707	-6.6921	0.0055951	17.0414	2.97897	0.0211663	0.0493836	-6.88685	temp NS	osmo UP
D2EAC2	Zbed6	Zinc finger BED domain-containing protein 6	14.0439	14.1958	14.1391	14.217	13.9165	13.6337	14.0491	13.8378	14.5051	14.2814	0.0540852	14.1522	3.11028	0.0186428	0.0563641	-3.64165	-0.00201446	14.0243	-3.34558	0.0127971	0.0336255	-6.34794	temp NS	osmo DOWN
P16858	GAPDH;Gapdh	Glyceraldehyde-3-phosphate dehydrogenase	25.3066	25.2038	25.3214	25.2723	25.4085	25.3405	24.8516	24.9185	24.7717	24.7489	-0.00644452	24.9668	-0.23324	0.822709	0.870486	-6.98984	0.000388369	25.3089	1.09289	0.311516	0.407743	-9.5149	temp NS	osmo NS
D3YTP3	Mtx3		16.4384	16.4175	16.3775	16.3202	16.6747	16.6363	16.4288	16.3209	16.79	16.9036	0.0540557	16.5499	2.93547	0.0236298	0.065264	-3.891	0.0015334	16.4774	4.876	0.00193657	0.00887226	-4.27599	temp NS	osmo UP
P62843	Rps15	40S ribosomal protein S15	20.4582	20.4917	20.585	20.5675	20.7213	20.6721	20.4722	20.4846	20.1926	20.2221	-0.0304909	20.3869	-2.06644	0.0804619	0.150995	-5.14548	0.000602303	20.5827	1.35705	0.217938	0.307303	-9.21126	temp NS	osmo NS
Q3UE17	Mex3d	RNA-binding protein MEX3D	13.4048	13.6081	13.2516	13.1796	13.2156	13.2724	13.3496	13.3838	13.0209	12.4931	-0.0655906	13.21	-1.79417	0.118883	0.200431	-5.52637	0.000142097	13.322	0.195657	0.850577	0.886337	-10.124	temp NS	osmo NS
Q8R0G7	Spns1	Protein spinster homolog 1	16.5111	16.5784	16.7626	16.7294	17.0905	17.1122	17.2291	16.9857	16.84	16.8021	-0.0436164	16.8244	-1.70083	0.135801	0.222326	-5.65307	0.00177698	16.7974	2.01852	0.0843597	0.144492	-8.31441	temp NS	osmo NS
Q9R0P6	Sec11a	Signal peptidase complex catalytic subunit SEC11;Signal peptidase complex catalytic subunit SEC11A	19.0076	18.9892	19.0149	18.9262	18.9535	19.1194	19.3182	18.9575	19.1993	19.2675	0.00788576	19.1232	0.389238	0.709468	0.782218	-6.93516	0.000329436	19.0018	0.920818	0.388538	0.485133	-9.68771	temp NS	osmo NS
Q9DBS9	Osbpl3;mKIAA0704	Oxysterol-binding protein;Oxysterol-binding protein-related protein 3	18.1157	18.1456	18.2433	18.3975	17.9797	17.8852	18.1806	18.1328	18.3676	18.2329	0.0155824	18.1959	1.11032	0.306029	0.413272	-6.3753	-0.00194013	18.1278	-5.50727	0.000980505	0.00558192	-3.51676	temp NS	osmo DOWN
Q6KAQ7	Zzz3	ZZ-type zinc finger-containing protein 3	16.0532	16.0068	16.1856	16.1813	15.8474	15.7578	16.326	16.3273	15.8858	15.8325	-0.0585239	16.0719	-5.00237	0.00190853	0.0169219	-1.1988	-0.00190447	16.0054	-6.42857	0.000397294	0.00324032	-2.50263	temp DOWN	osmo DOWN
Q3U0K8	Ogfod1	Prolyl 3-hydroxylase OGFOD1	16.5498	16.5023	16.515	16.4742	16.4994	16.4984	16.6235	16.6193	16.4203	16.209	-0.0363787	16.4874	-2.4851	0.0442525	0.0996531	-4.54205	2.17144e-05	16.5065	0.0799204	0.938594	0.953076	-10.1422	temp NS	osmo NS
Q9D099	Acer3	Alkaline ceramidase 3	13.8231	13.6493	13.8298	13.6517	13.8156	13.9717	13.6557	13.8416	13.7341	14.1412	0.0209675	13.8075	0.985079	0.359633	0.469065	-6.5036	0.000764628	13.7902	1.52144	0.173049	0.25621	-9.00326	temp NS	osmo NS
Q8K2T1	Nmral1	NmrA-like family domain-containing protein 1	19.4716	19.4547	19.4566	19.558	19.173	19.1793	19.8668	19.8363	19.1519	19.0711	-0.0909957	19.4754	-7.26577	0.000232373	0.00712917	1.06011	-0.00165582	19.3822	-4.22023	0.00416726	0.015236	-5.12421	temp DOWN	osmo DOWN
Q8VCM8	Ncln	Nicalin	18.9851	18.8376	19.0695	18.9431	18.9872	19.0678	19.315	18.9917	19.4762	19.4056	0.0273383	19.1685	0.949729	0.376031	0.485476	-6.53778	0.000105933	18.9817	0.238133	0.81877	0.861542	-10.1135	temp NS	osmo NS
Q3UH68	Limch1	LIM and calponin homology domains-containing protein 1	16.7404	16.8039	16.681	16.7914	16.9764	16.8752	17.1909	17.2119	16.5278	16.2884	-0.0978052	16.7939	-6.64127	0.000392951	0.00875827	0.500668	0.000947767	16.8114	2.65074	0.0336811	0.070599	-7.37675	temp DOWN	osmo NS
Q8C025	Chpt1	Cholinephosphotransferase 1	15.593	15.5243	15.9763	15.8207	15.3097	15.3454	15.9387	15.4522	16.1943	16.1073	0.0483221	15.8016	1.55515	0.16687	0.259288	-5.84543	-0.00285484	15.5949	-7.85274	0.000117254	0.00163775	-1.12441	temp NS	osmo DOWN
Q9WU40	Lemd3	Inner nuclear membrane protein Man1	17.8369	17.7964	18.0493	17.8852	17.711	17.7759	18.2766	18.0023	18.0196	17.9818	-0.0221629	17.9856	-1.11778	0.303052	0.410431	-6.36732	-0.00111907	17.8424	-3.10632	0.0177358	0.0430784	-6.69835	temp NS	osmo DOWN
Q9WVM3	Anapc7	Anaphase-promoting complex subunit 7	17.0111	16.9756	17.0567	17.0156	17.0858	17.0955	17.3748	17.2653	17.4084	17.2382	-0.00630316	17.2122	-0.278859	0.788967	0.845805	-6.97661	0.000272412	17.04	0.898097	0.399711	0.495839	-9.70884	temp NS	osmo NS
P57680	Evc	Ellis-van Creveld syndrome protein homolog	14.4602	14.7239	14.7412	14.7597	14.7092	15.0088	14.4267	14.305	15.5211	15.5444	0.135592	14.8302	4.27834	0.00428688	0.0248678	-2.07146	0.000542924	14.7338	0.715484	0.498053	0.591036	-9.86289	temp UP	osmo NS
Q9EPW0	Inpp4a	Type I inositol 3,4-bisphosphate 4-phosphatase	17.5099	17.4642	17.712	17.6803	17.5502	17.58	17.9338	17.8983	17.3596	17.2074	-0.0797497	17.5622	-6.19915	0.000583662	0.010338	0.077014	-0.000655252	17.5828	-1.58719	0.157591	0.238653	-8.91674	temp DOWN	osmo NS
Q91YT0	Ndufv1	NADH dehydrogenase [ubiquinone] flavoprotein 1, mitochondrial	20.9444	20.8733	20.9525	20.9237	21.1495	21.1162	21.3684	21.4551	20.1017	20.0194	-0.161929	20.7937	-7.16688	0.000251911	0.00733549	0.97441	0.000973761	20.9933	2.48452	0.0427863	0.0848611	-7.62558	temp DOWN	osmo NS
Q0P5W1	Vps8	Vacuolar protein sorting-associated protein 8 homolog	17.4732	17.1555	17.6296	17.3503	17.2694	17.2354	17.6161	18.094	17.63	18.1554	-0.00680304	17.6873	-0.159753	0.877899	0.914184	-7.00625	-0.00118762	17.3522	-1.85909	0.10644	0.17381	-8.54286	temp NS	osmo NS
Q9WVG6	Carm1	Histone-arginine methyltransferase CARM1	20.1564	20.1383	20.2207	20.1573	20.1107	20.0471	19.5902	19.567	20.2515	20.1733	0.0827509	19.9795	5.45343	0.00119583	0.0140662	-0.694562	-0.000550226	20.1384	-1.96129	0.0917115	0.154929	-8.39704	temp UP	osmo NS
D3YUS5	Rasal2		12.0413	11.6571	11.9396	11.1783	12.3338	12.1593	12.3637	12.5562	11.755	11.3862	-0.112292	11.9599	-4.9443	0.00203092	0.0174039	-1.26587	0.00343822	11.8849	2.84135	0.0256801	0.0574398	-7.09171	temp DOWN	osmo NS
D3YUW7	Cgn		20.0748	20.2596	19.9592	19.9927	20.5784	20.6406	20.1589	20.2213	20.3871	20.4822	0.0269865	20.264	1.61121	0.154194	0.243498	-5.77226	0.00316771	20.2509	6.8956	0.00026058	0.00258523	-2.02721	temp NS	osmo UP
Q9R1R2	Trim3	Tripartite motif-containing protein 3	19.4411	19.4837	19.0922	19.0359	20.0108	19.9476	19.3981	19.4044	19.1774	19.08	-0.0293433	19.3308	-1.67185	0.141509	0.228485	-5.6919	0.00457555	19.5019	14.7627	1.97646e-06	0.000299762	3.52312	temp NS	osmo UP
Q80V91	Dtx3	Probable E3 ubiquitin-protein ligase DTX3	15.2936	15.3371	15.5483	15.4696	15.2065	15.0344	16.0997	16.2288	15.0559	15.3038	-0.12782	15.5532	-6.45922	0.000461323	0.00921113	0.329106	-0.00194252	15.3149	-5.35734	0.00114699	0.00620358	-3.69212	temp DOWN	osmo DOWN
D3YVF0	Akap5	A-kinase anchor protein 5	19.8563	19.9848	20.1311	20.1565	19.8369	19.799	20.3654	20.2421	20.3965	20.6142	0.0148107	20.2432	0.46448	0.657375	0.739087	-6.89943	-0.00162935	19.9608	-4.81946	0.00206378	0.00931141	-4.3467	temp NS	osmo DOWN
Q9JJ78	Pbk	Lymphokine-activated killer T-cell-originated protein kinase	15.3309	15.4985	15.5453	15.6648	14.8338	14.9243	15.0694	15.0551	16.3383	16.4221	0.155124	15.619	5.31554	0.00137564	0.0149637	-0.845588	-0.0036301	15.2996	-6.62103	0.000332992	0.00295245	-2.30374	temp UP	osmo DOWN
P23249	Mov10	Putative helicase MOV-10	21.0074	21.0493	21.0985	21.0605	21.1757	21.168	20.8279	20.7805	21.0079	20.9428	0.0237807	20.936	1.75996	0.124834	0.207983	-5.57308	0.000461622	21.0932	1.36313	0.216107	0.305229	-9.2038	temp NS	osmo NS
O55102	Bloc1s1	Biogenesis of lysosome-related organelles complex 1 subunit 1	18.9321	18.8526	19.2332	19.2945	18.9686	18.9273	18.9467	19.0142	19.5871	19.6784	0.0714174	19.1685	2.37386	0.0518229	0.111316	-4.70335	-0.00157937	19.0347	-2.85151	0.0253145	0.0568411	-7.07656	temp NS	osmo NS
Q8K353	Cystm1	Cysteine-rich and transmembrane domain-containing protein 1	15.832	15.8792	15.4114	15.5454	15.6818	15.8798	15.83	15.646	15.7072	15.7406	0.000821635	15.7725	0.0549714	0.957803	0.971925	-7.01909	0.0015121	15.7049	2.33153	0.0534215	0.101397	-7.85389	temp NS	osmo NS
P62069	Usp46	Ubiquitin carboxyl-terminal hydrolase 46	17.0457	16.9961	16.8405	16.9699	17.1396	17.2426	17.0846	16.8486	17.4074	17.4028	0.0503262	17.1309	2.7027	0.0325915	0.0809323	-4.22649	0.00142952	17.0391	4.11459	0.00474295	0.0166702	-5.26659	temp NS	osmo UP
Q99LG0	Usp16	Ubiquitinyl hydrolase 1;Ubiquitin carboxyl-terminal hydrolase 16	18.6094	18.7075	18.4394	18.4707	18.7845	18.7971	18.5132	18.6252	18.5336	18.739	0.00935309	18.6213	0.640554	0.543603	0.64369	-6.79326	0.00167883	18.6348	5.64856	0.000848013	0.00512162	-3.35423	temp NS	osmo UP
Q6P1G2	Kdm2b	Lysine-specific demethylase 2B	16.6897	16.1113	16.824	16.0097	16.3501	16.6057	15.9253	18.422	16.5556	17.9479	-0.00700613	16.942	-0.0635428	0.951233	0.967842	-7.01851	0.000305371	16.4317	0.21486	0.836156	0.875012	-10.1195	temp NS	osmo NS
Q8VEK0	Tmem30a	Cell cycle control protein 50A	18.5238	18.4883	18.6138	18.6638	18.5152	18.5581	18.8389	18.5479	18.6386	18.7928	-0.0013195	18.6384	-0.0673926	0.948284	0.965513	-7.01823	-0.000510993	18.5605	-1.57465	0.160438	0.24186	-8.93338	temp NS	osmo NS
Q8BXA1	Golim4	Golgi integral membrane protein 4	20.0903	20.2786	20.169	20.2343	19.5301	19.7478	20.7518	20.3011	19.8022	20.0142	-0.0763701	20.2064	-3.52631	0.0107887	0.0404849	-3.06124	-0.00281344	20.0084	-3.75011	0.00750865	0.0227826	-5.76965	temp DOWN	osmo DOWN
D3YW26	Tada2b		13.6483	13.5484	13.652	13.7388	13.439	13.5674	13.7459	13.4382	13.917	13.5693	0.0170933	13.6445	0.835276	0.433027	0.541922	-6.64181	-0.000961052	13.599	-2.72098	0.0304645	0.0653806	-7.27161	temp NS	osmo NS
Q8VC31	Ccdc9	Coiled-coil domain-containing protein 9	17.0471	17.1106	17.0074	16.9827	17.075	17.0887	16.9343	17.0771	16.8174	16.9028	-0.0148519	16.9816	-0.938348	0.381431	0.490705	-6.54859	0.00043396	17.0519	1.54119	0.168266	0.250888	-8.97747	temp NS	osmo NS
Q8CAE9	Podxl2	Podocalyxin-like protein 2	15.6758	15.5771	15.9932	16.0462	14.839	14.9612	16.1015	16.1183	15.6639	15.5641	-0.065522	15.7835	-4.17361	0.00484989	0.0264135	-2.20429	-0.00559787	15.5154	-11.2337	1.19347e-05	0.000497868	1.47187	temp DOWN	osmo DOWN
D3YW86	Tsc22d1		19.4133	19.3018	19.6468	19.7291	19.3526	19.3084	19.6491	19.6713	21.3035	21.4275	0.185231	20.1278	2.41318	0.0490046	0.107192	-4.64638	-0.00178747	19.4587	-3.86749	0.00646183	0.0204514	-5.60567	temp NS	osmo DOWN
Q9JM93	Arl6ip4	ADP-ribosylation factor-like protein 6-interacting protein 4	15.2043	15.5558	15.3324	15.5867	15.4829	15.6696	14.8355	15.4604	15.6537	16.0588	0.0842361	15.4614	2.58667	0.0383433	0.090511	-4.39466	0.000583529	15.472	0.777073	0.463197	0.557208	-9.81418	temp NS	osmo NS
Q9DBU0	Tm9sf1	Transmembrane 9 superfamily member 1	16.4943	16.6065	16.6225	16.6056	16.4422	16.5078	16.9334	16.4678	16.8816	16.5223	-0.00291246	16.651	-0.116938	0.91042	0.936047	-7.01301	-0.000695261	16.5465	-2.26699	0.0586873	0.108875	-7.94974	temp NS	osmo NS
P19258	Mpv17	Protein Mpv17	15.9433	15.9617	16.1202	16.0236	16.1206	16.1731	15.9437	15.7754	16.0895	16.204	0.034138	15.9863	2.39733	0.050121	0.108948	-4.66935	0.000374861	16.0571	0.827046	0.436172	0.531567	-9.77219	temp NS	osmo NS
Q8K2I1	Fntb	Protein farnesyltransferase subunit beta	18.1205	18.1324	18.1871	18.2554	18.1591	18.1446	18.1183	18.1506	17.7945	17.6608	-0.0458181	17.9962	-2.48949	0.0439781	0.0993377	-4.53568	-0.000347279	18.1665	-1.16241	0.284102	0.378968	-9.43914	temp NS	osmo NS
O88735	Map7	Ensconsin	16.3098	16.5687	16.4291	16.5794	16.0739	16.3019	16.5809	16.6814	15.0441	15.236	-0.171287	16.0701	-3.8897	0.00683332	0.0311874	-2.57267	-0.00158178	16.3771	-2.62113	0.0351417	0.072999	-7.42109	temp DOWN	osmo NS
Q8R2K1	Fuom	Fucose mutarotase	18.2758	18.2276	18.5665	18.5505	18.4165	18.3222	18.4184	18.5206	17.5655	17.7105	-0.0977726	18.1197	-4.61311	0.0029213	0.0203107	-1.65809	-0.000945568	18.3932	-1.71653	0.130875	0.205618	-8.7418	temp DOWN	osmo NS
Q8CBY3	Leng8	Leukocyte receptor cluster member 8 homolog	17.8441	17.7938	17.8225	17.7149	17.8932	17.8352	17.7829	17.8126	17.9324	17.8486	0.0108423	17.8357	0.893289	0.40339	0.513417	-6.59038	0.000477561	17.8173	1.55366	0.165308	0.247347	-8.96109	temp NS	osmo NS
D3Z3N4	Hnrnph3		19.2843	19.2472	19.6808	19.6749	19.3382	19.383	18.7037	18.7357	19.8921	19.9714	0.147185	19.3057	8.82795	7.22402e-05	0.0046343	2.28639	-0.0015863	19.4347	-2.56438	0.0381285	0.0777024	-7.50606	temp UP	osmo NS
Q9R0I7	Ylpm1	YLP motif-containing protein 1	19.7457	19.7911	19.5902	19.5724	19.7143	19.7023	19.6222	19.5727	19.7395	19.6649	0.0152415	19.6893	1.1463	0.291893	0.399268	-6.33649	0.000635031	19.686	1.68736	0.136497	0.212831	-8.78176	temp NS	osmo NS
P63030	Mpc1	Mitochondrial pyruvate carrier 1	17.8255	17.8447	18.4235	18.373	17.6256	17.8421	18.9396	18.4578	17.902	18.0224	-0.100291	18.1653	-3.31094	0.0142752	0.0478422	-3.35917	-0.00332197	17.9891	-5.16128	0.00141438	0.00714122	-3.92606	temp DOWN	osmo DOWN
P35639	Ddit3	DNA damage-inducible transcript 3 protein	15.6782	16.0161	15.2142	15.3325	13.5844	13.5423	14.9548	15.531	15.7972	15.9678	0.0841324	15.6575	2.94648	0.0232767	0.0645926	-3.87521	-0.00854987	14.8946	-2.66764	0.032876	0.0693301	-7.35144	temp NS	osmo NS
D3YX43	Vsig10	V-set and immunoglobulin domain-containing protein 10	17.0299	17.0258	17.3736	17.3405	16.7468	16.7276	17.6332	17.3903	17.4904	17.5651	-0.00807854	17.3558	-0.261752	0.801567	0.854995	-6.98184	-0.00309921	17.0407	-11.9766	7.85522e-06	0.000416813	1.94857	temp NS	osmo DOWN
D3YX49	Zfp384		15.4466	15.4142	15.5451	15.6029	15.5904	15.6017	15.2995	15.2601	15.8284	15.7437	0.0599023	15.4988	3.98023	0.00611753	0.0293349	-2.4539	0.000109982	15.5335	0.253991	0.806985	0.851842	-10.1091	temp UP	osmo NS
Q7SIG6	Asap2	Arf-GAP with SH3 domain, ANK repeat and PH domain-containing protein 2	16.3804	16.1282	16.6209	16.6676	16.1739	16.0603	16.3436	16.3711	16.2398	16.2568	-0.0143507	16.2866	-0.989417	0.357659	0.467289	-6.49934	-0.00263584	16.3386	-4.94126	0.00180045	0.00847884	-4.19493	temp NS	osmo DOWN
Q7TNM2	Trim46	Tripartite motif-containing protein 46	9.99849	10.4623	10.1649	10.4354	10.9938	11.1523	10.8891	10.8327	10.6594	11.2949	0.000184166	10.6895	0.00378178	0.997095	0.997487	-7.02081	0.00386482	10.5345	3.00578	0.0203893	0.0479956	-6.84706	temp NS	osmo UP
Q91W82	Ube2e2	Ubiquitin-conjugating enzyme E2 E2	14.6646	14.7362	15.0041	14.8234	14.7539	14.693	14.8089	14.8108	15.2585	15.1607	0.0426346	14.9066	1.82943	0.113038	0.19367	-5.47791	-0.000951728	14.7792	-2.09299	0.0756631	0.132524	-8.20603	temp NS	osmo NS
D3YXG0	Hmcn1		20.2504	20.2632	20.668	20.6517	20.1046	20.1218	21.0378	21.048	20.6038	20.546	-0.0685745	20.6249	-2.31099	0.0566824	0.118454	-4.79434	-0.00273321	20.3433	-7.15278	0.00020852	0.00224203	-1.77557	temp NS	osmo DOWN
Q925N0	Sfxn5	Sideroflexin;Sideroflexin-5	11.4532	11.5779	11.9553	11.6618	11.6925	11.777	11.4676	11.3156	11.7541	12.4575	0.0826899	11.671	2.52381	0.0418954	0.0957	-4.48587	-0.000369056	11.6863	-0.483661	0.643759	0.715872	-10.014	temp NS	osmo NS
Q3U1C6	Tatdn3	Putative deoxyribonuclease TATDN3	13.662	13.8235	14.075	13.9311	13.7964	13.8508	14.331	14.3314	13.6298	13.9373	-0.0734847	13.9525	-3.43555	0.0121299	0.043186	-3.18608	-0.000897438	13.8565	-1.65032	0.143968	0.222282	-8.83209	temp DOWN	osmo NS
D3YXJ5	Fam84b		17.7417	17.7649	17.8362	17.8328	17.8851	17.8822	18.1121	18.0461	17.8985	17.8999	-0.0268504	17.9105	-1.61637	0.153074	0.242194	-5.76546	0.000245722	17.8238	0.714998	0.498334	0.591233	-9.86326	temp NS	osmo NS
D3YXK2	Safb	Scaffold attachment factor B1	20.1413	20.2431	20.0834	19.9897	20.435	20.3969	19.9815	20.1658	19.8497	19.7131	-0.0303883	20.0158	-1.38384	0.211813	0.310659	-6.06122	0.00189709	20.2149	5.83018	0.000706226	0.00458057	-3.14914	temp NS	osmo UP
Q9D1G2	Pmvk	Phosphomevalonate kinase	17.6257	17.541	17.5103	17.3241	17.9527	17.8878	16.7841	16.9491	17.2508	16.9988	0.0436152	17.1916	1.26492	0.249126	0.352682	-6.20293	0.00251548	17.6403	5.89048	0.000665198	0.00441637	-3.08199	temp NS	osmo UP
P98199	Atp8b2	Phospholipid-transporting ATPase;Phospholipid-transporting ATPase ID	15.5697	15.3364	15.5752	15.6766	15.4143	15.4143	15.6952	15.5116	15.6628	15.5965	-0.000125067	15.562	-0.00694442	0.994666	0.99584	-7.0208	-0.00105779	15.4977	-2.34797	0.0521583	0.0997435	-7.82941	temp NS	osmo NS
Q9CZR3	Tomm40l	Mitochondrial import receptor subunit TOM40B	16.2951	16.3164	16.3945	16.2837	16.4023	16.4734	16.6476	16.3132	16.4563	16.6625	0.00530399	16.4485	0.245764	0.813402	0.863751	-6.98643	0.000493706	16.3609	1.37775	0.211764	0.300262	-9.18579	temp NS	osmo NS
Q9D945	Llph	Protein LLP homolog	16.3701	16.3545	16.3099	16.6657	15.9739	16.1921	17.1135	16.6593	15.7516	15.5282	-0.150607	16.2962	-5.99991	0.000702449	0.0112872	-0.121898	-0.00202372	16.311	-3.15712	0.0165378	0.0407651	-6.62352	temp DOWN	osmo DOWN
O88448	Klc2	Kinesin light chain 2	17.8485	18.1629	17.9169	18.056	17.9783	18.1989	17.7847	18.0322	17.8901	18.0219	0.00732581	17.9567	0.39014	0.708832	0.781856	-6.93477	0.00051105	18.0269	0.836771	0.431045	0.52658	-9.76376	temp NS	osmo NS
Q9D6N5	Drap1	Dr1-associated corepressor	18.1366	18.0978	18.2759	18.2798	18.1304	18.0083	17.6197	17.7596	17.9314	17.9377	0.0362074	17.9138	1.84252	0.11094	0.191221	-5.45984	-0.00104237	18.1548	-3.17045	0.0162379	0.0402338	-6.60391	temp NS	osmo DOWN
Q8CHP6	Phc3	Polyhomeotic-like protein 3	17.0886	17.0959	17.3446	17.3358	17.0486	16.9556	16.9366	17.117	17.2592	16.9982	0.0127771	17.0826	0.809884	0.446482	0.55476	-6.66344	-0.0016905	17.1449	-5.12186	0.00147617	0.00734622	-3.97374	temp NS	osmo DOWN
Q9D8X1	Cutc	Copper homeostasis protein cutC homolog	18.3019	18.211	18.2709	18.344	18.6062	18.5451	18.5133	18.613	16.9432	17.1872	-0.174395	17.9616	-4.60543	0.00294656	0.0203923	-1.66738	0.00134104	18.3798	2.62227	0.0350843	0.0729195	-7.41938	temp DOWN	osmo NS
Q91ZD4	Vangl2	Vang-like protein 2	11.4308	11.7581	11.4818	11.628	11.5637	11.7907	11.6459	11.3602	13.0286	13.0664	0.175225	12.0483	3.37899	0.0130569	0.0451432	-3.26442	0.000611637	11.6088	0.973682	0.363456	0.460366	-9.63697	temp UP	osmo NS
O88974	Setdb1	Histone-lysine N-methyltransferase SETDB1	14.7971	14.8382	14.8109	14.7841	14.5484	14.6829	14.9924	14.6999	15.2323	14.9257	0.0255537	14.9143	1.22412	0.263187	0.368192	-6.2498	-0.000909346	14.7436	-2.27169	0.0582862	0.108473	-7.94277	temp NS	osmo NS
Q9Z2D3	Dfna5	Non-syndromic hearing impairment protein 5 homolog	17.7533	17.8067	17.7723	17.7989	17.71	17.8118	17.949	17.8587	18.0093	17.9965	0.00859255	17.8956	0.54392	0.604542	0.695146	-6.85535	-0.000123632	17.7755	-0.416384	0.689912	0.754768	-10.0477	temp NS	osmo NS
O35678	Mgll	Monoglyceride lipase	19.5152	19.525	19.6471	19.6833	19.2908	19.2213	19.9288	20.025	19.5549	20.0699	-0.0277862	19.7698	-0.961191	0.370652	0.480481	-6.5268	-0.0020457	19.4804	-6.77562	0.000289776	0.00274121	-2.14702	temp NS	osmo DOWN
P15116	Cdh2	Cadherin-2	20.0011	19.8723	20.2911	20.163	20.3839	20.3587	19.9042	19.8449	20.2215	20.0615	0.0312282	19.9842	2.11481	0.0750658	0.143514	-5.07652	0.000721368	20.1783	0.824271	0.437643	0.53302	-9.77457	temp NS	osmo NS
Q922P9	Glyr1	Putative oxidoreductase GLYR1	19.6929	19.5571	19.8215	19.7593	19.6118	19.5617	19.2705	19.294	20.0585	20.0803	0.0953549	19.6589	6.4023	0.000485391	0.00950363	0.274652	-0.00101821	19.6674	-2.84998	0.025369	0.0569107	-7.07883	temp UP	osmo NS
Q91V81	Rbm42	RNA-binding protein 42	18.2636	18.2947	18.2407	18.113	18.3815	18.3403	18.1918	18.3055	17.8356	17.7373	-0.0512581	18.1047	-2.36296	0.0526341	0.112583	-4.71915	0.000920208	18.2723	2.94371	0.0222362	0.0514397	-6.93923	temp NS	osmo NS
P70257	Nfix	Nuclear factor 1;Nuclear factor 1 X-type	18.4093	18.2866	18.6052	18.5476	18.302	18.4708	18.8115	18.4068	19.0618	19.0553	0.0451041	18.6719	1.28138	0.243637	0.346678	-6.18375	-0.000949808	18.4369	-1.95801	0.0921518	0.155467	-8.40175	temp NS	osmo NS
O35144	Terf2	Telomeric repeat-binding factor 2	16.0431	16.0977	16.0893	16.2168	15.9343	15.9825	16.2049	16.1256	16.2268	16.5403	0.0225639	16.2064	1.10026	0.310078	0.417484	-6.386	-0.000973199	16.0606	-3.03257	0.0196432	0.0466427	-6.80736	temp NS	osmo DOWN
Q9CY66	Gar1	H/ACA ribonucleoprotein complex subunit 1	19.9814	19.9616	20.2867	20.0135	19.3479	19.3229	19.3379	19.2983	20.5043	20.2529	0.13237	19.8894	9.18962	5.65345e-05	0.00414577	2.53967	-0.00407351	19.819	-6.02909	0.000580642	0.00408526	-2.92936	temp UP	osmo DOWN
O08740	Polr2j	DNA-directed RNA polymerase II subunit RPB11	17.5437	17.5296	17.5643	17.5805	17.4503	17.4367	17.5659	17.7126	17.5938	17.6301	-0.00516399	17.596	-0.384553	0.712771	0.78518	-6.93719	-0.000644467	17.5175	-2.47769	0.0432109	0.0854369	-7.63579	temp NS	osmo NS
Q9QXE0	Hacl1	2-hydroxyacyl-CoA lyase 1	16.7623	16.657	16.9891	16.9941	16.6153	16.4411	17.1268	16.7888	16.5669	16.579	-0.0482629	16.7468	-2.89456	0.0249919	0.0677998	-3.94972	-0.00231684	16.7431	-5.96768	0.000616517	0.00423412	-2.99669	temp NS	osmo DOWN
Q9CYZ6	2810428I15Rik	Uncharacterized protein C19orf60 homolog	16.6663	16.7991	17.2179	17.1747	16.1525	16.1053	16.6061	16.8001	16.4044	16.5108	-0.0269501	16.6311	-1.52713	0.173563	0.267187	-5.88156	-0.0053369	16.686	-15.0195	1.76253e-06	0.000299004	3.65394	temp NS	osmo DOWN
Q6PF93	Pik3c3	Phosphatidylinositol 3-kinase;Phosphatidylinositol 3-kinase catalytic subunit type 3	19.9506	19.9642	19.9416	19.9567	20.3044	20.3215	20.2993	20.17	19.8999	19.8771	-0.0445169	20.0269	-3.48992	0.011306	0.0416154	-3.11118	0.00181907	20.0732	3.96043	0.00574603	0.0190361	-5.47715	temp DOWN	osmo UP
Q8R3B7	Brd8	Bromodomain-containing protein 8	15.9675	15.9513	15.8346	15.8569	15.8733	15.8543	15.7197	15.8406	15.7176	15.9501	0.00967769	15.8578	0.581889	0.580145	0.673893	-6.83204	9.04231e-05	15.8897	0.263291	0.800099	0.846329	-10.1063	temp NS	osmo NS
Q64213	Sf1	Splicing factor 1	20.7955	20.8793	20.7393	20.6777	21.0102	20.9764	20.4902	20.525	20.4614	20.3729	-0.00341783	20.5874	-0.138809	0.89378	0.924961	-7.00982	0.00142407	20.8464	4.87707	0.00193424	0.00887103	-4.27465	temp NS	osmo UP
Q8R0P4	Aamdc	Mth938 domain-containing protein	17.954	18.1672	18.1613	18.3329	18.3295	18.5067	17.9599	18.0695	17.8357	17.5663	-0.0342752	17.9254	-1.59397	0.157993	0.24847	-5.79488	0.000854912	18.2419	1.08696	0.313951	0.410599	-9.52121	temp NS	osmo NS
D3YZG8	Mthfd2l	Probable bifunctional methylenetetrahydrofolate dehydrogenase/cyclohydrolase 2;NAD-dependent methylenetetrahydrofolate dehydrogenase;Methenyltetrahydrofolate cyclohydrolase	17.0681	16.9893	17.1198	17.1133	16.8895	16.6994	16.6422	16.7112	17.4926	17.4146	0.0943836	17.053	6.58401	0.000413134	0.0088509	0.447132	-0.00161049	16.9799	-3.95009	0.00582125	0.0191797	-5.4914	temp UP	osmo DOWN
Q3ULF4	Spg7	Paraplegin	18.4832	18.5728	18.4447	18.4275	18.4864	18.572	18.8081	18.6144	18.663	18.8471	0.00117835	18.6648	0.0621323	0.952314	0.968683	-7.01862	0.000465564	18.4978	1.46394	0.187699	0.272546	-9.07745	temp NS	osmo NS
D3YZN8	Unc45a		15.1619	15.2155	15.149	15.3945	15.3321	15.4149	15.4339	15.5675	14.44	14.6815	-0.111873	15.0834	-5.24142	0.00148474	0.0153738	-0.927902	0.000508624	15.278	0.964165	0.367878	0.464833	-9.64626	temp DOWN	osmo NS
D3YZP9	Ccdc6	Coiled-coil domain-containing protein 6	19.2829	19.3626	19.5103	19.5274	19.1654	19.2174	19.1328	19.1272	19.585	19.5203	0.0513768	19.3351	4.07528	0.00545384	0.0278314	-2.33051	-0.00163753	19.3443	-5.62753	0.000866391	0.00518748	-3.37825	temp UP	osmo DOWN
Q8VEA8	5430435G22Rik;Rab7b	Ras-related protein Rab-7b	13.9706	13.7976	14.01	14.0235	13.7885	13.8422	13.8197	14.1653	14.2494	14.5362	0.0427193	14.0898	1.51476	0.176596	0.270655	-5.89741	-0.00100705	13.9054	-2.81598	0.0266181	0.059002	-7.12958	temp NS	osmo NS
P97473	Tarbp2	RISC-loading complex subunit TARBP2	16.1144	16.0568	16.2585	16.1739	16.1057	15.9995	15.9643	16.1395	15.8828	15.6055	-0.0338563	15.9605	-1.65776	0.144364	0.23182	-5.71067	-0.000818307	16.1181	-2.42435	0.0466814	0.0908171	-7.7155	temp NS	osmo NS
D3YZV8	Ccdc8	Coiled-coil domain-containing protein 8 homolog	13.0482	13.1691	13.0324	12.93	12.6909	13.2885	13.3467	13.2587	13.9575	13.7935	0.0603358	13.4289	1.80218	0.117529	0.198631	-5.51538	4.2285e-05	13.0265	0.0462268	0.964453	0.972864	-10.1446	temp NS	osmo NS
D3YZZ5	Tmed7		20.2131	20.0113	20.4932	20.3555	20.2633	20.3665	20.4704	20.0893	20.9608	21.1788	0.0852457	20.4873	2.04248	0.0832782	0.154984	-5.17953	-0.000547318	20.2838	-0.762755	0.471148	0.564284	-9.82581	temp NS	osmo NS
D3Z030	Lrrc16a		15.4946	15.3938	15.776	15.5297	15.326	15.446	15.463	15.4938	17.8026	17.8543	0.263084	16.2503	3.13197	0.0181077	0.0554267	-3.61091	-0.00133419	15.4943	-2.68844	0.0319126	0.0676913	-7.32031	temp NS	osmo NS
P41216	Acsl1	Long-chain-fatty-acid--CoA ligase 1	20.361	20.4049	20.5463	20.5121	20.4604	20.5052	20.5809	20.3866	20.0571	20.0322	-0.051342	20.3038	-3.12244	0.0183408	0.0557823	-3.62441	-0.000231785	20.465	-0.607063	0.563453	0.648192	-9.94012	temp NS	osmo NS
Q5XFR0	Pabpn1		17.1359	17.1342	17.1748	17.1287	17.5663	17.4987	17.2992	17.3428	17.538	17.6764	0.0283296	17.3544	1.19422	0.273922	0.37979	-6.28354	0.00190385	17.2731	3.57153	0.00947309	0.0271768	-6.02253	temp NS	osmo UP
Q8K400	Stxbp5	Syntaxin-binding protein 5	17.57	17.5797	17.4524	17.4955	17.9535	17.9002	17.1089	17.1507	17.7514	17.6236	0.0716885	17.464	5.33266	0.00135175	0.0148922	-0.826692	0.00226453	17.6585	5.88261	0.000670397	0.00443097	-3.09073	temp UP	osmo UP
O88545	Cops6	COP9 signalosome complex subunit 6	20.9962	20.8627	21.2291	21.3091	20.9166	20.9062	21.0079	21.0345	21.4226	21.8408	0.0666543	21.1941	2.06429	0.0807108	0.151387	-5.14854	-0.00178839	21.0366	-3.70239	0.00798603	0.0238519	-5.83683	temp NS	osmo DOWN
Q922Y2	Trim59	Tripartite motif-containing protein 59	17.3667	17.2523	17.6478	17.3983	17.411	17.4002	17.2982	16.9896	17.6824	18.1533	0.0902499	17.4571	3.13851	0.0179496	0.0551111	-3.60165	-0.00058746	17.4127	-1.04225	0.332804	0.429523	-9.568	temp NS	osmo NS
Q3UBX0	Tmem109	Transmembrane protein 109	18.785	18.9399	18.9255	18.9941	18.6644	18.9705	19.1873	18.8518	19.7559	19.7531	0.0792922	19.2122	2.08005	0.0789054	0.148952	-5.12611	-0.000711722	18.8799	-1.32144	0.228934	0.319445	-9.25455	temp NS	osmo NS
D3Z0M9	Ddx23		20.9552	20.9494	20.9811	20.8963	20.9525	20.9388	20.8014	20.8578	21.0205	20.8598	0.0149115	20.9074	1.13119	0.297763	0.405408	-6.35289	3.51072e-05	20.9456	0.126906	0.902673	0.925837	-10.1366	temp NS	osmo NS
Q3URQ7	Mthfsd		14.3957	14.3251	14.4839	14.6756	14.6236	14.4665	14.4308	14.4162	14.6973	14.3201	0.00826985	14.4309	0.445194	0.670546	0.750029	-6.90915	-0.000173567	14.4951	-0.28033	0.787532	0.836308	-10.1011	temp NS	osmo NS
Q8BGB2	Ttc7;Ttc7a	Tetratricopeptide repeat protein 7A	16.238	16.3576	16.2482	16.1892	16.3106	16.3167	17.0803	16.7046	16.5501	16.6256	-0.0463253	16.5927	-1.61822	0.152674	0.24177	-5.76303	0.000474685	16.2767	1.50108	0.178112	0.261734	-9.0297	temp NS	osmo NS
Q6PDH0	Phldb1	Pleckstrin homology-like domain family B member 1	19.7246	19.7866	19.7717	19.7776	19.8094	19.756	20.0056	20.0173	19.9264	19.8511	-0.0189938	19.8852	-1.22502	0.262871	0.367942	-6.24878	4.03183e-05	19.771	0.144958	0.888932	0.915804	-10.1338	temp NS	osmo NS
Q9CQX0	Otub2	Ubiquitin thioesterase OTUB2	16.9262	17.2575	16.834	16.8066	17.2582	17.2298	16.4785	16.6629	17.2027	17.1108	0.0764231	16.9398	3.90719	0.00668813	0.0308689	-2.54963	0.00211857	17.0521	3.97685	0.00562885	0.0188055	-5.45457	temp UP	osmo UP
Q9JMG3	Tmub1	Transmembrane and ubiquitin-like domain-containing protein 1	16.5289	16.6539	16.5046	16.4393	16.833	16.9942	16.8426	16.6017	16.9618	17.1135	0.0327516	16.7838	1.36818	0.216422	0.31542	-6.08028	0.00220818	16.659	4.98035	0.00172404	0.00818605	-4.14666	temp NS	osmo UP
Q80V24	Vgll4	Transcription cofactor vestigial-like protein 4	13.2701	13.5589	13.3125	13.5922	13.8073	13.7261	13.6683	13.9861	13.1933	13.5514	-0.0594772	13.538	-2.54198	0.0408349	0.0938956	-4.45951	0.00157195	13.5445	2.10736	0.0740902	0.130324	-8.18501	temp NS	osmo NS
Q8VI64	Mgarp	Protein MGARP	16.5913	16.572	16.5995	16.5846	16.5544	16.4578	16.2244	16.8373	16.2524	16.4246	-0.0205585	16.4837	-0.779614	0.462904	0.570891	-6.68852	-0.000429686	16.5599	-1.46674	0.186958	0.2717	-9.07387	temp NS	osmo NS
Q8K0G8	Esrp2	Epithelial splicing regulatory protein 2	14.0311	14.696	14.0618	14.5986	14.1314	14.0227	14.4852	14.3296	14.4649	13.7876	-0.0324519	14.2991	-0.911644	0.394333	0.504075	-6.57355	-0.00126566	14.257	-1.01765	0.343557	0.440371	-9.59314	temp NS	osmo NS
Q8CBH5	Mfsd6	Major facilitator superfamily domain-containing protein 6	15.5116	15.5309	15.4171	15.3985	15.6317	15.6271	15.7676	15.6512	15.4444	15.533	-0.0286173	15.5731	-2.23344	0.0633276	0.127793	-4.90627	0.00110803	15.5195	4.38541	0.00341534	0.0132956	-4.90476	temp NS	osmo UP
Q6P2L6	Whsc1l1	Histone-lysine N-methyltransferase;Histone-lysine N-methyltransferase NSD3	17.146	17.1455	17.216	17.1955	17.0481	16.9297	17.2231	17.2006	17.3928	17.3612	0.0171931	17.2448	1.1581	0.28738	0.394579	-6.32358	-0.0010843	17.1135	-3.42367	0.0115241	0.03123	-6.23483	temp NS	osmo DOWN
D3Z1B6	Rgs10		13.2523	13.718	13.3483	13.7719	13.0914	13.2027	13.2314	13.1421	14.0678	14.3197	0.119124	13.6219	4.20254	0.00468662	0.02602	-2.16744	-0.00206554	13.3974	-2.18241	0.066397	0.119322	-8.07478	temp UP	osmo NS
Q9JL62	Gltp	Glycolipid transfer protein	17.5622	17.957	18.0898	18.2989	17.5679	17.9047	17.1475	17.3258	17.834	17.6754	0.0688166	17.5837	3.0732	0.0195976	0.058247	-3.69431	-0.00229032	17.8968	-2.49489	0.0421492	0.0838153	-7.61006	temp NS	osmo NS
Q3UIW5	Rnf10	RING finger protein 10	16.5595	16.7137	16.906	16.9606	16.3518	16.3488	17.2832	17.4351	16.1626	16.0439	-0.155708	16.6997	-10.6378	2.29071e-05	0.003121	3.45751	-0.0029153	16.6401	-8.72476	6.05623e-05	0.00113595	-0.375382	temp DOWN	osmo DOWN
Q8BSQ9	Pbrm1	Protein polybromo-1	19.362	19.2962	19.5539	19.4452	19.0632	19.066	19.3396	19.3156	19.5178	19.3811	0.013714	19.3687	1.03487	0.337488	0.4466	-6.4539	-0.00217488	19.2978	-6.78208	0.000288114	0.00274121	-2.14053	temp NS	osmo DOWN
Q8K2U2	Alkbh6	Alpha-ketoglutarate-dependent dioxygenase alkB homolog 6	14.9832	14.9209	15.151	15.1924	14.9051	14.9046	14.6506	14.7878	15.2192	15.2091	0.0603089	14.9618	4.5521	0.00312897	0.0209715	-1.73216	-0.00133413	15.0095	-4.04182	0.0051902	0.0177518	-5.36557	temp UP	osmo DOWN
[truncated: 6,094 more rows]

## Sheet: Legend
Protein ID	Uniprot_ID	Uniprot ID
[truncated: 26 more rows]
