# Supplementary material for: Macromolecular condensation buffers intracellular water potential
Source: Nature. 2023 Oct 18;623(7988):842–52. doi: 10.1038/s41586-023-06626-z (PMC10665201; doi:10.1038/s41586-023-06626-z)
Supplement: Supplementary file 5 — Phosphoproteome adaptation to temperature and external osmolarity challenges. This table was used to make the diagram in Fig. 2d (see also Extended Data Fig. 6e–g). The same cell population used for Supplementary Table 1 also subjected to quantitative phosphoproteomics (TMT-MS/MS). The table shows the variation in abundance for the 14,530 phosphosites detected in all conditions. Also includes volcano plots of phosphoproteins that were upregulated (slope > 0) or downregulated (slope < 0) regulated with increasing external osmolarity or temperature. Thresholds for slope (log2[FC], x axis) and non-adjusted P value (y axis) are for visualization purposes only; for the downstream analysis (determining which phosphoproteins change significantly in either direction), the threshold was set at a Benjamini–Hochberg-adjusted P value of 0.05. [file 41586_2023_6626_MOESM5_ESM.xlsx]

## Sheet: phosphoproteomics results & IDR
Phosphosite and protein ID					Reporter ion intensities, log2-transformed										Change with temperature, LIMMA outpus						Change with osmolarity, LIMMA outpus						Summary of significance (adj.p<0.05) and direction of change		Phosphosite's disorder prediction
Uniprot_ID	Phosphosite (UniprotID_site_multiplicity)	Gene.names	Protein.names	Sequence.window	Ctrl_1	Ctrl_2	Hypoosm_1	Hypoosm_2	Hyperosm_1	Hyperosm_2	X32.deg_1	X32.deg_2	X40.deg_1	X40.deg_2	logFC.temp	AveExpr.temp	t.temp	P.Value.temp	adj.P.Val.temp	B.temp	logFC.osmo	AveExpr.osmo	t.osmo	P.Value.osmo	adj.P.Val.osmo	B.osmo	temp_sig	osmo_sig	P-site position	in IDR	IDR_start	IDR_end
P50171_S58___1	P50171	Hsd17b8;H2-Ke6	Estradiol 17-beta-dehydrogenase 8	GAAAQDTVRLLGSPGSEDGAPRGKHAAFQAD	15.9439	15.6424	16.0974	15.5271	15.937	15.6501	15.5457	15.3854	16.7095	16.846	0.153971	16.0121	4.22553	0.00426123	0.0285463	-1.88529	-9.3686e-05	15.7997	-0.0890801	0.931372	0.961139	-9.46946	temp UP	osmo NS	58	TRUE	54	59
O35730_S229___1	O35730	Ring1	E3 ubiquitin-protein ligase RING1	GTGGGAAGGACGGAGSEDSGDRGGTLGGGTL	11.9984	11.8309	12.0742	11.9783	12.0222	12.0404	12.2793	12.1904	12.4971	12.5102	0.0236325	12.2177	0.681486	0.518294	0.61579	-6.5078	2.50918e-05	11.9908	0.0402455	0.968958	0.983373	-9.47304	temp NS	osmo NS	229	TRUE	136	268
O35730_S324___1	O35730	Ring1	E3 ubiquitin-protein ligase RING1	QQQETTEPGGPGGGASDTGGPDGGGGERGVA	11.6265	11.5223	11.835	11.4742	11.9076	11.8707	11.6503	11.686	11.8841	12.2579	0.0433044	11.7712	1.38246	0.210918	0.312591	-5.81046	0.00117277	11.7061	1.4206	0.196012	0.354942	-8.46121	temp NS	osmo NS	324	TRUE	305	354
O35730_S38___1	O35730	Ring1	E3 ubiquitin-protein ligase RING1	RTPQEAIMDGTEIAVSPRSLHSELMCPICLD	14.8312	14.5251	14.4816	14.7598	14.9356	14.7462	14.648	14.2419	15.0876	15.6285	0.107243	14.8271	2.84747	0.0258099	0.0720911	-3.76641	0.001101	14.7133	1.38963	0.204863	0.365001	-8.50022	temp NS	osmo NS	38	FALSE	NA	NA
Q31125_S312___1	Q31125	Slc39a7	Zinc transporter SLC39A7	RGGNTGPRDGPVKPQSPEEEKAGSDLRVSGY	17.428	16.8944	17.0116	16.8433	17.0878	16.7408	17.0352	16.8621	16.1625	15.5802	-0.116584	16.6604	-1.96339	0.0919747	0.167195	-5.0407	-6.60124e-05	17.001	-0.0589119	0.954576	0.975866	-9.47199	temp NS	osmo NS	312	TRUE	250	320
Q60953_S528___1	Q60953	Pml	Protein PML	TSSPEQSWPSTFKATSPPHLDGTSNPESTVP	18.504	18.4384	18.8195	18.5447	18.7143	18.6729	18.6077	18.6888	18.3094	18.2044	-0.047537	18.4588	-2.14129	0.0710212	0.138459	-4.78824	5.74356e-05	18.6157	0.0732516	0.943539	0.968378	-9.47092	temp NS	osmo NS	528	TRUE	492	610
Q60953_S514___1	Q60953	Pml	Protein PML	IKMESTEENEDRLATSSPEQSWPSTFKATSP	18.6351	18.4161	18.6287	18.6651	18.7522	18.6408	18.9118	18.8089	17.1296	16.8411	-0.217293	18.1238	-4.18573	0.0044711	0.0292109	-1.93588	0.000248165	18.623	0.363317	0.726487	0.829732	-9.39974	temp DOWN	osmo NS	514	TRUE	492	610
Q60953_S515___1	Q60953	Pml	Protein PML	KMESTEENEDRLATSSPEQSWPSTFKATSPP	20.2017	20.2522	20.3951	20.2964	20.1434	20.1874	20.3114	20.2955	19.4096	19.1264	-0.117788	19.9328	-3.02608	0.020131	0.0623808	-3.51002	-0.000901645	20.246	-1.66101	0.138185	0.282539	-8.14304	temp NS	osmo NS	515	TRUE	492	610
Q60953_S17___1	Q60953	Pml	Protein PML	ETEPVSVQKVPAPPGSPCRQQDSALTPTPTM	16.45	16.4994	16.5143	16.4095	16.5181	16.4697	16.5608	16.4611	15.8696	15.7832	-0.0775745	16.2707	-2.5412	0.0398483	0.0946227	-4.21009	0.000160198	16.4768	0.295623	0.775611	0.863769	-9.42467	temp NS	osmo NS	17	TRUE	1	49
P48193_S333___1	P48193	Epb4.1;Epb41	Protein 4.1	PAPHFERTASKRASRSLDGAAAAESTDRSPR	13.0409	12.9	13.2909	13.3129	12.9344	13.0877	13.1199	13.2004	13.4015	12.8805	-0.00601822	13.0905	-0.202139	0.845776	0.887237	-6.73911	-0.00145432	13.0945	-2.0649	0.0754874	0.190654	-7.56246	temp NS	osmo NS	333	FALSE	NA	NA
P48193_S460___1	P48193	Epb4.1;Epb41	Protein 4.1	ESVPEPRPSEWDKRLSTHSPFRTLNINGQVP	14.1862	13.9784	14.611	14.6483	14.0999	14.2335	14.0412	14.1851	14.363	14.3836	0.0285642	14.1896	1.13041	0.296934	0.404316	-6.09993	-0.00231491	14.2929	-2.55671	0.0359096	0.116051	-6.81387	temp NS	osmo NS	460	FALSE	NA	NA
P48193_S763___1	P48193	Epb4.1;Epb41	Protein 4.1	DMSVTKVVVHQETEISEE_____________	14.5573	14.6513	15.4177	15.3588	14.5899	14.3901	15.1917	15.2539	15.583	15.5684	0.0269825	15.1342	0.533478	0.61084	0.696064	-6.60427	-0.00449139	14.8275	-4.84898	0.00157111	0.0172055	-3.46172	temp NS	osmo DOWN	763	FALSE	NA	NA
P38532_S303___1	P38532	Hsf1	Heat shock factor protein 1	PLSSSTLVRVKQEPPSPPHSPRVLEASPGRP	16.3238	16.2646	16.2109	15.9488	16.7285	16.546	16.9423	16.8666	13.8043	14.4784	-0.322603	15.78	-4.71508	0.00240481	0.0226161	-1.28333	0.00278695	16.3371	4.09503	0.00405252	0.0301311	-4.49756	temp DOWN	osmo UP	303	TRUE	268	365
P38532_S314___1	P38532	Hsf1	Heat shock factor protein 1	QEPPSPPHSPRVLEASPGRPSSMDTPLSPTA	16.23	16.0725	16.3562	16.16	16.6459	16.2333	17.1084	17.0229	13.703	14.1337	-0.37193	15.7118	-5.88845	0.000698697	0.0145627	0.010232	0.000907623	16.283	0.993149	0.351876	0.522243	-8.94859	temp DOWN	osmo NS	314	TRUE	268	365
P38532_S326___1	P38532	Hsf1	Heat shock factor protein 1	LEASPGRPSSMDTPLSPTAFIDSILRESEPT	13.5828	13.5617	13.3855	13.3044	14.2229	13.6764	14.1008	13.972	11.9722	12.2479	-0.2257	13.2396	-4.82958	0.00211422	0.0213183	-1.14794	0.00302343	13.6223	3.36635	0.0109667	0.0546871	-5.56994	temp DOWN	osmo NS	326	TRUE	268	365
Q91Z67_S206___1	Q91Z67	Srgap2	SLIT-ROBO Rho GTPase-activating protein 2	QIGKSVKQEDRQTPRSPDSTANVRIEEKHVR	13.8166	14.1736	13.0724	13.2895	14.2234	13.9363	12.8755	13.1902	14.9335	15.6702	0.274328	14.11	6.2207	0.000507999	0.0132986	0.340664	0.00449444	13.752	3.94765	0.0049255	0.0338381	-4.70919	temp UP	osmo UP	206	TRUE	186	217
Q8K2K6_S181___1	Q8K2K6	Agfg1	Arf-GAP domain and FG repeat-containing protein 1	ESAPALHLNKGTPSQSPVVGRSQGQQQEKKQ	17.3654	17.4757	17.9461	18.0245	17.3753	17.3631	17.7665	17.5894	16.7877	16.7228	-0.10882	17.2846	-3.82101	0.00702378	0.0360763	-2.41079	-0.00308087	17.5917	-3.99829	0.00460449	0.0326121	-4.63616	temp DOWN	osmo DOWN	181	TRUE	168	196
Q91X58_S173___1	Q91X58	Zfand2b	AN1-type zinc finger protein 2B	TSTAPSPSRTLPSSSSPSRATPQLPTRTASP	14.4779	15.4116	15.0145	16.1202	14.1447	14.9494	14.3728	14.7936	15.1311	14.0865	0.0102589	14.7123	0.180244	0.862262	0.901278	-6.74383	-0.00510151	15.0197	-2.29606	0.0532091	0.151012	-7.21395	temp NS	osmo NS	173	TRUE	134	195
Q3UZ39_S16___1	Q3UZ39	Lrrfip1	Leucine-rich repeat flightless-interacting protein 1	MTSPEGAQNKEIDCLSPEAQRLAEARLAAKR	13.6995	13.3392	13.8267	13.6316	13.6076	13.5249	13.5102	12.8547	14.2239	14.4526	0.136605	13.68	3.42544	0.0117265	0.0466299	-2.94785	-0.000814283	13.6049	-1.02188	0.338954	0.509745	-8.91969	temp UP	osmo NS	16	TRUE	1	21
Q3UZ39_S88___1	Q3UZ39	Lrrfip1	Leucine-rich repeat flightless-interacting protein 1	AATLASLGGTSSRRGSGDTSISMDTEASIRE	21.1083	20.8302	21.1202	21.1153	21.229	21.1351	21.235	20.7403	21.3444	21.4132	0.0435327	21.1119	1.35591	0.218816	0.321671	-5.84257	0.000321311	21.0897	0.429932	0.679442	0.794259	-9.37039	temp NS	osmo NS	88	TRUE	31	100
P62484_S301___1	P62484	Abi2	Abl interactor 2	MNRPASRHTPPTIGGSLPYRRPPSITSQTSL	15.0542	14.5221	15.3602	15.1388	15.2638	15.2045	14.477	14.3164	15.4054	15.2275	0.111225	14.8338	3.6256	0.00902123	0.0405824	-2.67338	-7.67922e-05	15.0906	-0.0579598	0.955309	0.975958	-9.47205	temp UP	osmo NS	301	TRUE	153	373
P62484_S221___1	P62484	Abi2	Abl interactor 2	DYVPSPTRNMAPSQQSPVRTASVNQRNRTYS	15.1579	15.0148	15.8359	15.8756	14.9838	14.9889	15.051	15.2104	14.059	13.2663	-0.165689	14.6266	-2.80766	0.0272936	0.074445	-3.82385	-0.00434709	15.3095	-4.83963	0.00158887	0.0173191	-3.47407	temp NS	osmo DOWN	221	TRUE	153	373
P62484_S177___1	P62484	Abi2	Abl interactor 2	MGGLPRTTPPTQKPPSPPMSGKGTLGRHSPY	18.4737	18.3107	18.4546	18.3813	18.5346	18.5507	18.4731	18.3528	17.8718	17.943	-0.0571726	18.2375	-2.06658	0.0791683	0.149583	-4.89484	0.000623541	18.4509	1.045	0.328829	0.499204	-8.896	temp NS	osmo NS	177	TRUE	153	373
Q6NS82_S225___1	Q6NS82	Fam134a	Protein FAM134A	KSAPPAGDEPLAETESESEAELAGFSPVVDV	16.1676	15.8467	16.1644	15.7067	15.8908	15.7061	16.2016	15.8884	15.4803	15.9874	-0.0356978	15.9287	-1.10289	0.307905	0.415322	-6.12925	-0.000685551	15.9137	-0.70773	0.500707	0.653586	-9.19899	temp NS	osmo NS	225	FALSE	NA	NA
Q6NS82_S255___1	Q6NS82	Fam134a	Protein FAM134A	VKKTALALAITDSELSDEEASILESGGFSVS	15.9829	15.7119	15.805	15.8577	15.7034	15.491	15.6646	15.7577	16.3244	16.9351	0.105891	16.0628	2.69806	0.0318635	0.0818702	-3.98245	-0.00117083	15.7586	-1.57781	0.156146	0.306017	-8.25602	temp NS	osmo NS	255	TRUE	249	280
Q3V0J1_S97___1	Q3V0J1	Tmem237	Transmembrane protein 237	RPPPELETSLTERPSSPSLLRNENGIDAEPR	17.3071	17.0917	17.1916	17.2476	17.3816	17.2313	17.2621	17.1589	16.7053	16.4344	-0.072137	16.9932	-2.22362	0.0630182	0.127724	-4.67005	0.000434198	17.2418	0.680901	0.516588	0.667856	-9.21884	temp NS	osmo NS	97	TRUE	1	190
E9Q0S6_S1054___1	E9Q0S6	Tns1		RQPAEPPGPLRRRAASDGQYENQSPEATSPR	13.9275	13.8359	14.431	14.5033	13.6293	13.7331	13.6953	13.8304	13.6767	14.5493	0.0417264	13.9192	1.1235	0.299657	0.406973	-6.10734	-0.00392989	14.01	-5.70667	0.000589925	0.0102165	-2.3803	temp NS	osmo DOWN	1054	TRUE	786	1142
E9Q0S6_S1062___1	E9Q0S6	Tns1		PLRRRAASDGQYENQSPEATSPRSPGVRSPV	15.5128	15.444	16.1964	16.2216	15.3054	15.3064	16.2862	16.4067	15.6238	15.3169	-0.116054	15.7651	-3.89441	0.00640309	0.0345188	-2.31359	-0.00451534	15.6644	-5.70971	0.000587983	0.0102165	-2.37665	temp DOWN	osmo DOWN	1062	TRUE	786	1142
E9Q0S6_S1067___1	E9Q0S6	Tns1		AASDGQYENQSPEATSPRSPGVRSPVQCVSP	13.6336	14.0614	14.177	13.9413	13.5768	13.8511	13.3567	13.382	14.1291	14.3913	0.109742	13.8257	3.98207	0.00573941	0.032665	-2.19857	-0.00172577	13.8735	-1.92719	0.0929098	0.218125	-7.76541	temp UP	osmo NS	1067	TRUE	786	1142
E9Q0S6_S867___1	E9Q0S6	Tns1		AETPVAALPEFPRAASQQEIEQSIETLNMLM	15.3803	15.2555	15.5123	15.6494	15.5047	15.4609	15.1923	15.2712	15.3553	15.5952	0.0290917	15.3416	1.2321	0.259173	0.364513	-5.98748	-0.000490539	15.4605	-0.671583	0.522178	0.672764	-9.22557	temp NS	osmo NS	867	TRUE	786	1142
E9Q0S6_S1363___1	E9Q0S6	Tns1		GFGRRAVNPTMAAPGSPSLSHRQVMGPSGPG	16.5668	16.4091	16.2688	16.3351	16.651	16.5688	16.2748	16.4665	16.5953	16.8588	0.0423975	16.5285	1.68073	0.138371	0.226794	-5.42878	0.00153972	16.4666	2.67128	0.0302445	0.104037	-6.63692	temp NS	osmo NS	1363	TRUE	1152	1564
E9Q0S6_S1118___1	E9Q0S6	Tns1		SYKEAFEEMEGTSPSSPPHSVARSPPGLAKT	14.6944	14.4937	14.0916	14.0838	14.854	14.8466	14.5646	14.6242	13.9591	13.8148	-0.0794184	14.3585	-2.387	0.0497437	0.109082	-4.43391	0.00381297	14.5107	5.99035	0.000435854	0.00878359	-2.04448	temp NS	osmo UP	1118	TRUE	786	1142
E9Q0S6_S1468___1	E9Q0S6	Tns1		SLGRHLGGSGSVVPGSPSLDRHAAYGGYSTP	17.0656	16.9618	17.0067	17.1254	17.321	17.2004	16.8851	17.0608	16.8989	17.108	0.00425645	16.9967	0.181044	0.861659	0.900842	-6.74366	0.000973467	17.1135	1.47786	0.180539	0.33558	-8.38782	temp NS	osmo NS	1468	TRUE	1152	1564
E9Q0S6_S545___1	E9Q0S6	Tns1		GPLDGSLYAKVKKKDSLNGSSGPVTTARPAL	17.1143	17.188	17.4493	17.3511	17.3102	17.2882	17.2904	17.3053	16.2054	15.5653	-0.161537	16.7781	-3.20903	0.0156733	0.0543775	-3.25031	-0.000504936	17.2835	-0.736483	0.484039	0.639197	-9.17698	temp NS	osmo NS	545	TRUE	543	619
E9Q0S6_S154___1	E9Q0S6	Tns1		GSSPKNLEEGGSMRVSPSIQPQPQSQPTSLS	14.4	14.5398	14.4317	14.6926	14.2967	14.1844	14.5964	14.5924	14.3855	14.02	-0.046502	14.4223	-1.79477	0.117425	0.200281	-5.27463	-0.00160786	14.4242	-2.37913	0.0469294	0.13899	-7.08704	temp NS	osmo NS	154	TRUE	139	174
E9Q0S6_S169___1	E9Q0S6	Tns1		SPSIQPQPQSQPTSLSRNTSVSRAMEDSCEL	15.5658	15.1093	15.7432	15.644	15.7784	15.7184	15.2299	15.261	15.9622	16.3057	0.101611	15.5723	2.6567	0.0337911	0.0848135	-4.04241	0.000273996	15.5932	0.240323	0.816577	0.891619	-9.44132	temp NS	osmo NS	169	TRUE	139	174
E9Q0S6_S1535___1	E9Q0S6	Tns1		PATSPSPDSAAFRQGSPTPALPEKRRMSVGD	19.6018	19.6929	19.323	19.5237	19.4004	19.3897	19.4065	19.6447	18.4636	17.8435	-0.151517	19.1088	-2.45447	0.0451336	0.102308	-4.33603	-0.000141589	19.4886	-0.182259	0.860254	0.918742	-9.45516	temp NS	osmo NS	1535	TRUE	1152	1564
E9Q0S6_S836___1	E9Q0S6	Tns1		WQQQQPHPPPRQQERSPLQSLARSKPSPQLS	16.6088	16.3611	16.5984	16.6521	16.4753	16.2915	16.6779	16.5781	15.974	15.9317	-0.0787049	16.3553	-2.83957	0.0260975	0.0724233	-3.77781	-0.0012092	16.4979	-1.83614	0.106511	0.238276	-7.89704	temp NS	osmo NS	836	TRUE	786	1142
E9Q0S6_S1397___1	E9Q0S6	Tns1		NVVSGHPASAATTPGSPSLGRHPVGSHQVPG	16.5451	16.0857	16.3199	16.1478	16.6038	16.2693	16.3107	16.4187	15.9744	15.966	-0.0452875	16.2168	-1.57876	0.16006	0.252928	-5.56315	0.0010135	16.3286	1.09168	0.309107	0.478366	-8.84696	temp NS	osmo NS	1397	TRUE	1152	1564
E9Q0S6_S1126___1	E9Q0S6	Tns1		MEGTSPSSPPHSVARSPPGLAKTPLSALGLK	12.4053	13.1226	12.1245	12.4703	12.217	12.8185	11.8914	12.2122	13.4355	13.7896	0.189721	12.8094	4.89204	0.00197234	0.0208428	-1.07495	0.00110163	12.5264	0.695002	0.508202	0.660599	-9.20849	temp UP	osmo NS	1126	TRUE	786	1142
E9Q0S6_S792___1	E9Q0S6	Tns1		SAHCGCDPSGLFRSQSFPDVEPQLPQAPTRG	17.5441	17.4138	17.7372	17.8092	17.635	17.5937	17.1898	17.4025	17.2282	17.27	-0.00155112	17.3414	-0.0603495	0.953628	0.966852	-6.76013	-0.0007942	17.6221	-1.10742	0.302674	0.47199	-8.83007	temp NS	osmo NS	792	TRUE	786	1142
E9Q0S6_S899___1	E9Q0S6	Tns1		DLEPASAAAPLHKSQSVPGAWPGASPLSSQP	15.9315	15.8156	16.0333	16.1418	15.8164	15.8253	15.3472	15.5016	16.4741	16.9666	0.154627	16.0061	4.54277	0.00292946	0.0242634	-1.49092	-0.00133361	15.9273	-2.29128	0.053596	0.151844	-7.22125	temp UP	osmo NS	899	TRUE	786	1142
E9Q0S6_S604___1	E9Q0S6	Tns1		TDEPVSGATTAPAALSPQEKKELDRLLSGFG	17.2349	17.1791	16.3662	16.3259	17.0023	17.0117	16.2669	16.3101	17.1633	17.4366	0.132278	16.9318	4.71155	0.00241444	0.0226161	-1.28753	0.00330488	16.8534	2.66516	0.0305225	0.104745	-6.64638	temp UP	osmo NS	604	TRUE	543	619
E9Q0S6_S1346___1	E9Q0S6	Tns1		SPQARHRTVGTNTPPSPGFGRRAVNPTMAAP	17.5361	17.6112	17.6176	18.0156	17.7591	17.9064	17.1594	17.4916	17.4017	17.4226	0.0147925	17.4371	0.559763	0.593753	0.682534	-6.58869	8.0959e-05	17.741	0.0871819	0.932831	0.961756	-9.46965	temp NS	osmo NS	1346	TRUE	1152	1564
E9Q0S6_S514___1	E9Q0S6	Tns1		NTSDPLIRWDSYDNFSGHREDGMEEVVGHTQ	16.4916	16.4738	16.8516	17.0309	16.9079	16.8558	16.0571	16.2036	16.3292	16.0276	0.0125795	16.2638	0.421494	0.686515	0.760063	-6.66284	-0.000297319	16.7686	-0.27707	0.789278	0.872306	-9.43063	temp NS	osmo NS	514	FALSE	NA	NA
E9Q0S6_S1599___1	E9Q0S6	Tns1		SHTLPDFSKYSMPDNSPETRAKVKFVQDTSK	14.4799	14.4936	15.045	15.207	14.3903	14.3042	14.3506	14.6834	14.2303	14.1292	-0.0384751	14.3945	-1.46602	0.1877	0.28537	-5.70721	-0.00389364	14.6533	-5.00964	0.00129769	0.0155189	-3.25136	temp NS	osmo DOWN	1599	FALSE	NA	NA
Q9CQC6_S443___1	Q9CQC6	Bzw1	Basic leucine zipper and W2 domain-containing protein 1	QMKKFVEWLKNAEEESESEAEEGD_______	11.8064	11.9534	11.6957	11.6992	11.4394	11.9768	11.6549	11.6746	11.5083	11.4585	-0.0159673	11.676	-0.563686	0.591226	0.680329	-6.5863	5.31352e-05	11.7618	0.0550961	0.957514	0.977542	-9.47224	temp NS	osmo NS	443	FALSE	NA	NA
Q9CQC6_S44___1	Q9CQC6	Bzw1	Basic leucine zipper and W2 domain-containing protein 1	GVSFMNNQKQQKPTLSGQRFKTRKRDEKERF	14.2411	14.5761	14.0377	14.136	14.2614	14.3548	12.9693	13.1477	15.8767	16.3441	0.370111	14.5258	8.75313	6.39092e-05	0.00767439	2.4315	0.00110628	14.2679	1.33502	0.221325	0.384257	-8.56774	temp UP	osmo NS	44	FALSE	NA	NA
O89110_S213___1	O89110	Casp8	Caspase-8;Caspase-8 subunit p18;Caspase-8 subunit p10	SVLDEMSLKMAELCDSPREQDSESRTSDKVY	16.5033	16.3573	16.6281	16.3929	15.9221	15.8835	16.2235	16.0398	17.4355	17.7447	0.169796	16.7173	4.07042	0.00514617	0.0309645	-2.08383	-0.00303848	16.2812	-3.84964	0.00561788	0.0367922	-4.85151	temp UP	osmo DOWN	213	TRUE	211	226
O89110_S188___1	O89110	Casp8	Caspase-8;Caspase-8 subunit p18;Caspase-8 subunit p10	GKIEDYERSSTERRMSLEGREELPPSVLDEM	18.4901	18.1683	18.0334	18.0564	18.5864	18.4405	18.2108	18.1618	18.0028	18.0724	-0.0137705	18.1844	-0.504431	0.630032	0.712735	-6.62069	0.00234288	18.2959	3.35	0.0112241	0.0553586	-5.59468	temp NS	osmo NS	188	TRUE	182	194
Q9ERD6_S350___1	Q9ERD6	Ralgps2	Ras-specific guanine nucleotide-releasing factor RalGPS2	PSPRNLIPHGHRKCHSLGYNFIHKMNTAEFK	16.3428	15.7587	16.0529	16.1961	16.294	16.3308	15.9991	15.34	15.7095	15.3961	-0.00532612	15.7577	-0.117381	0.90998	0.935277	-6.75439	0.000939278	16.1625	0.937397	0.37802	0.546367	-9.00284	temp NS	osmo NS	350	FALSE	NA	NA
Q9ERD6_S308___1	Q9ERD6	Ralgps2	Ras-specific guanine nucleotide-releasing factor RalGPS2	SAASREDLAGPDIGASPQGGRKSSAAAAAAA	17.2284	17.1652	17.3448	17.5942	16.8995	16.9276	17.3792	17.0305	15.592	15.2149	-0.202357	16.6017	-3.02789	0.0200808	0.0623049	-3.50744	-0.00277975	17.1933	-4.51011	0.00238045	0.022101	-3.9174	temp NS	osmo DOWN	308	TRUE	284	344
Q9ERD6_S296___1	Q9ERD6	Ralgps2	Ras-specific guanine nucleotide-releasing factor RalGPS2	SLKIEPGASTPRSAASREDLAGPDIGASPQG	15.8929	15.5964	15.2238	15.8597	16.0685	16.0778	15.775	15.3743	14.7084	14.6687	-0.0959888	15.3359	-2.00453	0.0866394	0.159654	-4.98276	0.00265685	15.7865	2.51813	0.0380543	0.12078	-6.87337	temp NS	osmo NS	296	TRUE	284	344
Q9ERD6_S336___1	Q9ERD6	Ralgps2	Ras-specific guanine nucleotide-releasing factor RalGPS2	AAAAAEGALLPQTPPSPRNLIPHGHRKCHSL	14.6295	14.6845	14.4681	14.6998	14.9068	14.8208	14.6412	14.1008	14.5368	14.2462	0.00814098	14.4732	0.244688	0.813982	0.862038	-6.72842	0.00139912	14.7016	2.2261	0.0591522	0.162074	-7.32027	temp NS	osmo NS	336	TRUE	284	344
P11276_S278___1	P11276	Fn1	Fibronectin;Anastellin	GNGRGEWKCERHALQSASAGSGSFTDVRTAI	14.9659	14.8082	14.4162	14.623	15.4283	15.2173	14.5314	14.6537	15.2022	15.6638	0.10034	14.9709	3.34527	0.0130468	0.0491751	-3.05925	0.00401606	14.9098	5.9154	0.000471682	0.00932988	-2.13219	temp UP	osmo UP	278	FALSE	NA	NA
P11276_S280___1	P11276	Fn1	Fibronectin;Anastellin	GRGEWKCERHALQSASAGSGSFTDVRTAIYQ	13.6261	13.7887	13.3025	13.2285	14.1751	13.9682	13.2005	13.0688	13.3162	14.1859	0.0808698	13.531	2.11097	0.0742212	0.14282	-4.83159	0.00403077	13.6815	6.37662	0.000293208	0.00722087	-1.60369	temp NS	osmo UP	280	FALSE	NA	NA
P11276_S285___1	P11276	Fn1	Fibronectin;Anastellin	KCERHALQSASAGSGSFTDVRTAIYQPQTHP	15.959	15.816	15.4151	15.307	15.5374	15.5762	14.5336	14.3127	17.0726	17.6699	0.360789	15.8939	9.77317	3.19119e-05	0.00767439	3.10013	0.000979047	15.6018	0.9139	0.389465	0.557485	-9.02496	temp UP	osmo NS	285	FALSE	NA	NA
P11276_S1121___1	P11276	Fn1	Fibronectin;Anastellin	WTPAPRIGFKLGVRPSQGGEAPREVTSDSGS	14.3807	14.4622	13.7893	13.5992	14.4655	14.3282	13.5207	13.8012	11.2609	11.853	-0.220642	13.2131	-1.8829	0.103368	0.182695	-5.15315	0.00351301	14.1709	3.50495	0.00902187	0.0487677	-5.36128	temp NS	osmo UP	1121	FALSE	NA	NA
P11276_S42___1	P11276	Fn1	Fibronectin;Anastellin	AGKSKRQAQQIVQPQSPVAVSQSKPGCFDNG	18.4276	18.2549	17.9834	17.9162	18.0453	17.9529	16.54	16.8045	19.7863	20.2519	0.409729	18.3442	11.1746	1.35554e-05	0.00767439	3.89451	0.00024624	18.0967	0.253606	0.806676	0.884203	-9.43763	temp UP	osmo NS	42	TRUE	35	42
P11276_S2341___1	P11276	Fn1	Fibronectin;Anastellin	GWRCDNCRRPGAAEPSPDGTTGHTYNQYTQR	15.572	15.4014	15.3297	15.2162	15.2164	15.4639	14.3832	14.3229	16.7337	17.204	0.316743	15.6029	8.21058	9.51804e-05	0.00826735	2.03964	0.000336058	15.3666	0.438873	0.673235	0.790122	-9.36609	temp UP	osmo NS	2341	FALSE	NA	NA
P11276_S1558___1	P11276	Fn1	Fibronectin;Anastellin	KPSQMQVTDVQDNSISVRWLPSTSPVTGYRV	15.4972	15.0017	15.2368	15.2179	15.3731	15.0451	15.2784	15.2486	14.6008	14.0778	-0.104023	14.9507	-2.33342	0.0537485	0.114528	-4.51153	-9.12521e-05	15.2286	-0.0980476	0.924488	0.957025	-9.46851	temp NS	osmo NS	1558	FALSE	NA	NA
P11276_S2384___1	P11276	Fn1	Fibronectin;Anastellin	IECFMPLDVQADRDDSRE_____________	21.673	21.4526	20.8355	21.0817	21.332	21.2208	21.2086	21.5397	19.6301	19.3567	-0.207254	20.8101	-2.62347	0.0354282	0.0873679	-4.09063	0.00158899	21.2659	1.36181	0.21311	0.37456	-8.53482	temp NS	osmo NS	2384	FALSE	NA	NA
Q7TT18_S120___1	Q7TT18	Atf7ip	Activating transcription factor 7-interacting protein 1	VAVKNKQEDLNSEALSPSITCDLSSRVTTEP	18.4016	18.1019	17.9532	17.9568	17.8535	17.8324	18.1441	18.0354	16.8399	15.7407	-0.198676	17.5439	-2.3997	0.0488403	0.107653	-4.4155	-0.000560268	18.0166	-0.566728	0.587605	0.725765	-9.29559	temp NS	osmo NS	120	TRUE	80	471
Q7TT18_S715___1	Q7TT18	Atf7ip	Activating transcription factor 7-interacting protein 1	DDLKKRQESPPNPPISPGKPANDTNSNNNMT	16.9671	16.7247	16.9523	16.762	16.7448	16.6265	16.7629	16.6797	15.9828	16.0314	-0.0776221	16.5248	-2.00477	0.086609	0.159633	-4.98242	-0.000857321	16.7962	-1.24358	0.25146	0.41778	-8.67703	temp NS	osmo NS	715	TRUE	687	812
Q7TT18_S601___1	Q7TT18	Atf7ip	Activating transcription factor 7-interacting protein 1	QPPVRNEFSRRKRSKSEDMDSVESKRRRYMD	15.6078	15.5352	15.4245	15.2902	15.5535	15.5658	14.7849	14.9683	15.6453	15.3136	0.0818509	15.3092	2.69295	0.0320951	0.0822473	-3.98985	0.00101152	15.4962	1.67705	0.134951	0.278025	-8.12095	temp NS	osmo NS	601	TRUE	489	606
Q7TT18_S606___1	Q7TT18	Atf7ip	Activating transcription factor 7-interacting protein 1	NEFSRRKRSKSEDMDSVESKRRRYMDEEYEA	15.8982	15.9633	16.0114	16.0907	15.4857	15.8979	15.5882	15.5271	15.9843	15.9026	0.0509185	15.8106	2.22709	0.0627011	0.127295	-4.66504	-0.00179622	15.8912	-2.34579	0.0493541	0.143387	-7.13805	temp NS	osmo NS	606	TRUE	489	606
Q8BXK8_S468___1	Q8BXK8	Agap1	Arf-GAP with GTPase, ANK repeat and PH domain-containing protein 1	PSISSSTSPKLDPPPSPHANRKKHRRKKSTS	17.0777	17.1873	17.2659	17.5676	17.0237	17.1058	16.8072	16.8351	17.1747	17.0925	0.041429	17.0291	1.8227	0.112781	0.194414	-5.23634	-0.00175974	17.2047	-2.47803	0.0404231	0.125824	-6.93514	temp NS	osmo NS	468	TRUE	467	471
Q8BXK8_S610___1	Q8BXK8	Agap1	Arf-GAP with GTPase, ANK repeat and PH domain-containing protein 1	SGIHRNLGTHLSRVRSLDLDDWPMELIKVMS	14.9968	14.7083	14.7624	14.8305	14.9001	14.5716	15.4837	15.4209	14.264	14.6826	-0.122125	14.9261	-4.45067	0.00326113	0.0254791	-1.60378	-0.000303354	14.795	-0.382194	0.713017	0.819631	-9.3919	temp DOWN	osmo NS	610	FALSE	NA	NA
Q8BXK8_S101___1	Q8BXK8	Agap1;Agap3	Arf-GAP with GTPase, ANK repeat and PH domain-containing protein 1;Arf-GAP with GTPase, ANK repeat and PH domain-containing protein 3	ALVHRYLTGTYVQEESPEGGRFKKEIVVDGQ	14.4148	14.1441	14.7621	14.5578	14.5246	14.3692	14.5795	14.7508	15.0058	15.2363	0.0433003	14.6885	0.976591	0.362524	0.469765	-6.25717	-0.0010655	14.4621	-1.16397	0.280448	0.448829	-8.76798	temp NS	osmo NS	101	FALSE	NA	NA
Q6NV83_S67___1	Q6NV83	U2surp	U2 snRNP-associated SURP motif-containing protein	KHNYRNESSRESLCDSPHQNLSRPLLENKLK	18.1939	18.0646	19.2275	19.1246	18.2235	18.2116	18.5723	18.8267	18.1822	18.5685	-0.0480234	18.4014	-1.43657	0.195604	0.294949	-5.74395	-0.00479247	18.5076	-3.61401	0.00775174	0.044578	-5.19849	temp NS	osmo DOWN	67	TRUE	1	80
Q6NV83_S238___1	Q6NV83	U2surp	U2 snRNP-associated SURP motif-containing protein	KTKGRLSRFEPPQSDSDGQRRSMDVPSRRNR	14.5528	14.5866	15.0267	15.004	14.4087	14.5072	14.5986	14.7104	15.092	15.5292	0.0719084	14.8449	1.91242	0.0990371	0.176712	-5.11206	-0.00278705	14.681	-4.34597	0.00292885	0.0249889	-4.14395	temp NS	osmo DOWN	238	TRUE	140	269
Q61122_S327___1	Q61122	Nab1	NGFI-A-binding protein 1	TYRTTRLKCGERDELSPKRIKIEQAEKGMAK	16.127	15.6687	16.0403	15.8119	15.8904	15.5258	16.0418	15.8499	15.2978	15.3877	-0.0686732	15.7288	-2.10432	0.0749424	0.143789	-4.84109	-0.00109035	15.844	-1.11224	0.300727	0.469946	-8.82487	temp NS	osmo NS	327	FALSE	NA	NA
Q61122_S371___1	Q61122	Nab1	NGFI-A-binding protein 1	LQQERRLTAGLYRQSSGEQSPDGGLPSDSSD	14.3226	13.759	14.0293	13.6971	14.2445	13.8362	14.523	14.3439	13.0728	13.1122	-0.158526	13.8556	-4.17456	0.004532	0.0293911	-1.95012	0.000885914	13.9815	0.776103	0.461677	0.620379	-9.14542	temp DOWN	osmo NS	371	FALSE	NA	NA
Q61122_S375___1	Q61122	Nab1	NGFI-A-binding protein 1	RRLTAGLYRQSSGEQSPDGGLPSDSSDGQGE	14.2746	13.5168	14.66	14.4924	14.2303	13.7095	14.7542	14.311	13.4614	13.6565	-0.122284	13.9958	-3.2973	0.013913	0.0509979	-3.12627	-0.00303152	14.1473	-1.96693	0.0875146	0.210319	-7.70729	temp NS	osmo NS	375	FALSE	NA	NA
P0DPB4_S299___1	P0DPB4	Schip1		DADDSKTETSLDTPLSPMSKQSSSYSDRDTT	15.7073	15.5803	14.9225	15.1243	15.2954	15.1603	14.6629	15.0508	15.0352	15.591	0.0672699	15.2712	1.61183	0.152699	0.244164	-5.51997	0.00102203	15.2984	0.808458	0.443941	0.605276	-9.1186	temp NS	osmo NS	299	FALSE	NA	NA
Q6PDK2_S4789___1	Q6PDK2	Kmt2d	Histone-lysine N-methyltransferase;Histone-lysine N-methyltransferase 2D	PQLGSGRWEQDNRALSPVIPIIPRTGIPVFP	12.9609	12.3315	12.9189	12.8817	12.8249	12.8647	13.0266	13.0834	12.2321	11.0768	-0.165544	12.4519	-2.98763	0.0212302	0.0642905	-3.56501	-0.000277332	12.7971	-0.256566	0.804474	0.882456	-9.43678	temp NS	osmo NS	4789	FALSE	NA	NA
Q6PDK2_S2318___1	Q6PDK2	Kmt2d	Histone-lysine N-methyltransferase;Histone-lysine N-methyltransferase 2D	GLRAQEPPPAQALAPSPPSHPDVFRSGPYPD	15.8939	15.651	16.1513	16.2297	15.8954	15.9162	16.2998	16.0466	16.1337	16.0186	-0.0190725	16.0073	-0.617986	0.556888	0.649874	-6.55176	-0.00142336	15.9563	-1.67925	0.134514	0.277363	-8.11793	temp NS	osmo NS	2318	TRUE	2094	2869
Q6PDK2_S2299___1	Q6PDK2	Kmt2d	Histone-lysine N-methyltransferase;Histone-lysine N-methyltransferase 2D	FKAPLTPRASQVEPQSPGLGLRAQEPPPAQA	15.8823	15.7928	16.2799	16.2437	15.8443	15.7439	15.6219	15.8804	15.8647	15.7023	0.00539853	15.7907	0.223701	0.829621	0.874216	-6.73394	-0.00233836	15.9645	-3.43894	0.00989763	0.0516197	-5.46042	temp NS	osmo NS	2299	TRUE	2094	2869
Q6PDK2_S3122___1	Q6PDK2	Kmt2d	Histone-lysine N-methyltransferase;Histone-lysine N-methyltransferase 2D	LPEVKPKVEEGGRHPSPCQFTINTPKVEPAP	16.4256	16.2422	16.7548	16.5945	16.7082	16.4837	16.4549	16.7334	16.3919	15.5336	-0.0761793	16.2969	-1.98619	0.0889784	0.163054	-5.00862	-0.000393619	16.5348	-0.424612	0.683147	0.796775	-9.3729	temp NS	osmo NS	3122	TRUE	3068	3129
Q6PDK2_S727___1	Q6PDK2	Kmt2d	Histone-lysine N-methyltransferase;Histone-lysine N-methyltransferase 2D	PEELRLCPQPEEPYLSPQPEEPRLCPQPEEL	13.9744	14.0891	14.3624	14.3241	13.9919	13.8316	14.1783	14.3264	13.7985	13.6892	-0.0615733	14.0093	-2.65997	0.0336344	0.0845224	-4.03767	-0.00215738	14.0956	-3.51838	0.0088541	0.0483465	-5.34117	temp NS	osmo DOWN	727	TRUE	395	1290
Q6PDK2_S1627___1	Q6PDK2	Kmt2d	Histone-lysine N-methyltransferase;Histone-lysine N-methyltransferase 2D	GVEQMECEIKLEGPASPDVELGKEETEESKK	19.193	19.0479	19.3469	19.1838	19.3637	19.1525	19.4321	19.5605	18.7537	18.1082	-0.127247	19.0159	-3.64328	0.0088172	0.0402095	-2.6494	-3.60806e-05	19.2146	-0.0504334	0.961106	0.978939	-9.47252	temp DOWN	osmo NS	1627	TRUE	1566	1721
Q6PDK2_S1562___1	Q6PDK2	Kmt2d	Histone-lysine N-methyltransferase;Histone-lysine N-methyltransferase 2D	WLTETGMAVLRNLTMSPLHKRRQRRGRLGLP	13.1537	13.318	13.96	13.7326	13.0245	12.9154	13.5142	13.5559	13.6957	13.3391	-0.00809249	13.4294	-0.273126	0.792938	0.846947	-6.72015	-0.00438168	13.3507	-5.89423	0.000482388	0.00933301	-2.1571	temp NS	osmo DOWN	1562	TRUE	1559	1563
Q6PDK2_S1136___1	Q6PDK2	Kmt2d	Histone-lysine N-methyltransferase;Histone-lysine N-methyltransferase 2D	PMEVYGPECKQAGQGSPCEEQEEPGAPMAPM	15.7908	15.5199	16.0955	16.033	15.6614	15.5881	15.7532	15.9803	15.6159	15.2193	-0.0547277	15.6466	-1.94791	0.0940662	0.169871	-5.06244	-0.00219756	15.7815	-2.91905	0.02094	0.081812	-6.25407	temp NS	osmo NS	1136	TRUE	395	1290
Q6PDK2_S3618___1	Q6PDK2	Kmt2d	Histone-lysine N-methyltransferase;Histone-lysine N-methyltransferase 2D	QQQQQQQQHSAVLAVSPSQNPRVLTKLPGQL	12.8803	12.6416	12.9343	12.868	12.5183	12.5274	12.7984	12.7378	13.1586	12.5218	0.00794154	12.7898	0.252139	0.808451	0.857968	-6.72634	-0.00189133	12.7283	-3.06328	0.0169538	0.071155	-6.03206	temp NS	osmo NS	3618	TRUE	3571	3704
Q6PDK2_S1263___1	Q6PDK2	Kmt2d	Histone-lysine N-methyltransferase;Histone-lysine N-methyltransferase 2D	RSSPARSRIKQGRSSSFPGRRRPRGGAAHGG	13.5898	13.6477	13.1764	13.3102	13.5017	13.7003	12.7418	13.0401	13.6773	13.4465	0.090166	13.3572	3.00206	0.0208104	0.0636983	-3.54436	0.00178835	13.4877	2.42787	0.0435992	0.132124	-7.01226	temp NS	osmo NS	1263	TRUE	395	1290
Q6PDK2_S2597___1	Q6PDK2	Kmt2d	Histone-lysine N-methyltransferase;Histone-lysine N-methyltransferase 2D	LPYLTHGASQRVGITSPVEKREDPGATMSSS	17.5234	17.5248	16.9579	16.8058	17.846	17.604	16.7023	16.9774	16.903	16.2627	-0.014884	16.9823	-0.266289	0.797982	0.850126	-6.72222	0.00421569	17.377	5.34091	0.000884926	0.0127966	-2.82906	temp NS	osmo UP	2597	TRUE	2094	2869
Q3TLH4_S1213___1	Q3TLH4	Prrc2c	Protein PRRC2C	RTEHVPSGPLRQREESETRSESSDFEVVPKR	17.1086	17.1993	16.8681	16.9028	17.071	17.2644	16.7607	16.7573	16.4065	16.6323	-0.0188354	16.8108	-0.503007	0.630981	0.713531	-6.62147	0.00141129	17.069	2.1812	0.0633114	0.169382	-7.38814	temp NS	osmo NS	1213	TRUE	739	1622
Q3TLH4_S1217___1	Q3TLH4	Prrc2c	Protein PRRC2C	VPSGPLRQREESETRSESSDFEVVPKRRRQR	16.2222	15.9665	16.0538	15.7457	15.9145	15.8961	15.9138	15.725	15.8838	16.0791	0.0238019	15.9651	0.898361	0.399958	0.505295	-6.33057	2.80799e-05	15.9665	0.033505	0.974154	0.986374	-9.47332	temp NS	osmo NS	1217	TRUE	739	1622
Q3TLH4_S1234___1	Q3TLH4	Prrc2c	Protein PRRC2C	SSDFEVVPKRRRQRGSETDTDSEVHESASDK	16.7413	16.8763	16.2159	15.9349	16.5974	16.4384	17.1149	17.0788	15.7838	14.95	-0.200053	16.4242	-3.57412	0.00964528	0.0421365	-2.74346	0.00221245	16.4674	1.72244	0.12618	0.265902	-8.05794	temp DOWN	osmo NS	1234	TRUE	739	1622
Q3TLH4_S1963___1	Q3TLH4	Prrc2c	Protein PRRC2C	APAVLNDISKKLGPISPPQPPSVSAWNKPLT	15.6893	15.5471	15.3295	15.237	15.4052	15.2102	15.505	15.2508	15.2166	15.5376	0.00481398	15.4577	0.166125	0.872933	0.908641	-6.74659	0.000122309	15.403	0.132926	0.897781	0.940967	-9.46395	temp NS	osmo NS	1963	TRUE	1954	2133
Q3TLH4_S608___1	Q3TLH4	Prrc2c	Protein PRRC2C	NNCKKEEEPIFTRQDSNRSEKETTQVVQEAE	14.9846	14.8293	14.8412	14.9646	14.958	15.1386	15.1881	14.7579	14.605	14.7108	-0.0367202	14.8459	-1.33595	0.224925	0.328491	-5.86648	0.00072694	14.9527	1.13633	0.291141	0.459913	-8.79861	temp NS	osmo NS	608	TRUE	253	709
Q3TLH4_S611___1	Q3TLH4	Prrc2c	Protein PRRC2C	KKEEEPIFTRQDSNRSEKETTQVVQEAEPES	15.7716	15.2442	15.929	15.5337	15.7332	15.3367	15.8781	15.0668	15.8178	16.0622	0.053204	15.6401	1.26058	0.249358	0.354518	-5.95488	-0.000982005	15.5914	-0.850607	0.421553	0.585692	-9.0823	temp NS	osmo NS	611	TRUE	253	709
Q3TLH4_S100___1	Q3TLH4	Prrc2c	Protein PRRC2C	ASKQEQHEEEKAPEVSPAQPKPGVAAPPEVA	15.6044	15.4932	15.1033	15.2802	15.3636	15.3198	15.4412	14.9995	15.5941	15.8134	0.0609629	15.491	2.23096	0.0623501	0.126848	-4.65947	0.000749846	15.3607	0.895704	0.398501	0.565617	-9.04179	temp NS	osmo NS	100	TRUE	28	246
Q3TLH4_S499___1	Q3TLH4	Prrc2c	Protein PRRC2C	LKQLDEKLGIIEKQPSPEELREREREKERER	14.1667	14.1927	13.9066	14.0401	13.8096	13.6088	13.3022	13.0832	13.7891	13.8429	0.0901064	13.7295	2.27268	0.0586896	0.121666	-4.59931	-0.00132053	13.9541	-1.40773	0.199648	0.358975	-8.47748	temp NS	osmo NS	499	TRUE	253	709
Q3TLH4_S1514___1	Q3TLH4	Prrc2c	Protein PRRC2C	ESVLPPKREIAKRSFSSQRPGVDRQNRRGNN	14.5545	14.3934	14.7074	15.067	14.5232	14.7013	13.7873	13.9278	13.6958	13.0889	-0.0396447	13.9079	-0.683274	0.517233	0.615008	-6.50651	-0.00137489	14.6578	-1.43114	0.193078	0.351644	-8.44782	temp NS	osmo NS	1514	TRUE	739	1622
Q3TLH4_S851___1	Q3TLH4	Prrc2c	Protein PRRC2C	ARDSTETEEQKFLSRSLEDVKPRHVDTNTQS	17.5288	17.5956	17.6351	17.6117	17.5763	17.7795	17.3911	16.9433	17.3411	16.3856	-0.02604	17.1976	-0.49752	0.634645	0.716725	-6.62447	0.000272547	17.6212	0.442064	0.671026	0.788772	-9.36454	temp NS	osmo NS	851	TRUE	739	1622
Q3TLH4_S1459___1	Q3TLH4	Prrc2c	Protein PRRC2C	DISGNKTPDLSNQNSSDQANEEWETASESSD	15.7379	15.268	15.9664	15.976	15.4341	15.2207	16.3481	15.8483	16.502	16.7656	0.0479702	16.0783	0.795709	0.453318	0.555185	-6.41947	-0.00321893	15.6005	-3.57356	0.00819897	0.0460321	-5.25873	temp NS	osmo DOWN	1459	TRUE	739	1622
Q3UMC0_S18___1	Q3UMC0	Spata5;Spaf	Spermatogenesis-associated protein 5	SKKNRKRQKEGAEGASPSLSAAPSRSGTSTP	13.5453	13.611	13.9885	14.0911	13.4547	13.7163	13.7222	13.915	13.6298	13.7609	-0.0187425	13.6974	-0.764941	0.470246	0.570769	-6.4444	-0.00227155	13.7345	-2.80892	0.0246404	0.0907312	-6.42414	temp NS	osmo NS	18	TRUE	1	39
Q3UMC0_S243___1	Q3UMC0	Spata5	Spermatogenesis-associated protein 5	DLSFQLSQLDLKEPQSPSSQSTPCKPTNDRT	17.8896	18.2298	17.6071	17.5153	18.1158	18.2175	17.5836	17.5371	16.0615	15.3188	-0.199727	17.1034	-2.05212	0.0808493	0.151952	-4.91537	0.00302724	17.9292	3.71128	0.0067804	0.041187	-5.05445	temp NS	osmo UP	243	TRUE	234	259
Q02384_S1283___1	Q02384	Sos2	Son of sevenless homolog 2	PLLPKLPPKTYKRELSHPPLYRLPLLENAET	14.3905	14.698	14.5376	14.9809	14.6467	14.6972	13.4842	14.0508	15.1278	14.4352	0.129673	14.3644	3.31288	0.0136251	0.050349	-3.10447	-0.000436276	14.6585	-0.461717	0.6575	0.77853	-9.35473	temp NS	osmo NS	1283	TRUE	1234	1333
Q8C0D4_S238___1	Q8C0D4	Arhgap12	Rho GTPase-activating protein 12	EQMRATTPPNQGRPDSPVYANLQELKISQSA	17.9062	17.7589	18.0997	17.9993	18.1092	18.0514	17.8437	17.7253	17.942	18.2634	0.036697	17.9066	1.40744	0.20372	0.304469	-5.77993	0.000154105	17.9875	0.2044	0.843529	0.909571	-9.45032	temp NS	osmo NS	238	TRUE	185	261
Q8C0D4_S213___1	Q8C0D4	Arhgap12	Rho GTPase-activating protein 12	DSAGEGSERIQQDSESGDELSSSSTEQMRAT	16.3363	16.1771	16.4669	16.5406	16.2694	16.1791	16.3737	15.9268	16.9059	17.1672	0.101655	16.4812	2.73465	0.0302545	0.0792496	-3.92945	-0.00139754	16.3282	-2.25459	0.0566558	0.157461	-7.27705	temp NS	osmo NS	213	TRUE	185	261
Q8C0D4_S397___1	Q8C0D4	Arhgap12	Rho GTPase-activating protein 12	KDSPTTTKLCLPENESPPTSSKHQDPGQEKY	17.0738	17.0325	17.2669	17.2906	16.8469	16.5101	17.1163	17.0049	16.9354	16.9219	-0.0149598	17.0141	-0.677634	0.520586	0.618084	-6.51057	-0.00300123	17.0035	-4.30227	0.00309715	0.0258778	-4.2049	temp NS	osmo DOWN	397	TRUE	394	402
Q8C0D4_S199___1	Q8C0D4	Arhgap12	Rho GTPase-activating protein 12	LDIEKTSFSQEQSCDSAGEGSERIQQDSESG	13.3251	13.4935	13.8022	13.538	13.9824	13.7601	13.3467	13.0532	13.5336	13.312	0.0292899	13.344	1.14461	0.2914	0.397974	-6.08461	0.00100559	13.6502	0.958289	0.368057	0.536827	-8.98279	temp NS	osmo NS	199	TRUE	185	261
Q8C0D4_S537___1	Q8C0D4	Arhgap12	Rho GTPase-activating protein 12	QVAEADEAAEEETPDSPGVEKHDKEKDQKEL	18.5154	18.2753	18.3386	18.4517	18.3465	18.3621	18.5248	18.3531	17.887	18.2487	-0.0425415	18.3007	-1.49735	0.179609	0.27622	-5.6677	-0.000204352	18.3816	-0.328137	0.751863	0.847129	-9.41332	temp NS	osmo NS	537	FALSE	NA	NA
Q69ZK6_S943___1	Q69ZK6	Jmjd1c	Probable JmjC domain-containing histone demethylation protein 2C	SSAEPHRPHKITVHSSPPLTKTLADHHKEEL	15.4072	15.5915	15.6187	15.7589	15.5557	15.6668	15.9926	15.8803	15.8656	16.4056	0.0134375	15.8571	0.319019	0.759374	0.820533	-6.70496	-0.000387674	15.5998	-0.559664	0.592175	0.729116	-9.29992	temp NS	osmo NS	943	FALSE	NA	NA
Q69ZK6_S1173___1	Q69ZK6	Jmjd1c	Probable JmjC domain-containing histone demethylation protein 2C	HLPHQSASHSVTTFRSDCRSPTHLTVSSTNA	14.4665	14.4408	14.7834	14.5814	14.6563	14.6646	14.8003	14.9077	14.4696	15.0242	-0.0201891	14.6849	-0.59597	0.570665	0.661911	-6.56611	-0.000109929	14.5988	-0.148275	0.886071	0.933521	-9.46151	temp NS	osmo NS	1173	FALSE	NA	NA
Q69ZK6_S1969___1	Q69ZK6	Jmjd1c	Probable JmjC domain-containing histone demethylation protein 2C	SNKTSVSLPESQQQNSPQKSQTNGNSSPGSA	15.178	15.0792	15.3814	15.1604	15.0348	14.8707	15.7294	15.7207	15.1962	15.6875	-0.0439551	15.4318	-1.23741	0.257318	0.362646	-5.98143	-0.00159064	15.1174	-2.47751	0.040455	0.125896	-6.93595	temp NS	osmo NS	1969	FALSE	NA	NA
P68368_S158___1	P68368	Tuba4a;Tuba1b;Tuba1a;Tuba3a;Tuba1c	Tubulin alpha-4A chain;Tubulin alpha-1B chain;Tubulin alpha-1A chain;Tubulin alpha-3 chain;Tubulin alpha-1C chain	GGTGSGFTSLLMERLSVDYGKKSKLEFSIYP	18.2238	18.4064	18.8119	18.2058	17.3361	18.3001	16.3856	16.1056	19.2008	19.6531	0.399326	17.9959	13.8335	3.39501e-06	0.00669454	5.09343	-0.00345351	18.214	-2.13861	0.0675258	0.176198	-7.45225	temp UP	osmo NS	158	FALSE	NA	NA
P68368_S340___1	P68368	Tuba4a;Tuba1b	Tubulin alpha-4A chain;Tubulin alpha-1B chain	PKDVNAAIAAIKTKRSIQFVDWCPTGFKVGI;PKDVNAAIATIKTKRSIQFVDWCPTGFKVGI	13.6977	13.512	14.1407	13.9152	13.3269	13.679	13.0177	13.0517	14.6633	14.6906	0.195973	13.7722	5.87298	0.000709361	0.014609	-0.00551197	-0.002625	13.7119	-3.06197	0.0169862	0.0712053	-6.03407	temp UP	osmo NS	340	FALSE	NA	NA
Q66T02_S932___1	Q66T02	Plekhg5	Pleckstrin homology domain-containing family G member 5	TPAARGVPPAPSRSLSELCLISVAPGVRTQR	15.7852	15.5163	15.9599	15.8122	15.5848	15.4066	15.3807	14.8438	16.1786	16.407	0.143502	15.6853	4.44713	0.00327468	0.0255401	-1.60815	-0.00195175	15.6775	-2.79933	0.0249934	0.0914978	-6.43896	temp UP	osmo NS	932	TRUE	888	960
A3KGS3_S373___1	A3KGS3	Ralgapa2	Ral GTPase-activating protein subunit alpha-2	DKSHSNSSTLSDRRLSNSSLCSIEEEHRTVY	15.4289	15.3063	15.5883	15.266	15.9673	15.8883	15.4977	15.7425	15.301	15.0921	-0.052698	15.3948	-2.17036	0.0680845	0.134539	-4.74659	0.00250317	15.5742	2.62626	0.0323517	0.108838	-6.70648	temp NS	osmo NS	373	FALSE	NA	NA
A3KGS3_S858___1	A3KGS3	Ralgapa2	Ral GTPase-activating protein subunit alpha-2	THEHEGITMLVRRSSSPAELELKDDLQQAHG	14.9264	14.7918	15.236	15.0683	15.0922	15.0368	15.4324	15.5506	13.9021	13.6645	-0.204639	14.7113	-6.12296	0.0005572	0.0137455	0.245006	-0.000438331	15.0252	-0.55282	0.596621	0.73298	-9.30407	temp DOWN	osmo NS	858	FALSE	NA	NA
P25425_S358___1	P25425	Pou2f1	POU domain protein;POU domain, class 2, transcription factor 1	KEKRINPPSSGGTSSSPIKAIFPSPASLVAT	15.1348	15.193	15.5083	15.4107	14.7908	14.6872	15.2199	15.1808	15.5706	15.7866	0.0529364	15.3476	1.81935	0.113329	0.195056	-5.24094	-0.0036023	15.1208	-6.31295	0.000312632	0.00740969	-1.67508	temp NS	osmo DOWN	358	TRUE	357	386
P25425_S295___1	P25425	Pou2f1;Pou2f3	POU domain protein;POU domain, class 2, transcription factor 1;POU domain, class 2, transcription factor 3	GLGAEGLNRRRKKRTSIETNIRVALEKSFME	15.4936	15.9429	14.8484	14.8737	15.5429	15.9902	14.4645	14.3342	14.839	15.7497	0.127374	15.1373	2.19835	0.0653728	0.130775	-4.7064	0.00452768	15.4486	3.49484	0.00915037	0.0492061	-5.37642	temp NS	osmo UP	295	FALSE	NA	NA
P25425_S271___1	P25425	Pou2f1	POU domain protein;POU domain, class 2, transcription factor 1	KWLNDAENLSSDSTASSPSALNSPGLGAEGL	15.1614	15.0778	15.3441	15.3272	14.8436	14.8324	15.1769	15.0214	15.1997	15.7387	0.0419561	15.2293	1.36001	0.21758	0.32034	-5.83764	-0.00248832	15.0978	-4.66658	0.00196081	0.0196351	-3.70497	temp NS	osmo DOWN	271	TRUE	237	285
A2AHC3_S1069___1	A2AHC3	Camsap1	Calmodulin-regulated spectrin-associated protein 1	QDQKIKAPVHFVEPLSPTGVPGHRKPPRLGQ	13.3335	13.0845	13.3257	13.4212	13.1989	13.0255	13.1158	12.9566	13.9475	14.1277	0.115929	13.4276	3.34701	0.0130165	0.0490738	-3.05682	-0.00130601	13.2315	-1.9637	0.0879408	0.211018	-7.71202	temp UP	osmo NS	1069	TRUE	1036	1149
A2AHC3_S734___1	A2AHC3	Camsap1	Calmodulin-regulated spectrin-associated protein 1	PSSHDSEPWTILRQDSDSDVVDVEDTEQDFI	15.0619	14.9371	15.3376	15.3589	15.1041	15.1018	15.54	15.0562	15.5443	15.8176	0.0368786	15.3262	0.899393	0.399446	0.504823	-6.32963	-0.00122661	15.1502	-1.6956	0.1313	0.273283	-8.09529	temp NS	osmo NS	734	FALSE	NA	NA
A2AHC3_S1133___1	A2AHC3	Camsap1	Calmodulin-regulated spectrin-associated protein 1	TLPQSRSLPPSTHPRSPSDPGGELPEKCLFD	17.6246	17.6269	17.727	17.5345	17.5363	17.4456	17.4878	17.2698	17.6521	17.7062	0.0387516	17.5612	1.69589	0.135395	0.222922	-5.40851	-0.000699009	17.5825	-1.16158	0.281363	0.44944	-8.77066	temp NS	osmo NS	1133	TRUE	1036	1149
A2AHC3_S1135___1	A2AHC3	Camsap1	Calmodulin-regulated spectrin-associated protein 1	PQSRSLPPSTHPRSPSDPGGELPEKCLFDSY	14.7185	14.5837	15.108	14.8957	14.7298	14.5937	14.4316	14.2692	15.3262	15.743	0.139055	14.8454	3.89397	0.00640665	0.0345188	-2.31417	-0.00170082	14.7716	-2.29108	0.0536118	0.151844	-7.22154	temp UP	osmo NS	1135	TRUE	1036	1149
A2AHC3_S553___1	A2AHC3	Camsap1	Calmodulin-regulated spectrin-associated protein 1	DEELVAIIRTDVSPPSPQMPRTSPQAPGLVA	14.525	14.4745	14.6819	14.5655	14.4972	14.5506	14.2395	14.3649	14.94	15.4998	0.10704	14.6739	3.02661	0.0201162	0.0623749	-3.50926	-0.000498853	14.5491	-0.876981	0.407958	0.574351	-9.05881	temp NS	osmo NS	553	TRUE	546	586
Q9JKV1_S405___1	Q9JKV1	Gm9774;Adrm1	Proteasomal ubiquitin receptor ADRM1	KEGDTKDKKDEEEDMSLD_____________	16.1106	16.4346	16.1579	16.1593	16.2433	16.3598	15.4463	15.7221	16.0588	15.9569	0.0615959	15.9549	1.77481	0.120858	0.204693	-5.30188	0.000714796	16.2443	1.0376	0.332043	0.502427	-8.90363	temp NS	osmo NS	405	TRUE	381	407
Q9JKV1_S213___1	Q9JKV1	Gm9774;Adrm1	Proteasomal ubiquitin receptor ADRM1	SGPPASSSSSSSRSQSAAVTPSSSTSSARAT	11.776	11.3138	12.1018	11.7053	12.4245	11.8847	11.3153	10.9637	12.1625	12.4271	0.137953	11.6597	3.95837	0.00591107	0.0332255	-2.22955	0.00125516	11.8677	0.804723	0.445964	0.606956	-9.12175	temp UP	osmo NS	213	TRUE	189	271
Q9JKP5_S56___1	Q9JKP5	Mbnl1;Mbnl2	Muscleblind-like protein 1;Muscleblind-like protein 2	KSCQVENGRVIACFDSLKGRCSRENCKYLHP	16.8468	15.8078	17.269	16.9066	15.5147	15.2592	15.427	14.7962	19.2609	19.6228	0.510857	16.9603	5.42248	0.00111713	0.0171314	-0.47906	-0.00850423	16.2674	-5.43248	0.000798173	0.0121513	-2.71501	temp UP	osmo DOWN	56	FALSE	NA	NA
Q8C735_S81___1	Q8C735	Lin9	Protein lin-9 homolog	AVEMPFRNSKRSRLFSDEDDRQINTKSPKRN	16.7678	16.4441	15.8462	16.3255	16.6066	16.4473	15.8835	15.6424	15.7822	15.3477	-0.00502265	15.978	-0.083401	0.935956	0.953945	-6.75825	0.0022054	16.4063	1.95321	0.089342	0.213264	-7.7274	temp NS	osmo NS	81	FALSE	NA	NA
P35123_S680___1	P35123	Usp4	Ubiquitin carboxyl-terminal hydrolase 4;Ubiquitin carboxyl-terminal hydrolase	DHQEEGKEQLSEVEGSGEDDQGDDHSESAQK	16.065	16.3581	16.2029	15.737	16.4683	16.2562	15.314	15.955	15.2296	15.4486	-0.0213886	15.7284	-0.404589	0.698315	0.770192	-6.67055	0.00196179	16.1813	2.11345	0.0701452	0.181	-7.48998	temp NS	osmo NS	680	TRUE	641	698
Q8CHG7_S1263___1	Q8CHG7	Rapgef2	Rap guanine nucleotide exchange factor 2	KQAEDTISNASSQLSSPPTSPQSSPRKGYAL	14.0442	13.994	14.0836	13.731	14.1586	14.1732	14.274	13.8511	14.3733	14.6924	0.0519048	14.2048	1.55527	0.165489	0.259556	-5.59359	0.00129294	14.0308	1.86181	0.102492	0.232182	-7.86015	temp NS	osmo NS	1263	FALSE	NA	NA
Q8CHG7_S1108___1	Q8CHG7	Rapgef2	Rap guanine nucleotide exchange factor 2	DVAQTGGHKKRVRRSSFLNAKKLYEDAQMAR	17.8733	18.1984	17.7572	18.0569	18.0443	18.5197	16.8888	16.6846	17.6886	17.6531	0.124734	17.4978	2.74615	0.0297664	0.0786292	-3.91279	0.00187486	18.075	1.88273	0.0993277	0.227102	-7.82997	temp NS	osmo NS	1108	TRUE	1013	1138
Q8CHG7_S649___1	Q8CHG7	Rapgef2	Rap guanine nucleotide exchange factor 2	PHLPKIGDIKKASRYSIPDLAVDVEQVIGLE	13.8088	13.7979	13.6401	13.7136	13.7226	13.7742	13.5345	13.2975	13.5802	13.7184	0.0340982	13.6229	1.27684	0.2439	0.349081	-5.93607	0.00035809	13.7429	0.635273	0.544314	0.691577	-9.25103	temp NS	osmo NS	649	FALSE	NA	NA
Q3UJD6_S163___1	Q3UJD6	Usp19	Ubiquitin carboxyl-terminal hydrolase;Ubiquitin carboxyl-terminal hydrolase 19	ELVPGLQCQENGQELSPIALEPGSEPRRAKQ	15.3515	15.2951	15.2042	15.2542	15.4122	15.1216	15.2933	15.3363	15.1788	15.4993	0.00289042	15.3257	0.120336	0.907727	0.933621	-6.75399	0.00018857	15.2731	0.282951	0.784937	0.869095	-9.42879	temp NS	osmo NS	163	TRUE	149	258
Q6PGA0_S212___1	Q6PGA0	Rcor3	REST corepressor 3	DRQARKLANRHNQGDSDDDVEEAHPMDGNDS	17.4168	16.7814	17.2376	17.2045	17.8838	17.5963	17.6505	17.6935	16.9982	17.066	-0.0835228	17.2677	-2.62923	0.0351385	0.0870058	-4.08227	0.00259485	17.3534	1.96705	0.0874992	0.210319	-7.70711	temp NS	osmo NS	212	TRUE	195	276
A0A0A6YY83_S974___1	A0A0A6YY83	Pcdh7		PNGQRYDSVNEKLSDSPSMGRYRSVNGGPGS	17.6749	17.8466	17.8279	18.232	17.8059	18.0415	17.5987	17.9789	16.5863	16.2059	-0.156898	17.3152	-2.90251	0.0238975	0.0690594	-3.68716	-0.000531276	17.9048	-0.561796	0.590794	0.727971	-9.29862	temp NS	osmo NS	974	TRUE	958	1020
A0A0A6YY83_S1185___1	A0A0A6YY83	Pcdh7		SQPKLSTFMPVDERGSQEKLANGEAAIMGDR	20.4071	20.3436	20.2372	20.6205	21.0099	21.0627	20.0482	20.1245	19.1639	18.298	-0.146238	19.7309	-2.03829	0.0824917	0.15436	-4.935	0.00303743	20.6135	2.89858	0.0215812	0.0834199	-6.28566	temp NS	osmo NS	1185	TRUE	1160	1186
A0A0A6YY83_S1011___1	A0A0A6YY83	Pcdh7		YKSSSPLPTVQLHPQSPTAGKKHQAVQDLPP	18.7797	18.6997	18.8141	18.8195	19.129	19.0453	18.8629	19.0056	17.7659	17.7257	-0.137368	18.4732	-3.69995	0.00819622	0.0389187	-2.57282	0.00135192	18.8812	1.92764	0.0928459	0.218125	-7.76475	temp DOWN	osmo NS	1011	TRUE	958	1020
A0A0A6YY83_S989___1	A0A0A6YY83	Pcdh7		SPSMGRYRSVNGGPGSPDLARHYKSSSPLPT	17.3787	17.2843	17.3579	17.3553	17.6079	17.4703	17.3867	17.4628	15.5659	15.2199	-0.229969	16.7164	-3.34887	0.0129841	0.0489994	-3.05422	0.000912556	17.4091	1.49104	0.177137	0.331254	-8.3707	temp DOWN	osmo NS	989	TRUE	958	1020
A0A0A6YY83_S1243___1	A0A0A6YY83	Pcdh7		NPEDIPLTKTGEYKPSPVNTLTRREVYL___	15.0361	15.105	15.3641	15.6902	15.2282	15.2277	15.121	15.0103	14.6305	14.388	-0.0623545	14.8818	-2.06757	0.0790544	0.14941	-4.89343	-0.0014961	15.2752	-1.59781	0.151642	0.300799	-8.22911	temp NS	osmo NS	1243	TRUE	1219	1247
O35343_S60___1	O35343	Kpna4	Importin subunit alpha;Importin subunit alpha-3	LLKRRNVPQEDICEDSDIDGDYRVQNTSLEA	16.6157	16.4205	16.831	16.8121	16.4923	16.5401	16.2298	16.1195	16.7339	16.6087	0.0627541	16.4547	2.71928	0.0309195	0.0804825	-3.9517	-0.00152665	16.6186	-2.30797	0.0522591	0.148916	-7.1958	temp NS	osmo NS	60	FALSE	NA	NA
Q9WTR6_S26___1	Q9WTR6	Slc7a11	Cystine/glutamate transporter	SKGGYLQGNMSGRLPSMGDQEPPGQEKVVLK	16.489	16.1357	16.2406	16.0102	16.3155	16.226	15.0627	15.3193	16.7011	16.4358	0.177499	16.0239	5.75207	0.000799357	0.0152223	-0.129783	0.000726504	16.2362	0.909144	0.391812	0.559397	-9.02939	temp UP	osmo NS	26	FALSE	NA	NA
Q8JZZ7_S1291___1	Q8JZZ7	Lphn2;Adgrl2	Latrophilin-2	LSPSRRSENEDIYYKSMPNLGAGRHLHMCYQ	14.5682	14.5112	14.4793	14.3875	14.8254	14.8972	14.1073	14.0184	14.3677	14.4263	0.0472347	14.3332	1.80586	0.11556	0.197845	-5.25945	0.00213977	14.6115	3.63067	0.0075753	0.0439925	-5.17375	temp NS	osmo UP	1291	FALSE	NA	NA
P62835_S39___1	P62835	Rap1a;Gm9392;Rap1b	Ras-related protein Rap-1A;Ras-related protein Rap-1b	VQGIFVEKYDPTIEDSYRKQVEVDAQQCMLE;VQGIFVEKYDPTIEDSYRKQVEVDCQQCMLE;VQGIFVEKYDPTIEDSYRKVPMILVGNKCDL	15.4948	15.3853	15.7984	15.763	16.4185	16.391	15.53	15.431	15.8851	16.0354	0.05302	15.6269	1.82021	0.113188	0.19486	-5.23976	0.00312017	15.8752	2.10273	0.0712916	0.182789	-7.50602	temp NS	osmo NS	39	FALSE	NA	NA
Q6ZWU9_S9___1	Q6ZWU9	Rps27	40S ribosomal protein S27	_______LAKDLLHPSPEEEKRKHKKKRLVQ	17.0794	16.8119	16.9771	16.6007	17.1391	16.8289	16.79	16.5204	17.4278	16.9607	0.0664373	16.9317	2.24921	0.0607214	0.124583	-4.63318	0.000975409	16.9062	1.08829	0.310505	0.479706	-8.85057	temp NS	osmo NS	9	TRUE	1	23
Q6ZWU9_S76___1	Q6ZWU9	Rps27;Rps27l	40S ribosomal protein S27;40S ribosomal protein S27-like	LCQPTGGKARLTEGCSFRRKQH_________	16.0855	15.8348	16.9904	16.1366	15.8069	15.4576	14.408	14.2775	17.9131	17.6416	0.418524	16.0268	10.9537	1.54106e-05	0.00767439	3.77784	-0.00465616	16.052	-3.38732	0.0106458	0.0537279	-5.53825	temp UP	osmo NS	76	FALSE	NA	NA
Q61584_S449___1	Q61584	Fxr1	Fragile X mental retardation syndrome-related protein 1	LSNPSETESERKDELSDWSLAGEDDRETRHQ	16.5122	16.126	16.7931	16.7214	16.4794	16.3403	16.088	15.9489	16.6478	16.8687	0.0891721	16.3653	3.19526	0.0159689	0.0549807	-3.26974	-0.001737	16.4954	-1.85902	0.102922	0.232757	-7.86417	temp NS	osmo NS	449	TRUE	378	677
Q61584_S435___1	Q61584	Fxr1	Fragile X mental retardation syndrome-related protein 1	RGPNYTSGYGTNSELSNPSETESERKDELSD	18.0547	18.0109	17.7329	17.4813	18.3939	18.1173	18.0694	18.1527	16.9363	17.1178	-0.123278	17.7236	-3.11378	0.017845	0.0585189	-3.38512	0.00324263	17.9651	4.3657	0.00285616	0.0246148	-4.11652	temp NS	osmo UP	435	TRUE	378	677
Q61584_S438___1	Q61584	Fxr1	Fragile X mental retardation syndrome-related protein 1	NYTSGYGTNSELSNPSETESERKDELSDWSL	17.8227	17.3685	17.9976	18.0332	18.1748	17.9263	16.8931	16.9285	17.5017	17.3191	0.0700503	17.3056	2.07494	0.0782112	0.148201	-4.88294	0.00017555	17.8872	0.139723	0.892591	0.937634	-9.4629	temp NS	osmo NS	438	TRUE	378	677
Q61584_S60___1	Q61584	Fxr1	Fragile X mental retardation syndrome-related protein 1	NEVRLPPPPDIKKEISEGDEVEVYSRANDQE	15.2193	14.6594	15.5555	15.3291	14.7919	14.5792	14.6419	14.4801	16.7728	16.9894	0.268137	15.4605	4.08844	0.00503368	0.0308111	-2.06058	-0.00378365	15.0224	-3.73461	0.00656747	0.0402979	-5.02007	temp UP	osmo DOWN	60	FALSE	NA	NA
Q61584_S69___1	Q61584	Fxr1	Fragile X mental retardation syndrome-related protein 1	DIKKEISEGDEVEVYSRANDQEPCGWWLAKV	14.9395	14.5232	15.513	15.531	14.2869	14.1561	14.2992	14.1257	17.5754	18.1539	0.420527	15.6028	4.14443	0.00470093	0.0298737	-1.98863	-0.0065026	14.825	-7.90702	7.13502e-05	0.00393121	-0.0251636	temp UP	osmo DOWN	69	FALSE	NA	NA
O35216_S26___1	O35216	Cenpa	Histone H3-like centromeric protein A	RRRPSSPAPGPSRQSSSVGSQTLRRRQKFMW	13.3814	13.3983	13.2569	12.9933	13.0451	12.9923	13.0303	12.6519	14.2559	14.1481	0.163947	13.4777	5.46249	0.00107187	0.0167826	-0.435822	-0.000532221	13.1779	-0.579764	0.579224	0.71982	-9.28747	temp UP	osmo NS	26	TRUE	1	35
O35216_S15___1	O35216	Cenpa	Histone H3-like centromeric protein A	_MGPRRKPQTPRRRPSSPAPGPSRQSSSVGS	13.7831	14.628	13.6609	14.5304	14.3479	15.0489	13.3781	14.0091	14.9548	15.3306	0.173108	14.3473	3.5801	0.00957047	0.0419611	-2.7353	0.00301359	14.3332	1.56013	0.160229	0.310831	-8.27965	temp UP	osmo NS	15	TRUE	1	35
O35216_S16___1	O35216	Cenpa	Histone H3-like centromeric protein A	MGPRRKPQTPRRRPSSPAPGPSRQSSSVGSQ	13.1059	13.9302	13.1325	13.8049	13.8745	14.2783	12.9953	13.4123	14.2142	14.569	0.13974	13.7045	3.04187	0.0196973	0.0616674	-3.48748	0.00303863	13.6877	1.83712	0.106354	0.238036	-7.89563	temp NS	osmo NS	16	TRUE	1	35
Q7TPW1_S495___1	Q7TPW1	Nexn	Nexilin	AALQKKREDEEEEEGSIVNGSTTEDEEQTRS	16.5905	16.2616	17.1141	17.1187	16.9573	16.9628	16.5504	16.4155	16.461	16.5785	0.00297085	16.4762	0.11812	0.909416	0.934896	-6.75429	-0.000781876	16.8342	-0.535655	0.607853	0.741173	-9.31426	temp NS	osmo NS	495	TRUE	479	513
Q7TPW1_S500___1	Q7TPW1	Nexn	Nexilin	KREDEEEEEGSIVNGSTTEDEEQTRSGAPWF	16.325	16.177	16.5093	16.4079	16.6645	16.561	16.356	16.2558	16.3581	16.255	-0.0010402	16.2878	-0.0459772	0.964661	0.974521	-6.76099	0.000770688	16.4408	0.919366	0.38678	0.555218	-9.01985	temp NS	osmo NS	500	TRUE	479	513
Q7TPW1_S98___1	Q7TPW1	Nexn	Nexilin	AEQIEDINNTGTESASEEGDDSLLITVVPAK	16.1105	15.8556	16.4329	16.4704	16.1095	15.9848	16.7086	16.416	16.1077	15.7641	-0.0821336	16.1604	-2.79397	0.0278247	0.0753435	-3.84364	-0.00202267	16.1606	-2.37857	0.046969	0.139022	-7.08789	temp NS	osmo NS	98	TRUE	38	146
Q7TPW1_S296___1	Q7TPW1	Nexn	Nexilin	HMVLDDDSPEIYKTVSQESLTPGKLEINFEQ;SMVLDDDSPEIYKTVSQESLTPGKLEINFEQ	15.6573	16.0787	15.942	16.4429	15.7766	16.2593	15.3745	15.7915	15.0526	14.357	-0.0927598	15.3853	-1.57545	0.160815	0.2539	-5.56745	-0.000872494	16.0261	-0.68292	0.515382	0.666533	-9.21737	temp NS	osmo NS	296	TRUE	276	299
Q8CG03_S44___1	Q8CG03	Pde5a	cGMP-specific 3',5'-cyclic phosphodiesterase	GIRAHTESCSCSLQQSPHADNTTPGAPARKI	12.5199	12.8246	13.0859	13.078	12.5625	12.7605	12.9875	12.8303	12.1035	12.4468	-0.0759612	12.6188	-2.6903	0.0322163	0.0824706	-3.9937	-0.00210205	12.8052	-2.57216	0.0350858	0.114381	-6.79003	temp NS	osmo NS	44	FALSE	NA	NA
Q7TPD0_S993___1	Q7TPD0	Ints3	Integrator complex subunit 3	SSTKPPKSRRKAALSSPRSRKNATQPPNAEE	13.7415	14.2432	13.4859	14.0588	13.9011	13.8684	12.3716	13.374	16.5634	16.0634	0.409038	14.3928	5.60859	0.000923199	0.0158185	-0.279911	0.000561958	13.8831	0.481012	0.644352	0.76861	-9.34471	temp UP	osmo NS	993	TRUE	973	1041
Q7TPD0_S535___1	Q7TPD0	Ints3	Integrator complex subunit 3	SDKDESCYDNAEAAFSDDEEDLNSKGKKREF	16.3417	16.5401	15.9637	16.1101	16.1384	15.9491	15.6452	16.1495	15.7831	15.3629	-0.025318	15.9704	-0.492644	0.637911	0.719686	-6.62711	3.44285e-05	16.1739	0.0321119	0.975229	0.9871	-9.47337	temp NS	osmo NS	535	FALSE	NA	NA
Q7TPD0_S500___1	Q7TPD0	Ints3	Integrator complex subunit 3	RSMLREKFPEFCSSPSPPVEVKIEEPVSMEM	18.9256	18.7792	19.1076	18.8934	19.0323	18.8999	18.8912	18.6941	18.4629	18.5052	-0.03342	18.7097	-1.25041	0.252828	0.358193	-5.96658	-0.000171904	18.9397	-0.246438	0.812015	0.888514	-9.43965	temp NS	osmo NS	500	FALSE	NA	NA
Q6NXI6_S392___1	Q6NXI6	Rprd2	Regulation of nuclear pre-mRNA domain-containing protein 2	PEPVTDNRDVEDMELSDVEDDGSKIIVEDRK	18.9509	18.9499	19.1407	19.0626	18.9598	18.9769	18.8898	19.0257	18.775	18.8304	-0.0175535	18.9036	-0.78292	0.460302	0.561514	-6.42993	-0.000666478	19.0068	-1.19715	0.268047	0.435408	-8.73057	temp NS	osmo NS	392	TRUE	322	462
E9PVP1_S116___1	E9PVP1	Aim1		TKRKGRSRVPEAVPSSPGSGSRAPAKESPPK	13.6532	13.5438	13.3063	13.3727	13.4384	13.137	13.159	13.1576	13.2794	14.0522	0.0659413	13.4742	1.91053	0.0993089	0.177007	-5.1147	-0.000259314	13.4086	-0.287834	0.781339	0.867027	-9.42722	temp NS	osmo NS	116	TRUE	1	211
E9PVP1_S507___1	E9PVP1	Aim1		HTEKTPISKPGVGEASPPSTPEHSPETMGKD	14.3057	14.19	13.8824	13.7106	14.5249	14.4806	14.6678	14.5733	14.8082	15.2984	0.0409695	14.6406	0.920724	0.388972	0.494727	-6.31007	0.00353137	14.1824	5.68488	0.000604055	0.0103624	-2.40653	temp NS	osmo UP	507	TRUE	482	524
Q6PIC6_S219___1	Q6PIC6	Atp1a3;Atp4a	Sodium/potassium-transporting ATPase subunit alpha-3;Potassium-transporting ATPase alpha chain 1	ADLRIISAHGCKVDNSSLTGESEPQTRSPDC	14.7308	14.5567	14.991	14.6327	14.7506	14.8237	15.0608	14.562	15.7997	15.3605	0.0828605	15.0117	1.75187	0.124921	0.210178	-5.33305	-0.000123426	14.7476	-0.152874	0.882567	0.93182	-9.46072	temp NS	osmo NS	219	TRUE	207	223
Q6PIC6_S220___1	Q6PIC6	Atp1a3;Atp4a	Sodium/potassium-transporting ATPase subunit alpha-3;Potassium-transporting ATPase alpha chain 1	DLRIISAHGCKVDNSSLTGESEPQTRSPDCT	16.7454	16.6097	17.3276	17.087	16.938	17.0778	16.6438	16.1052	18.2121	18.3678	0.221188	17.114	3.90722	0.00630111	0.0343611	-2.29672	-0.000997123	16.9643	-0.888907	0.401916	0.569241	-9.048	temp UP	osmo NS	220	TRUE	207	223
Q6PIC6_S225___1	Q6PIC6	Atp1a3;Atp4a	Sodium/potassium-transporting ATPase subunit alpha-3;Potassium-transporting ATPase alpha chain 1	SAHGCKVDNSSLTGESEPQTRSPDCTHDNPL	13.7566	13.8375	14.141	13.9665	14.112	13.8791	13.9692	13.9977	14.9179	14.7671	0.0926199	14.2077	2.0501	0.0810868	0.152244	-4.91824	-0.000291133	13.9488	-0.36028	0.728664	0.831108	-9.40096	temp NS	osmo NS	225	FALSE	NA	NA
Q6P4S8_S1345___1	Q6P4S8	Ints1;KIAA1440	Integrator complex subunit 1	TFHSLLTASLPPRRDSTEAPKPESSPEPPPG	15.5209	15.6573	15.4818	15.3747	15.695	15.5953	15.5986	15.3249	15.1123	14.7361	-0.0577415	15.325	-1.56666	0.162837	0.256396	-5.57886	0.00108445	15.5542	1.84179	0.105613	0.236923	-7.88892	temp NS	osmo NS	1345	TRUE	1309	1347
Q6P4S8_S1354___1	Q6P4S8	Ints1;KIAA1440	Integrator complex subunit 1	LPPRRDSTEAPKPESSPEPPPGQGRTRAGTQ	15.0878	14.9615	15.5941	15.2871	14.9637	14.5691	15.8337	15.5842	15.2319	14.7732	-0.0932514	15.2454	-3.0142	0.020464	0.0631061	-3.527	-0.0033708	15.0772	-3.91219	0.00516471	0.03492	-4.76054	temp NS	osmo DOWN	1354	FALSE	NA	NA
Q6P4S8_S334___1	Q6P4S8	Ints1	Integrator complex subunit 1	EEDSQTELLIAEEKLSPEQEGQLMPRYDELT	16.6801	17.0199	16.828	16.6685	16.8975	16.6495	16.1961	16.667	16.3682	16.1415	-0.0112874	16.5122	-0.271693	0.793994	0.84749	-6.72059	0.000126031	16.7906	0.157136	0.879324	0.930557	-9.45997	temp NS	osmo NS	334	FALSE	NA	NA
Q6P4S8_S131___1	Q6P4S8	Ints1	Integrator complex subunit 1	LGRLAEAAVAEKRAISPSIKEPSVVPIEVLP	14.3444	14.6962	14.8069	14.9258	14.3344	14.463	14.6032	14.6602	13.7616	13.6108	-0.108407	14.2794	-2.99881	0.0209042	0.0638179	-3.54901	-0.00233825	14.5951	-3.06141	0.0170001	0.0712053	-6.03493	temp NS	osmo NS	131	FALSE	NA	NA
O88477_S45___1	O88477	Igf2bp1	Insulin-like growth factor 2 mRNA-binding protein 1	GRRGGFGSRGQPRQGSPVAAGAPAKQQPVDI	15.3691	15.3358	15.2746	15.5175	15.2692	15.4596	15.498	15.5367	14.9936	15.0391	-0.0595972	15.2954	-2.60124	0.0365696	0.0892736	-4.1229	-0.000158268	15.371	-0.240616	0.816358	0.891521	-9.44124	temp NS	osmo NS	45	FALSE	NA	NA
Q5SXY1_S55___1	Q5SXY1	Specc1	Cytospin-B	SLAFESRLSKLKRASSEDTLNKPGSASSGVA	17.9505	17.5628	17.7209	17.61	17.8728	17.6162	17.5876	17.6518	17.39	16.8102	-0.0555313	17.4922	-1.36947	0.214749	0.317039	-5.82621	0.000395311	17.7222	0.485345	0.641418	0.766368	-9.34241	temp NS	osmo NS	55	TRUE	1	188
Q5SXY1_S355___1	Q5SXY1	Specc1	Cytospin-B	RPLSATSNPFKSSKGSPTGSSPNNASELSLA	19.9322	19.8094	19.9096	19.7019	19.9789	19.8093	19.7579	19.8858	18.8788	18.9796	-0.099194	19.5406	-2.48426	0.0432406	0.0996647	-4.29278	0.000441531	19.8569	0.685093	0.514086	0.665509	-9.21578	temp NS	osmo NS	355	TRUE	237	392
Q5SXY1_S801___1	Q5SXY1	Specc1	Cytospin-B	ADAAGRWRGVYVNRTSPAPSDSATTVKSLIK	17.7544	17.5277	17.3349	17.5594	17.6395	17.4227	17.7786	17.7755	16.336	16.5967	-0.149896	17.2948	-3.37292	0.0125741	0.0481556	-3.02074	0.000419648	17.5398	0.532546	0.6099	0.742758	-9.31607	temp DOWN	osmo NS	801	FALSE	NA	NA
Q5SXY1_S133___1	Q5SXY1	Specc1	Cytospin-B	RSVPRGPSSSKKLGSSPTSSCNPTPTKHLRT	17.0599	16.8078	17.4422	17.0242	16.7983	16.486	16.8923	16.8691	16.6313	16.6163	-0.0277475	16.8128	-1.07761	0.318272	0.426221	-6.15574	-0.00295517	16.9364	-3.2394	0.0131435	0.0609989	-5.76264	temp NS	osmo NS	133	TRUE	1	188
Q5SXY1_S905___1	Q5SXY1	Specc1	Cytospin-B	RAEDRKSDPYLRKSPSLESLSRPPSLGFGNT	18.95	18.7661	19.1536	19.1014	19.0536	18.9532	19.0329	19.0205	18.6498	18.6188	-0.0474889	18.8397	-2.09982	0.0754339	0.144554	-4.8475	-0.000620594	18.9963	-0.845693	0.424121	0.588064	-9.08661	temp NS	osmo NS	905	TRUE	834	917
Q9JI57_S819___1	Q9JI57	Gtf2ird1	General transcription factor II-I repeat domain-containing protein 1	GLNRPVLVPYKLIRDSPDAVEVKGLPDDIPF	15.3157	14.8633	15.824	15.5367	14.9194	14.7804	14.5503	14.7722	15.3197	15.6813	0.102937	15.0838	3.39585	0.0121961	0.0474406	-2.98887	-0.0041522	15.2066	-4.32608	0.0030042	0.0253637	-4.17167	temp UP	osmo DOWN	819	FALSE	NA	NA
O08785_S427___1	O08785	Clock	Circadian locomoter output cycles protein kaput	INTVSLKEALERFDHSPTPSASSRSSRKSSH	13.6213	13.1681	13.6128	12.9722	13.6703	13.3435	13.9167	13.4526	13.8348	13.6741	0.00192337	13.6113	0.0535126	0.958875	0.970362	-6.76057	0.0010719	13.398	0.880286	0.406277	0.573183	-9.05583	temp NS	osmo NS	427	TRUE	387	520
O08785_S844___1	O08785	Clock	Circadian locomoter output cycles protein kaput	HQPQQQQQLPRHRTDSLTDPSKVQPQ_____	13.1368	13.1482	13.3418	13.458	13.4294	13.6981	11.7718	11.9555	14.846	15.0901	0.37455	13.3247	8.68803	6.69623e-05	0.00769929	2.38588	0.000819223	13.3687	0.850357	0.421683	0.585722	-9.08252	temp UP	osmo NS	844	TRUE	814	855
P39053_S774___1	P39053	Dnm1	Dynamin-1	DDSWLQVQSVPAGRRSPTSSPTPQRRAPAVP	15.1459	15.6248	14.9893	15.1675	15.4885	16.0549	14.8225	15.3493	15.6426	15.3708	0.053348	15.326	1.59551	0.156292	0.248705	-5.54133	0.00346636	15.4118	3.0967	0.0161496	0.069065	-5.98077	temp NS	osmo NS	774	TRUE	748	867
P39053_S778___1	P39053	Dnm1	Dynamin-1	LQVQSVPAGRRSPTSSPTPQRRAPAVPPARP	11.6685	12.111	11.9244	12.2497	11.7936	12.2102	11.5799	11.946	11.9525	11.0722	-0.0255416	11.7217	-0.578743	0.581584	0.67154	-6.57701	-0.000425796	11.9929	-0.392977	0.70537	0.813609	-9.38725	temp NS	osmo NS	778	TRUE	748	867
P13020_S511___1	P13020	Gsn	Gelsolin	YKGGTSRDGGQTAPASIRLFQVRASSSGATR	15.2505	14.5111	15.0767	15.0488	13.9389	14.55	13.7432	13.3586	19.3135	19.4562	0.681975	15.9388	5.202	0.00140842	0.0183207	-0.721598	-0.00409176	14.7293	-2.85896	0.0228809	0.086443	-6.34683	temp UP	osmo NS	511	FALSE	NA	NA
B2RRD7_S980___1	B2RRD7	Brpf1		HSMVRKSLGRGAGWLSEDEDSPLDALDLVWA	15.0163	14.8863	15.355	15.1339	15.3	15.1544	14.6693	14.7292	14.8221	14.4216	-0.00354442	14.7575	-0.116376	0.910747	0.935668	-6.75452	-8.64684e-05	15.141	-0.0981232	0.92443	0.957025	-9.4685	temp NS	osmo NS	980	TRUE	795	1062
B2RRD7_S859___1	B2RRD7	Brpf1		LTPHPAACDKDGQTDSAAEESSSQETSKDLP	15.2157	15.0638	15.3981	15.358	15.8085	15.6797	15.3494	15.3994	14.8862	15.1029	-0.0474197	15.1696	-2.04665	0.0814951	0.152771	-4.92314	0.00183036	15.4206	1.7196	0.126713	0.266639	-8.06191	temp NS	osmo NS	859	TRUE	795	1062
B2RRD7_S461___1	B2RRD7	Brpf1		HTPPGSARRLPALSHSEGEEEEDEEEDEGKS	15.3925	15.2345	16.0969	15.784	15.5627	15.2056	15.6031	15.4755	15.4128	15.4934	-0.0142819	15.4353	-0.584845	0.577703	0.667995	-6.57318	-0.00278175	15.546	-2.50389	0.0388788	0.122434	-6.89532	temp NS	osmo NS	461	TRUE	454	489
B2RRD7_S237___1	B2RRD7	Brpf1		IWLDIMNERRKTEGVSPIPQEIFEYLMDRLE	14.8784	14.7804	15.1795	14.9541	14.7441	14.7594	14.366	14.3745	14.5831	14.889	0.0504235	14.6452	1.86703	0.105773	0.185703	-5.17516	-0.00157529	14.8826	-2.49782	0.039236	0.123211	-6.90467	temp NS	osmo NS	237	FALSE	NA	NA
P17183_S373___1	P17183	Eno2;EG433182;Eno1;Eno3	Gamma-enolase;Enolase;Alpha-enolase;Beta-enolase	KLAQENGWGVMVSHRSGETEDTFIADLVVGL;KLAQSNGWGVMVSHRSGETEDTFIADLVVGL	15.4085	15.1598	15.6807	15.5906	15.3087	15.1823	14.978	14.8519	15.8923	15.7635	0.110005	15.3423	4.21262	0.00432807	0.0287023	-1.90167	-0.00195085	15.3884	-2.70162	0.0289044	0.100836	-6.59	temp UP	osmo NS	373	FALSE	NA	NA
Q80V62_S10___1	Q80V62	Fancd2	Fanconi anemia group D2 protein homolog	______MISKRRRLDSEDKENLTEDASKTMP	14.7722	14.7271	15.6127	15.1908	14.6374	14.7529	14.4311	14.3479	15.7793	15.1689	0.129087	14.8711	3.74605	0.0077263	0.0376975	-2.51087	-0.00353289	14.9488	-3.54538	0.00852672	0.0472695	-5.30078	temp UP	osmo DOWN	10	TRUE	1	28
Q9DAS9_S49___1	Q9DAS9	Gng12	Guanine nucleotide-binding protein G(I)/G(S)/G(O) subunit gamma-12	KASADLMSYCEEHARSDPLLMGIPTSENPFK	17.5505	17.7454	17.3609	17.3264	18.1026	18.2639	16.8468	17.167	16.7159	16.8131	-0.014129	17.1398	-0.283226	0.785508	0.841947	-6.71701	0.00419809	17.7249	6.35385	0.000299996	0.00731367	-1.62917	temp NS	osmo UP	49	FALSE	NA	NA
Q9DAS9_S10___1	Q9DAS9	Gng12	Guanine nucleotide-binding protein G(I)/G(S)/G(O) subunit gamma-12	______MSSKTASTNSIAQARRTVQQLRLEA	15.0655	15.2065	15.2477	15.3858	13.672	14.9271	13.9187	14.0429	16.8606	17.0006	0.354677	15.3491	8.08826	0.000104442	0.00847788	1.9475	-0.00508584	14.9175	-2.73203	0.0276236	0.0981106	-6.543	temp UP	osmo NS	10	TRUE	1	14
Q8R361_S416___1	Q8R361	Rab11fip5	Rab11 family-interacting protein 5	PGQEELSKQAKGASCSGEEEGARLPEGKPVQ	15.6941	15.767	15.7664	15.3965	15.7783	15.5534	15.5862	15.2865	14.8069	14.7387	-0.0684749	15.3132	-1.50911	0.176657	0.272747	-5.65276	0.000422247	15.6593	0.526746	0.613728	0.745669	-9.31943	temp NS	osmo NS	416	TRUE	337	579
Q8R361_S396___1	Q8R361	Rab11fip5	Rab11 family-interacting protein 5	RSSDDSWGRGSHGTSSSEAVPGQEELSKQAK	14.5655	14.4654	14.7883	14.5209	14.8303	14.826	14.3724	14.3489	14.9051	15.1028	0.0753649	14.6267	2.86455	0.0251994	0.0711312	-3.74179	0.000868017	14.6661	1.09081	0.309465	0.478803	-8.84788	temp NS	osmo NS	396	TRUE	337	579
Q8R361_S1313___1	Q8R361	Rab11fip5	Rab11 family-interacting protein 5	LLVRIMETSPTLLQISPGPPK__________	17.2297	17.08	16.8274	16.8788	17.0414	16.8549	17.298	17.1184	16.7641	17.2283	-0.024891	17.1197	-0.891297	0.403476	0.508633	-6.33696	0.000475269	16.9853	0.586041	0.575213	0.716612	-9.2835	temp NS	osmo NS	1313	FALSE	NA	NA
Q8R361_S307___1	Q8R361	Rab11fip5	Rab11 family-interacting protein 5	DSIQSPKLLTHKRTYSDEASQLRAAPPRALL	17.9439	17.4378	18.1214	17.6419	18.0093	17.6963	17.8155	17.511	16.872	16.6849	-0.0987548	17.3775	-2.2712	0.0588157	0.12191	-4.60145	-0.000144281	17.8084	-0.122409	0.905821	0.94504	-9.46547	temp NS	osmo NS	307	TRUE	277	327
Q8R361_S383___1	Q8R361	Rab11fip5	Rab11 family-interacting protein 5	LHSVPPRSSEEGSRSSDDSWGRGSHGTSSSE	13.0508	12.6849	12.872	12.3491	13.0994	12.917	13.1999	12.904	12.3893	12.9833	-0.0448004	12.8687	-1.34318	0.222693	0.326084	-5.85784	0.00198833	12.8289	1.96519	0.0877435	0.21066	-7.70983	temp NS	osmo NS	383	TRUE	337	579
Q8R361_S386___1	Q8R361	Rab11fip5	Rab11 family-interacting protein 5	VPPRSSEEGSRSSDDSWGRGSHGTSSSEAVP	14.4098	14.7192	14.9857	14.8679	14.6206	14.9076	14.7251	14.4125	15.1615	15.4922	0.0849996	14.82	2.21194	0.0640952	0.129173	-4.68685	-0.000813687	14.7518	-0.837346	0.428509	0.591735	-9.09389	temp NS	osmo NS	386	TRUE	337	579
Q7TPS5_S194___1	Q7TPS5	C2cd5	C2 domain-containing protein 5	LDKLSSPAAFLPACSSPSRELKEIPFNEDPN;LDKLSSPAAFLPACSSPSRELKESPLVHPPS	14.9237	14.8946	14.8903	14.8508	15.0379	14.9875	15.1104	14.9778	14.269	14.6497	-0.0683875	14.8042	-2.42133	0.0473398	0.10539	-4.38412	0.000710676	14.9308	1.34285	0.218898	0.381412	-8.55817	temp NS	osmo NS	194	FALSE	NA	NA
Q7TPS5_S595___1	Q7TPS5	C2cd5	C2 domain-containing protein 5	PEPRQRSRLLRSQSESSDEVTELDLSHGKKD	15.4661	15.0269	15.5372	15.6277	15.5546	15.3049	15.5203	15.1144	14.732	14.751	-0.0660874	15.1018	-1.98446	0.0892033	0.16324	-5.01107	-0.000763479	15.4196	-0.758702	0.471411	0.628329	-9.15946	temp NS	osmo NS	595	FALSE	NA	NA
Q7TPS5_S596___1	Q7TPS5	C2cd5	C2 domain-containing protein 5	EPRQRSRLLRSQSESSDEVTELDLSHGKKDA	17.1127	16.6316	17.2967	17.1759	16.969	16.7357	17.565	16.8114	16.5444	16.4409	-0.084518	16.851	-2.24569	0.0610321	0.125011	-4.63825	-0.00191981	16.9869	-2.01759	0.0810787	0.20025	-7.63266	temp NS	osmo NS	596	FALSE	NA	NA
Q8BIH0_S439___1	Q8BIH0	Sap130	Histone deacetylase complex subunit SAP130	PPERSSLIPISGHRASPNPVAMETRNDNRPS	13.8327	13.7787	14.8286	14.464	13.987	13.9137	14.1908	13.7645	14.2251	14.356	0.0316096	14.0246	0.959832	0.370309	0.476918	-6.27329	-0.00347992	14.1341	-2.75659	0.0266315	0.0957575	-6.50501	temp NS	osmo NS	439	TRUE	411	450
Q8BIH0_S13___1	Q8BIH0	Sap130	Histone deacetylase complex subunit SAP130	___MSSQQFPRLGTPSPGLSQPPSQIASSGS	14.2713	14.0846	14.6346	14.5272	14.1849	14.0568	14.6185	14.4196	14.5676	15.0109	0.023367	14.4954	0.596615	0.570258	0.661598	-6.5657	-0.00230026	14.2932	-3.23069	0.0133088	0.0614764	-5.77591	temp NS	osmo NS	13	TRUE	1	72
Q8BIH0_S883___1	Q8BIH0	Sap130	Histone deacetylase complex subunit SAP130	KSAAKSLLVKAEKRKSPPKEYIDEEGVRYVP	17.1374	16.9935	17.4326	17.176	17.1024	17.0868	16.7477	16.882	16.998	17.022	0.0270213	16.9635	1.15407	0.287763	0.394377	-6.07434	-0.00104825	17.1548	-1.49211	0.176862	0.331151	-8.3693	temp NS	osmo NS	883	FALSE	NA	NA
Q8BIH0_S416___1	Q8BIH0	Sap130	Histone deacetylase complex subunit SAP130	NIPVAKVVPQQITHTSPRIQPDYPPERSSLI	14.9426	14.6472	15.0163	14.9137	14.7407	14.6697	14.6575	14.4781	14.3184	14.9051	0.00956089	14.6581	0.288357	0.781742	0.838653	-6.71536	-0.0012989	14.8217	-1.94202	0.0908598	0.2155	-7.74377	temp NS	osmo NS	416	TRUE	411	450
Q2KN98_S233___1	Q2KN98	Specc1l	Cytospin-A	HLRNELRDMRAQLGISEDHCEGEDRSEVKET	14.4452	14.4381	14.556	14.3936	14.1066	14.217	13.98	13.6869	14.5723	14.5984	0.0968038	14.2868	3.92085	0.0061945	0.0340098	-2.27878	-0.00156498	14.3594	-2.47345	0.0407031	0.126371	-6.94219	temp UP	osmo NS	233	TRUE	224	236
Q2KN98_S402___1	Q2KN98	Specc1l	Cytospin-A	SESEGVPSIERSRKGSSGNASEVSVACLTER	14.5285	14.4052	14.5272	14.5758	14.4553	14.4577	14.757	14.4456	13.6944	14.2698	-0.0722418	14.3501	-2.1328	0.0719031	0.139673	-4.80039	-0.000474996	14.4916	-0.863208	0.415018	0.580364	-9.07115	temp NS	osmo NS	402	FALSE	NA	NA
Q2KN98_S403___1	Q2KN98	Specc1l	Cytospin-A	ESEGVPSIERSRKGSSGNASEVSVACLTERI	18.79	18.5929	18.6386	18.7189	18.7634	18.8026	18.9787	18.6774	17.8119	17.948	-0.109207	18.4665	-3.10173	0.0181419	0.0590832	-3.40224	0.000521208	18.7177	0.877519	0.407684	0.574294	-9.05833	temp NS	osmo NS	403	FALSE	NA	NA
Q2KN98_S850___1	Q2KN98	Specc1l	Cytospin-A	DLAALRQGMGLSRRSSTSSEPTPTVKTLIKS	14.9097	15.0376	14.9709	15.1881	15.3417	15.7655	14.3988	14.6176	14.738	14.7243	0.0345304	14.7377	1.18921	0.274576	0.38054	-6.03568	0.0023706	15.2022	2.16069	0.0653074	0.172666	-7.41905	temp NS	osmo NS	850	FALSE	NA	NA
Q2KN98_S71___1	Q2KN98	Specc1l	Cytospin-A	KPVRPGAAAALSKTKSNDDLLAGMAGGVNVT	20.1658	20.1651	19.38	19.5088	20.186	20.1245	19.9269	20.132	19.1292	17.7799	-0.173998	19.5498	-2.19309	0.0658738	0.131458	-4.71396	0.00355447	19.9217	3.74441	0.00648017	0.0399817	-5.00565	temp NS	osmo UP	71	TRUE	1	179
Q2KN98_S886___1	Q2KN98	Specc1l	Cytospin-A	QVPNAAAAAIPRTPLSPSPMKTPPAAAVSPM	17.5432	17.6155	17.2773	17.5323	17.6936	17.6784	17.3462	17.5897	16.8176	16.8672	-0.0679422	17.2966	-1.89944	0.100919	0.179217	-5.13015	0.00140613	17.5567	2.24931	0.0571098	0.158214	-7.28506	temp NS	osmo NS	886	TRUE	858	1007
Q2KN98_S899___1	Q2KN98	Specc1l	Cytospin-A	PLSPSPMKTPPAAAVSPMQRHSISGPISTSK	15.6687	15.588	15.446	15.4436	15.3522	15.4604	15.259	15.0583	15.4936	15.4407	0.0442091	15.4181	1.62713	0.149402	0.2404	-5.49986	-0.000192472	15.4931	-0.277147	0.789221	0.872306	-9.43061	temp NS	osmo NS	899	TRUE	858	1007
A2AGT5_S247___1	A2AGT5	Ckap5	Cytoskeleton-associated protein 5	LRSQQELEAKLEQQQSAGGDAEGGGDDGDEV	14.9141	14.6163	14.6677	14.394	14.9331	14.5839	14.3009	14.1423	14.1669	14.4116	0.0186885	14.4254	0.499933	0.633033	0.715072	-6.62316	0.00113831	14.6848	1.2627	0.244885	0.410825	-8.65458	temp NS	osmo NS	247	TRUE	242	260
Q80Y17_S986___1	Q80Y17	Llgl1;Llglh	Lethal(2) giant larvae protein homolog 1	NGTRDIILAPESCEGSPSSAHSKRADTMEPP	16.0478	15.9858	16.2935	15.7881	16.4541	16.2589	16.3755	16.568	15.6645	16.6411	-0.0450805	16.2138	-1.06907	0.321839	0.429374	-6.16459	0.00157835	16.138	1.6492	0.140613	0.28539	-8.15925	temp NS	osmo NS	986	TRUE	978	1019
Q80Y17_S662___1	Q80Y17	Llgl1;Llgl2	Lethal(2) giant larvae protein homolog 1;Lethal(2) giant larvae protein homolog 2	GPLSRVKSLKKSLRQSFRRIRKSRVSGKKRT;GPLSRVKSLKKSLRQSFRRMRRSRVSSHKRR	13.8495	14.5072	13.9674	14.0896	14.0637	14.5994	13.4845	13.2011	13.9768	14.2753	0.104969	13.8824	2.71611	0.0310585	0.0806866	-3.95629	0.00151551	14.1795	1.23627	0.254012	0.420512	-8.68554	temp NS	osmo NS	662	FALSE	NA	NA
Q8K2A7_S382___1	Q8K2A7	Ints10	Integrator complex subunit 10	HKKRKLAEGREKTMSSDDEECSAKGRNRHIV	15.1205	15.8392	14.8591	15.6241	15.487	16.142	14.4817	15.3963	15.4809	14.4228	0.0124806	15.1236	0.194779	0.851309	0.891883	-6.74075	0.00286448	15.512	1.69582	0.131257	0.273272	-8.09499	temp NS	osmo NS	382	TRUE	377	386
Q8K2A7_S231___1	Q8K2A7	Ints10	Integrator complex subunit 10	SENQHQGAQDTSDLMSPSKRSSQKYIIEGLT	15.742	15.6885	15.3769	15.6671	15.8598	16.1721	15.5622	15.6682	15.9526	16.0249	0.0439727	15.7731	1.91153	0.0991653	0.176816	-5.11331	0.00246976	15.7511	3.21377	0.0136362	0.0623456	-5.8017	temp NS	osmo NS	231	FALSE	NA	NA
P08775_S217___1	P08775	Polr2a	DNA-directed RNA polymerase II subunit RPB1;DNA-directed RNA polymerase	WKHVNEDSQEKKILLSPERVHEIFKRISDEE	13.5224	13.3395	13.1496	12.9245	13.0713	12.839	12.0214	11.582	15.1926	15.6326	0.438558	13.5484	9.56941	3.64693e-05	0.00767439	2.97317	-0.000409678	13.1411	-0.352875	0.733983	0.835404	-9.40391	temp UP	osmo NS	217	FALSE	NA	NA
P08775_S1837___1	P08775	Polr2a	DNA-directed RNA polymerase II subunit RPB1;DNA-directed RNA polymerase	YSPTSPKYSPTSPKYSPTSPTYSPTTPKYSP	15.2307	15.128	15.1995	14.9781	15.2289	15.2183	15.3071	15.2443	15.2241	15.5577	0.0109645	15.282	0.420039	0.687527	0.760893	-6.66351	0.000674065	15.1639	1.10844	0.302259	0.471644	-8.82896	temp NS	osmo NS	1837	TRUE	1557	1970
P08775_S1840___1	P08775	Polr2a	DNA-directed RNA polymerase II subunit RPB1;DNA-directed RNA polymerase	TSPKYSPTSPKYSPTSPTYSPTTPKYSPTSP	16.2256	16.2415	15.8704	15.8818	16.2873	16.3164	16.0501	16.0903	15.2275	15.2275	-0.091251	15.8437	-2.1105	0.0742713	0.142897	-4.83225	0.00212896	16.1372	3.5341	0.00866187	0.04755	-5.31764	temp NS	osmo UP	1840	TRUE	1557	1970
P08775_S1875___1	P08775	Polr2a	DNA-directed RNA polymerase II subunit RPB1;DNA-directed RNA polymerase	TSPVYTPTSPKYSPTSPTYSPTSPKYSPTSP	16.6758	16.583	16.4681	16.4347	16.9047	16.8025	16.3955	16.5131	15.6707	15.4769	-0.0952562	16.2192	-2.08652	0.0769067	0.146494	-4.86646	0.00201086	16.6448	3.65079	0.0073679	0.0431502	-5.1439	temp NS	osmo UP	1875	TRUE	1557	1970
P08775_S1879___1	P08775	Polr2a	DNA-directed RNA polymerase II subunit RPB1;DNA-directed RNA polymerase	YTPTSPKYSPTSPTYSPTSPKYSPTSPTYSP	17.6509	17.3767	17.3536	17.2321	17.8473	17.6546	17.6676	17.3307	17.2098	17.3679	-0.0233102	17.4339	-0.845277	0.426951	0.53063	-6.37763	0.00229045	17.5192	3.30232	0.0120121	0.0577744	-5.66695	temp NS	osmo NS	1879	TRUE	1557	1970
P08775_S1854___1	P08775	Polr2a	DNA-directed RNA polymerase II subunit RPB1;DNA-directed RNA polymerase	TSPTYSPTTPKYSPTSPTYSPTSPVYTPTSP	17.1524	16.9855	17.1624	17.0619	17.4888	17.3275	16.8395	16.9444	16.622	16.6271	-0.0264007	16.8618	-0.905559	0.396397	0.50203	-6.32401	0.0014801	17.1964	2.01673	0.0811836	0.200339	-7.63393	temp NS	osmo NS	1854	TRUE	1557	1970
P08775_S1812___1	P08775	Polr2a	DNA-directed RNA polymerase II subunit RPB1;DNA-directed RNA polymerase	TSPKYTPTSPSYSPSSPEYTPASPKYSPTSP	16.4489	16.5131	16.297	16.1904	16.595	16.4113	16.4712	16.4048	15.6879	15.6647	-0.0846157	16.1984	-2.37992	0.0502544	0.109804	-4.44417	0.00129727	16.4093	2.04657	0.0776074	0.193958	-7.58972	temp NS	osmo NS	1812	TRUE	1557	1970
P08775_S1819___1	P08775	Polr2a	DNA-directed RNA polymerase II subunit RPB1;DNA-directed RNA polymerase	TSPSYSPSSPEYTPASPKYSPTSPKYSPTSP	15.4261	15.4857	15.204	15.1849	15.2786	15.5058	15.2362	15.3125	15.8823	16.1266	0.0856591	15.5782	3.11352	0.0178513	0.0585189	-3.38549	0.000989057	15.3475	1.42896	0.193681	0.352434	-8.45059	temp NS	osmo NS	1819	TRUE	1557	1970
Q9ES28_S498___1	Q9ES28	Arhgef7	Rho guanine nucleotide exchange factor 7	LRPSAALCYKEDLSKSPKTMKKLLPKRKPER	14.5766	14.3397	14.2376	14.08	15.0397	15.112	13.8746	14.037	14.1312	13.9394	0.0191769	14.1498	0.554067	0.597433	0.685704	-6.59212	0.00458539	14.5643	6.32407	0.000309138	0.00740969	-1.66258	temp NS	osmo UP	498	FALSE	NA	NA
Q9ES28_S71___1	Q9ES28	Arhgef7	Rho guanine nucleotide exchange factor 7	PSNYVREIKPSEKPVSPKSGTLKSPPKGFDT	19.0106	19.1664	18.6556	18.7587	19.033	19.109	18.9611	18.7396	19.5658	19.8221	0.0995559	19.2109	3.39404	0.0122255	0.0474966	-2.99139	0.0018193	18.9556	2.53792	0.0369384	0.118167	-6.84286	temp UP	osmo NS	71	FALSE	NA	NA
Q9ES28_S290___1	Q9ES28	Arhgef7	Rho guanine nucleotide exchange factor 7	KRKELELQILTEPIRSWEGDDIKTLGSVTYM	15.9991	15.9599	16.3161	16.1335	16.3977	16.4239	14.9091	15.1126	16.2171	16.1987	0.154135	15.7328	6.05588	0.000594076	0.0139618	0.178607	0.000930156	16.205	1.01464	0.342177	0.512666	-8.92704	temp UP	osmo NS	290	FALSE	NA	NA
Q9ES28_S560___1	Q9ES28	Arhgef7	Rho guanine nucleotide exchange factor 7	SAKTRQTLNSSSRKESAPQVLLPEEEKIIVE	16.5807	16.3261	16.4507	16.2859	16.8904	16.8129	16.0486	16.2884	16.8057	17.0652	0.0918984	16.5191	3.28624	0.0141214	0.0514244	-3.14176	0.00241659	16.5578	3.28297	0.0123486	0.0587317	-5.69634	temp NS	osmo NS	560	FALSE	NA	NA
Q9ES28_S516___1	Q9ES28	Arhgef7	Rho guanine nucleotide exchange factor 7	TMKKLLPKRKPERKPSDEEFAVRKSTAALEE	19.3713	19.2389	18.8899	18.8719	19.2011	19.0988	18.9044	18.6995	18.6701	18.7175	-0.00187057	18.9336	-0.0484401	0.96277	0.973099	-6.76086	0.00134536	19.112	1.61837	0.147136	0.294394	-8.20128	temp NS	osmo NS	516	FALSE	NA	NA
Q9ES28_S340___1	Q9ES28	Arhgef7	Rho guanine nucleotide exchange factor 7	LFPNLLLMLSASPRMSGFIYQGKLPTTGMTI	17.2425	16.6802	17.4825	17.0887	16.4099	16.7815	17.0788	15.948	18.3061	18.3801	0.214515	17.2726	3.52272	0.0103154	0.0435453	-2.81378	-0.00344937	16.9475	-3.03194	0.0177463	0.0734805	-6.08021	temp UP	osmo NS	340	FALSE	NA	NA
Q6DFV5_S1180___1	Q6DFV5	Helz	Probable helicase with zinc finger domain	PPPPLGPHPNLGKSPSPVQRIDPHTGTSILY	12.8766	13.3735	12.7369	13.4339	13.3779	13.7517	11.4528	12.6006	14.7855	15.2692	0.359217	13.393	5.48488	0.00104744	0.0166899	-0.411734	0.00239684	13.2584	1.73234	0.124339	0.26313	-8.0441	temp UP	osmo NS	1180	TRUE	1164	1186
Q6DFV5_S1318___1	Q6DFV5	Helz	Probable helicase with zinc finger domain	TEPKQVDLESNPQNRSPESRPGVVYSNTKFP	17.5264	17.6022	17.8519	17.905	17.529	17.457	17.6173	17.6267	17.4133	17.4174	-0.0243719	17.5339	-1.11686	0.302294	0.409618	-6.11443	-0.00192723	17.6452	-3.22862	0.0133483	0.0614764	-5.77906	temp NS	osmo NS	1318	TRUE	1244	1517
Q6DFV5_S1321___1	Q6DFV5	Helz	Probable helicase with zinc finger domain	KQVDLESNPQNRSPESRPGVVYSNTKFPRKD	14.8877	14.7555	15.1498	14.8795	14.7575	14.5595	15.1193	14.951	15.1605	15.2827	0.0165703	15.0261	0.569469	0.587512	0.677127	-6.58276	-0.00178054	14.8316	-2.55336	0.036091	0.116529	-6.81905	temp NS	osmo NS	1321	TRUE	1244	1517
Q6DFV5_S974___1	Q6DFV5	Helz	Probable helicase with zinc finger domain	DQVFRIRAELRKKRLSDVNVERVLNVQGKQF	12.6741	12.8393	12.5934	12.4343	12.7958	12.8637	12.526	12.5943	13.058	13.1943	0.0675438	12.8143	2.79237	0.0278874	0.0754259	-3.84595	0.00157937	12.7001	2.51112	0.0384579	0.121371	-6.88417	temp NS	osmo NS	974	FALSE	NA	NA
Q8R146_S185___1	Q8R146	Apeh	Acylamino-acid-releasing enzyme	RPKAESFFQTKALDVSASDEEMARPKKPDQA	13.7017	13.3324	13.5408	13.1755	13.6344	13.3504	13.6154	13.3754	13.9114	13.589	0.029038	13.5875	0.996529	0.353428	0.460442	-6.23773	0.000671307	13.4558	0.709738	0.499531	0.652421	-9.19748	temp NS	osmo NS	185	FALSE	NA	NA
Q8R146_S187___1	Q8R146	Apeh	Acylamino-acid-releasing enzyme	KAESFFQTKALDVSASDEEMARPKKPDQAIK	17.8094	17.8058	17.8523	17.8445	17.8654	17.8608	17.9297	17.8503	17.9635	18.1312	0.0159809	17.915	0.657669	0.532568	0.628663	-6.52473	7.34906e-05	17.8397	0.139484	0.892774	0.937758	-9.46294	temp NS	osmo NS	187	FALSE	NA	NA
B9EJ86_S272___1	B9EJ86	Osbpl8	Oxysterol-binding protein	RANNLHSGDNFQLNDSEIERQHFKDQDLYSD	15.0817	14.9697	15.2669	15.3411	15.0995	14.8649	14.3938	14.5202	15.8324	16.0775	0.179741	15.1459	5.81386	0.000751855	0.0149018	-0.0660162	-0.00160895	15.104	-2.3935	0.0459216	0.136839	-7.06501	temp UP	osmo NS	272	FALSE	NA	NA
B9EJ86_S765___1	B9EJ86	Osbpl8	Oxysterol-binding protein	KVVKGYSSPEPDIQDSSGSEAQSVKPSTRRK	16.0097	15.9621	16.1616	15.8913	16.253	15.9095	16.6596	16.4559	16.4433	16.6097	-0.0151787	16.3567	-0.399871	0.701625	0.77308	-6.67265	0.000274351	16.0312	0.350389	0.735772	0.836655	-9.40488	temp NS	osmo NS	765	FALSE	NA	NA
B9EJ86_S300___1	B9EJ86	Osbpl8	Oxysterol-binding protein	YSDKSDKENDPEHDESDNEVLGKSEESDTDT	16.6316	16.2772	17.0177	16.4775	15.7758	15.6982	17.1509	16.1642	18.1249	18.3127	0.171097	17.1103	2.23373	0.0621007	0.126548	-4.65549	-0.00505297	16.313	-4.64915	0.00200327	0.0198145	-3.72847	temp NS	osmo DOWN	300	FALSE	NA	NA
Q9CSU0_S134___1	Q9CSU0	Rprd1b	Regulation of nuclear pre-mRNA domain-containing protein 1B	GEFIQQLKLSMEDSKSPPPKAEEKKSLKRTF	20.4329	20.3547	20.4852	20.4588	20.5052	20.5092	20.6117	20.5815	20.4987	20.6462	-0.00684909	20.521	-0.28158	0.786717	0.842746	-6.71753	0.000176037	20.4577	0.311338	0.764099	0.855806	-9.41933	temp NS	osmo NS	134	TRUE	127	174
Q9CSU0_S165___1	Q9CSU0	Rprd1b	Regulation of nuclear pre-mRNA domain-containing protein 1B	QQIQEEEDDDYPGSYSPQDPSAGPLLTEELI	19.3725	19.2783	19.4417	19.4014	19.5243	19.4609	19.5621	19.5416	18.5378	18.4305	-0.124465	19.1205	-3.83235	0.00692373	0.0358141	-2.39572	0.000355054	19.4132	0.584291	0.57633	0.717265	-9.28461	temp DOWN	osmo NS	165	TRUE	127	174
Q9QXS6_S274___1	Q9QXS6	Dbn1	Drebrin	DQRDEEEESQMKKSESEVEEAAAIIAQRPDN	19.2453	19.1739	19.1486	19.1274	19.5607	19.4471	18.54	18.5584	19.2484	19.4794	0.104923	19.0409	4.32294	0.00379205	0.0270406	-1.76252	0.0018294	19.2838	3.07619	0.0166383	0.0703799	-6.01224	temp UP	osmo NS	274	TRUE	201	358
Q9QXS6_S141___1	Q9QXS6	Dbn1	Drebrin	AGAIGQRLSNGLARLSSPVLHRLRLREDENA	13.96	14.088	14.0983	14.0527	13.9716	14.3701	13.7678	13.6866	13.9016	14.2803	0.0468828	13.9474	1.82802	0.111917	0.193291	-5.22902	0.000476954	14.0901	0.610965	0.559445	0.703271	-9.26736	temp NS	osmo NS	141	FALSE	NA	NA
Q9QXS6_S142___1	Q9QXS6	Dbn1	Drebrin	GAIGQRLSNGLARLSSPVLHRLRLREDENAE	17.6134	17.7185	17.6693	17.744	17.6668	17.8242	17.4993	17.4972	16.3848	16.4033	-0.120515	17.1861	-2.34072	0.053184	0.113742	-4.50096	0.000194228	17.706	0.326921	0.752747	0.847795	-9.41376	temp NS	osmo NS	142	FALSE	NA	NA
Q9QXS6_S385___1	Q9QXS6	Dbn1	Drebrin	LDSHRRMAPTPIPTRSPSDSSTASTPIAEQI	18.4102	18.2678	18.3227	18.3686	18.5172	18.3772	18.7877	18.7183	17.7098	18.091	-0.104147	18.3308	-3.96514	0.0058615	0.0331609	-2.2207	0.000507597	18.3773	0.854949	0.419293	0.58378	-9.07847	temp DOWN	osmo NS	385	TRUE	361	523
Q9QXS6_S387___1	Q9QXS6	Dbn1	Drebrin	SHRRMAPTPIPTRSPSDSSTASTPIAEQIER	17.9941	17.9217	17.8329	17.8243	18.1445	17.9422	18.3529	18.2737	17.1467	17.531	-0.116628	17.87	-4.0576	0.00522792	0.0310406	-2.1004	0.00107369	17.9433	1.82266	0.108679	0.241418	-7.91632	temp DOWN	osmo NS	387	TRUE	361	523
Q9QXS6_S389___1	Q9QXS6	Dbn1	Drebrin	RRMAPTPIPTRSPSDSSTASTPIAEQIERAL	17.5067	17.6986	17.45	17.7138	17.5799	17.8651	17.0556	17.2547	17.8119	18.3651	0.113894	17.6154	3.70735	0.00811874	0.0386934	-2.56286	0.000703075	17.6357	0.912289	0.390258	0.558362	-9.02646	temp UP	osmo NS	389	TRUE	361	523
O88559_S549___1	O88559	Men1	Menin	GQEVGNAAQAPAPAASPPPEGPVLTFQSEKM	17.7358	17.327	17.8534	17.5769	17.7364	17.5228	17.7308	17.7496	17.1967	17.6341	-0.0407193	17.5623	-1.38676	0.209663	0.311111	-5.80522	-0.000427801	17.6254	-0.465973	0.654589	0.776487	-9.35255	temp NS	osmo NS	549	TRUE	457	554
Q8BT14_S321___1	Q8BT14	Cnot4	CCR4-NOT transcription complex subunit 4	SNPVIPISSSNHSARSPFEGAVTESQSLFSD	16.5872	16.593	16.6991	16.7798	16.3363	16.3998	16.3839	16.3102	17.4589	18.1372	0.167828	16.9117	3.50643	0.0105383	0.0441463	-2.83615	-0.00185718	16.5659	-3.44408	0.00982619	0.0515306	-5.45267	temp UP	osmo NS	321	TRUE	262	378
Q3UTJ2_S338___1	Q3UTJ2	Sorbs2	Sorbin and SH3 domain-containing protein 2	SSSASMAGDFRKRRKSEPAVGPLRGLGDQSS	15.8956	15.6721	15.7121	15.8322	16.0829	16.1507	15.491	15.8276	15.2654	14.679	-0.0745804	15.4718	-1.69279	0.135998	0.223662	-5.41266	0.00172338	15.8909	2.44008	0.0428032	0.130548	-6.9935	temp NS	osmo NS	338	TRUE	215	393
Q3UTJ2_S378___1	Q3UTJ2	Sorbs2	Sorbin and SH3 domain-containing protein 2	LPGSSSTFTKSFISSSPSSPSRAQDHESPRS	15.3535	15.6236	15.6419	15.4536	15.62	15.6404	15.0474	15.0213	15.7551	15.5986	0.081382	15.3999	3.39661	0.0121839	0.0474406	-2.98782	0.00041212	15.5555	0.585565	0.575517	0.716634	-9.28381	temp UP	osmo NS	378	TRUE	215	393
P23708_S187___1	P23708	Nfya	Nuclear transcription factor Y subunit alpha	KRGEGGRFFSPKEKDSPHMQDPNQADEEAMT	16.0383	15.8113	16.1144	16.2902	15.65	15.5263	16.1968	16.1731	16.2473	16.5839	0.0205838	16.1751	0.613087	0.559936	0.65275	-6.55499	-0.00307082	15.9051	-4.65336	0.00199292	0.0197606	-3.72278	temp NS	osmo DOWN	187	FALSE	NA	NA
Q9QXS1_S728___1	Q9QXS1	Plec	Plectin	FRAKIERARNDESQLSPATRGAYRDCLGRLD	14.7916	14.8335	14.6807	14.7144	14.6654	14.8164	14.5818	14.46	14.7576	14.6609	0.0270957	14.6809	1.13138	0.296554	0.40395	-6.09889	0.000216927	14.7503	0.367023	0.723834	0.827642	-9.39823	temp NS	osmo NS	728	FALSE	NA	NA
Q8BR65_S45___1	Q8BR65	Suds3	Sin3 histone deacetylase corepressor complex component SDS3	LESAEDDERSCRGRESDEDTEDASETDLAKH	17.4627	17.4055	16.9977	16.7926	17.5868	17.2798	18.1022	17.7904	16.1386	15.9309	-0.22502	17.1384	-5.03171	0.00169188	0.0194727	-0.913907	0.00269103	17.2542	2.9563	0.0198242	0.0789165	-6.19664	temp DOWN	osmo NS	45	TRUE	1	69
Q8BR65_S53___1	Q8BR65	Suds3	Sin3 histone deacetylase corepressor complex component SDS3	RSCRGRESDEDTEDASETDLAKHDEEDYVEM	15.5275	15.4818	15.1224	14.8853	14.8619	14.5684	14.57	14.8597	15.3043	15.3662	0.0857573	15.1849	2.66436	0.033425	0.0842583	-4.0313	-0.00144333	15.0746	-0.936059	0.378665	0.546919	-9.00411	temp NS	osmo NS	53	TRUE	1	69
Q8BR65_S32___1	Q8BR65	Suds3	Sin3 histone deacetylase corepressor complex component SDS3	PAAPEYYPEDEEELESAEDDERSCRGRESDE	14.8804	14.7653	14.934	14.8281	15.0062	14.8084	15.0407	14.7912	15.2359	15.3064	0.0379652	15.0033	1.30958	0.233225	0.337695	-5.89776	0.000131212	14.8704	0.208295	0.840595	0.90755	-9.44942	temp NS	osmo NS	32	TRUE	1	69
P12400_S28___1	P12400	Ctla2b	Protein CTLA-2-beta	DNEWKEWKTTFAKAYSLDEERHRRLMWEENK	15.5783	14.7875	15.3621	15.1612	15.4178	15.0163	15.7017	15.1601	13.9149	13.3691	-0.205862	14.7519	-3.22184	0.0154035	0.0540378	-3.23225	-0.000222896	15.2205	-0.172352	0.867762	0.923503	-9.45714	temp NS	osmo NS	28	FALSE	NA	NA
Q61070_S65___1	Q61070	Ei24	Etoposide-induced protein 2.4	RIQQKREEQRRRRASSLLAQRRPQSVERKQE	11.6399	11.3573	12.1029	12.3058	12.1714	11.8641	10.9101	11.1837	10.683	11.9885	0.0416377	11.2938	0.789081	0.456928	0.558525	-6.42491	-0.00093309	11.9069	-0.613566	0.557814	0.701989	-9.26564	temp NS	osmo NS	65	FALSE	NA	NA
Q61070_S348___1	Q61070	Ei24	Etoposide-induced protein 2.4	LSSSSSAEKFPSPHPSPAKLKAAAGH_____	14.2273	14.162	14.2633	13.9487	14.0605	14.167	13.729	13.6761	14.6779	15.1567	0.146389	14.2715	4.78858	0.00221352	0.0217608	-1.19619	3.86068e-05	14.1381	0.0550362	0.957561	0.977542	-9.47224	temp UP	osmo NS	348	FALSE	NA	NA
Q9ESJ0_S521___1	Q9ESJ0	Xpo4	Exportin-4	RLHGQLQRHQQQFLASPGSSTIDNKMLDDLY	16.3762	15.9885	15.9576	15.7903	16.5124	16.4345	15.9432	15.8272	15.1071	15.3244	-0.069077	15.7611	-1.46834	0.187088	0.284649	-5.70429	0.00299768	16.1766	3.94455	0.00494595	0.0338617	-4.71368	temp NS	osmo UP	521	FALSE	NA	NA
A2RTH5_S247___1	A2RTH5	Lcmt1		DDRFGQIMIENLRRRSCDLAGVETCKSLESQ	17.2204	16.6825	16.9968	16.3631	17.377	17.1191	16.8478	16.4546	16.4821	16.3412	-0.0207604	16.6714	-0.521948	0.61842	0.702717	-6.61089	0.00284047	16.9598	2.28745	0.053907	0.152357	-7.22707	temp NS	osmo NS	247	FALSE	NA	NA
O55028_S31___1	O55028	Bckdk	[3-methyl-2-oxobutanoate dehydrogenase [lipoamide]] kinase, mitochondrial	SLWPLLGSSLSLRARSTSATDTHHVELARER	14.887	15.1725	15.3408	15.2608	14.5428	14.9962	15.0422	14.942	16.7545	16.9651	0.210409	15.6272	3.17363	0.0164454	0.0559605	-3.30031	-0.00265645	15.0333	-3.04501	0.0174112	0.0724883	-6.06012	temp NS	osmo NS	31	FALSE	NA	NA
Q3TLD5_S413___1	Q3TLD5	Uri1	Unconventional prefoldin RPB5 interactor	RKSILKSRSRENSVCSDTSESSAADVEDRRG	14.5667	14.5923	13.42	13.227	14.5058	14.6404	13.8933	13.5346	14.8025	14.8347	0.14165	14.3707	5.37887	0.00116894	0.0172784	-0.526467	0.00624798	14.1587	4.26224	0.00326062	0.0266162	-4.26098	temp UP	osmo UP	413	TRUE	403	471
Q3TLD5_S406___1	Q3TLD5	Uri1	Unconventional prefoldin RPB5 interactor	VNGEYVPRKSILKSRSRENSVCSDTSESSAA	14.6197	14.3414	13.8378	14.0522	14.305	14.4317	14.2628	14.1946	14.6998	15.1315	0.0822491	14.5416	2.81641	0.0269599	0.0740086	-3.81122	0.00211684	14.2647	2.14674	0.0667007	0.174718	-7.44004	temp NS	osmo NS	406	TRUE	403	471
Q3TLD5_S434___1	Q3TLD5	Uri1	Unconventional prefoldin RPB5 interactor	SAADVEDRRGLLRSTSSEEAVATEAGGSSLD	15.8814	15.9083	16.017	15.7556	16.0278	16.1088	15.8238	15.8739	15.4236	15.6338	-0.0349995	15.7575	-1.33443	0.225396	0.328915	-5.86829	0.000909936	15.9498	1.39615	0.20297	0.362705	-8.49204	temp NS	osmo NS	434	TRUE	403	471
Q8CAQ8_S441___1	Q8CAQ8	Immt	MICOS complex subunit Mic60	RTFDSAVAKALEHHRSEIQAEQDRKVEEVRD	12.0823	12.181	12.2859	12.3912	11.9553	12.4248	11.3732	11.6715	14.639	15	0.382522	12.8245	4.58338	0.00279524	0.0237653	-1.44157	-0.000742355	12.2201	-0.856065	0.418713	0.583221	-9.07749	temp UP	osmo NS	441	FALSE	NA	NA
Q8BTH8_S361___1	Q8BTH8	Csnk1g1	Casein kinase I isoform gamma-1	ASAITRESHTHRDRPSQQQPLRNQTTSSERR	11.8704	11.8115	12.3143	12.2921	12.4959	11.9726	11.1899	11.842	12.0681	12.293	0.0812303	11.8458	2.53963	0.039938	0.0947582	-4.21236	-0.000344653	12.1261	-0.276348	0.789811	0.872497	-9.43086	temp NS	osmo NS	361	TRUE	339	387
Q8K284_S1794___1	Q8K284	Gtf3c1	General transcription factor 3C polypeptide 1	LPAKKPTLQDVRVAASPRPGAEEQAEAQAPA	16.7489	16.527	17.1911	17.2183	16.6322	16.6401	17.1316	17.094	16.2968	16.3366	-0.099058	16.6891	-4.36399	0.00361164	0.0263361	-1.71122	-0.00284262	16.8263	-3.3754	0.0108268	0.0541722	-5.55625	temp DOWN	osmo NS	1794	FALSE	NA	NA
Q9Z239_S58___1	Q9Z239	Fxyd1	Phospholemman	QRTGEPDEEEGTFRSSIRRLSSRRR______	16.5455	16.6102	16.3949	16.2384	17.0931	16.9776	15.9175	16.2559	14.9361	14.9482	-0.118455	15.8689	-1.6907	0.136406	0.224105	-5.41546	0.00359379	16.6433	5.82246	0.000520732	0.00971276	-2.24197	temp NS	osmo UP	58	FALSE	NA	NA
Q7TQH0_S631___1	Q7TQH0	Atxn2l	Ataxin-2-like protein	EGPEQLPAPCPSQTGSPPVGLIKGDEKEEGP	17.1268	17.1298	17.1867	17.0567	17.3343	17.0186	16.5542	17.1624	16.8017	16.8352	0.00103804	16.935	0.0308262	0.976301	0.98281	-6.76165	0.000273507	17.1421	0.401037	0.699678	0.809292	-9.3837	temp NS	osmo NS	631	TRUE	557	709
Q7TQH0_S591___1	Q7TQH0	Atxn2l	Ataxin-2-like protein	KEKEVDGLLTSDPMGSPVSSKTESILDKEDK	20.9673	20.8927	20.5907	20.6878	20.8855	20.734	20.9984	20.8465	20.3198	20.1031	-0.079648	20.688	-2.35237	0.0522952	0.112604	-4.48408	0.000852559	20.793	1.18181	0.273725	0.441668	-8.74796	temp NS	osmo NS	591	TRUE	557	709
Q7TQH0_S407___1	Q7TQH0	Atxn2l	Ataxin-2-like protein	PGSEARGINGGPSRMSPKAQRPLRGAKTLSS	13.9212	14.0601	14.1728	14.8253	13.6245	13.8322	14.2018	14.2736	14.4519	13.8494	-0.0148094	14.1263	-0.467239	0.655062	0.734984	-6.64047	-0.00385352	14.0727	-3.58338	0.00808794	0.0457902	-5.24409	temp NS	osmo DOWN	407	TRUE	300	545
Q7TQH0_S388___1	Q7TQH0	Atxn2l	Ataxin-2-like protein	GLSSLPPRGPHHLDNSSPGPGSEARGINGGP	12.142	11.8694	12.2253	11.9369	11.9429	11.7185	11.4241	11.4139	12.8534	13.1789	0.191252	12.1469	5.61104	0.000920913	0.015798	-0.277325	-0.00125183	11.9725	-1.57984	0.155683	0.30548	-8.25329	temp UP	osmo NS	388	TRUE	300	545
Q7TQH0_S389___1	Q7TQH0	Atxn2l	Ataxin-2-like protein	LSSLPPRGPHHLDNSSPGPGSEARGINGGPS	14.2972	14.1788	14.7689	14.5073	14.007	13.7295	13.4276	13.2013	15.8132	16.007	0.310195	14.4875	6.90225	0.000274383	0.0111589	0.973722	-0.00384923	14.2481	-5.25588	0.000974896	0.0133634	-2.936	temp UP	osmo DOWN	389	TRUE	300	545
Q7TQH0_S109___1	Q7TQH0	Atxn2l	Ataxin-2-like protein	IGLPRGQTTGKGPPQSPVFEGVYNNSRMLHF;IGSVRGQTTGKGPPQSPVFEGVYNNSRMLHF	18.8556	18.6749	18.6358	18.7572	19.0143	18.934	18.5576	18.6521	19.0789	19.3168	0.0698331	18.856	2.64486	0.0343652	0.0857451	-4.05959	0.00138818	18.812	2.25286	0.0568037	0.157622	-7.27967	temp NS	osmo NS	109	TRUE	69	109
Q7TQH0_S556___1	Q7TQH0	Atxn2l	Ataxin-2-like protein	ELRKFGAQFKLQPSSSPETGLDPFPSRILKE	16.766	16.6563	16.9104	16.9595	16.7572	16.582	16.8284	16.7522	17.2086	16.4547	0.0030252	16.7777	0.0890893	0.931601	0.95084	-6.7577	-0.00132661	16.7719	-2.15147	0.0662245	0.173906	-7.43292	temp NS	osmo NS	556	FALSE	NA	NA
Q7TQH0_S447___1	Q7TQH0	Atxn2l	Ataxin-2-like protein	AALPFLPVGRMYPPRSPKSAAPAPVSASCPE;SVPPTSAVGRMYPPRSPKSAAPAPVSASCPE	18.4778	18.4778	18.0432	18.2451	18.5217	18.5123	18.1767	18.099	17.9871	18.1727	0.000430575	18.2318	0.0141937	0.989087	0.992022	-6.76208	0.00186413	18.3796	2.83289	0.0237805	0.0886885	-6.38709	temp NS	osmo NS	447	TRUE	300	545
Q7TQH0_S333___1	Q7TQH0	Atxn2l	Ataxin-2-like protein	GRTEEEKHSAVQRQGSGRESPSLVSREGKYI	15.9886	15.6767	15.8621	15.6904	15.8049	15.5013	15.2111	15.1055	14.3661	15.013	-0.0388479	15.2268	-0.627785	0.55082	0.644605	-6.54522	-0.000615502	15.754	-0.736846	0.483831	0.639028	-9.1767	temp NS	osmo NS	333	TRUE	300	545
Q7TQH0_S337___1	Q7TQH0	Atxn2l	Ataxin-2-like protein	EEKHSAVQRQGSGRESPSLVSREGKYIPLPQ	16.1816	16.1444	16.2438	16.4516	15.9582	15.9384	15.9554	15.9756	16.3264	16.1038	0.0320464	16.1145	1.40831	0.203473	0.304132	-5.77886	-0.00199702	16.153	-3.4064	0.0103624	0.0528387	-5.50945	temp NS	osmo NS	337	TRUE	300	545
Q7TQH0_S677___1	Q7TQH0	Atxn2l	Ataxin-2-like protein	EFNPTKPLLSVNKSTSTPTSPGPRTHSTPSI	15.7704	15.8234	15.7354	15.8055	15.6945	15.969	15.6678	15.8819	15.6448	15.5322	-0.0204677	15.7201	-0.849145	0.424941	0.528629	-6.37427	0.000306522	15.7997	0.480555	0.644662	0.76879	-9.34495	temp NS	osmo NS	677	TRUE	557	709
Q7TQH0_S681___1	Q7TQH0	Atxn2l	Ataxin-2-like protein	TKPLLSVNKSTSTPTSPGPRTHSTPSIPVLT	16.8108	16.454	16.9865	17.4067	16.7736	16.7166	15.7412	15.2413	15.5722	15.5433	0.0307534	15.8938	0.459896	0.660062	0.739282	-6.6442	-0.00225764	16.858	-1.98188	0.0855649	0.207417	-7.68532	temp NS	osmo NS	681	TRUE	557	709
Q7TQH0_S236___1	Q7TQH0	Atxn2l	Ataxin-2-like protein	HKEKVLQRWEGGDSNSDDYDLESDMSNGWDP	16.7887	16.6026	16.9013	16.7223	16.9664	16.7205	16.9141	16.9016	16.7152	16.9673	-0.0118095	16.8149	-0.462351	0.658389	0.737977	-6.64296	0.000158458	16.7836	0.211916	0.837869	0.905619	-9.44856	temp NS	osmo NS	236	FALSE	NA	NA
P22682_S650___1	P22682	Cbl	E3 ubiquitin-protein ligase CBL	VAGPESEHPKIKPSSSANAIYSLAARPLPMP	17.8333	17.5745	18.1021	17.7699	17.6932	17.7958	17.024	16.7438	16.7209	16.6826	-0.00371392	17.0965	-0.0655614	0.94963	0.96369	-6.75976	-0.000957504	17.7948	-1.17282	0.277095	0.44531	-8.75807	temp NS	osmo NS	650	TRUE	642	729
P22682_S433___1	P22682	Cbl	E3 ubiquitin-protein ligase CBL	RGSGSLLRQGAEGAPSPNYDDDDDERADDSL	17.4007	17.1618	17.1301	17.1524	17.3914	17.3074	17.0195	17.0987	16.2171	15.9877	-0.102846	16.8142	-2.02404	0.0842169	0.156675	-4.95517	0.00104056	17.2573	1.68456	0.133462	0.275612	-8.11058	temp NS	osmo NS	433	TRUE	432	474
E9Q394_S1532___1	E9Q394	Akap13		FLRSSMRSLSPFRRHSWGPGKNAASDAEMNQ	12.4006	12.6949	12.4951	13.0273	12.836	13.1439	11.7285	12.385	12.9413	13.0727	0.116679	12.5372	3.52848	0.0102379	0.043407	-2.80588	0.00114374	12.7663	0.924405	0.384317	0.552555	-9.01513	temp UP	osmo NS	1532	TRUE	1527	1560
E9Q394_S1526___1	E9Q394	Akap13		VPANCSFLRSSMRSLSPFRRHSWGPGKNAAS	12.8179	12.1698	12.73	12.6796	12.9361	12.3765	13.5838	13.0926	12.2324	11.3555	-0.190564	12.542	-4.13638	0.00474724	0.0299772	-1.99894	-0.000242498	12.6183	-0.188152	0.855794	0.916363	-9.45392	temp DOWN	osmo NS	1526	FALSE	NA	NA
Q3UL36_S75___1	Q3UL36	Arglu1	Arginine and glutamate-rich protein 1	STNAAASRRERERASSPPDRIDIFGRTVSKR	17.1144	16.8083	16.8455	16.7706	17.0474	16.824	17.1901	17.0779	16.3401	16.1952	-0.100768	16.7877	-3.18247	0.0162489	0.0554476	-3.28781	0.000638538	16.9017	0.857887	0.417768	0.582495	-9.07588	temp NS	osmo NS	75	TRUE	1	113
Q8CAF4_S370___1	Q8CAF4	Nhsl1	NHS-like protein 1	GFHSLPRTGPRASTYSLEGRMGALGSTEDTD	15.4111	15.171	15.5669	15.6641	15.4677	15.4782	14.749	14.5837	15.5981	15.4537	0.109228	15.1611	4.46934	0.00319067	0.025253	-1.5808	-0.000712511	15.4598	-0.871979	0.410512	0.576582	-9.06331	temp UP	osmo NS	370	FALSE	NA	NA
Q8CAF4_S1109___1	Q8CAF4	Nhsl1	NHS-like protein 1	TEALQMVQLRPVRKNSGAGAVLFSEPSAQEQ	15.9053	15.5179	15.6959	15.7863	15.9073	15.792	15.6973	15.5284	16.4164	16.4483	0.094003	15.9189	2.75327	0.0294684	0.0781629	-3.90249	0.000542696	15.7675	0.708215	0.500423	0.653292	-9.19863	temp NS	osmo NS	1109	TRUE	1074	1540
Q9JIG8_S292___1	Q9JIG8	Praf2	PRA1 family protein 2	MGLLLEALGQEQEAGS_______________	13.1086	12.8483	12.6098	13.0525	12.762	12.6194	12.7778	12.982	13.0525	13.5543	0.0495444	13.0539	1.61019	0.153058	0.244603	-5.52212	-0.00070225	12.8334	-0.717755	0.494854	0.648197	-9.19141	temp NS	osmo NS	292	FALSE	NA	NA
Q9CWY4_S3___1	Q9CWY4	Gemin7	Gem-associated protein 7	_____________MQSPLTIPVPVPVLRLPR	13.9	13.5011	13.6695	13.6773	13.9585	13.9408	13.2179	13.2814	14.4831	14.8785	0.169846	13.877	4.53735	0.00294791	0.0243055	-1.49752	0.001381	13.7745	1.79688	0.112946	0.247117	-7.95305	temp UP	osmo NS	3	FALSE	NA	NA
E9Q394_S2308___1	E9Q394	Akap13		DTINSLNRDEDEGIPSENEEEKKLLDTKARE	14.5387	14.5738	14.7047	14.4161	14.6663	14.6548	14.7876	14.4516	14.0509	14.1932	-0.0571408	14.4326	-2.03423	0.0829798	0.154914	-4.94075	0.000500713	14.5924	0.770204	0.464961	0.623064	-9.15021	temp NS	osmo NS	2308	TRUE	2299	2312
E9Q394_S2361___1	E9Q394	Akap13		FRDMTECSTPLPEDCSPTHSPRVLFRSNTEE	15.8324	15.9789	16.1535	15.9956	15.8219	15.6986	15.6151	15.5545	16.0974	16.3715	0.0794671	15.9083	3.27214	0.014392	0.0519873	-3.16154	-0.00157158	15.9135	-2.57911	0.0347219	0.113526	-6.77931	temp NS	osmo NS	2361	TRUE	2350	2364
E9Q394_S1892___1	E9Q394	Akap13		GNDENMSNTWKFLSHSTDSLNKICKVNESTE	15.9171	15.7389	16.5976	16.6317	16.6486	16.6049	15.8689	15.9183	15.8353	15.5146	-0.0258764	15.7988	-1.035	0.336383	0.444049	-6.19941	6.06684e-05	16.3565	0.0342119	0.973609	0.986097	-9.47329	temp NS	osmo NS	1892	FALSE	NA	NA
E9Q394_S583___1	E9Q394	Akap13		TQERGCEGGTTSDQSSPVLPAAAIENKVLGG	15.9762	15.7283	15.9296	15.7955	15.9934	15.832	16.1349	15.9087	15.9922	16.2835	0.00956603	16.0039	0.327603	0.753155	0.815876	-6.70186	0.000250657	15.8758	0.373591	0.719143	0.824537	-9.39552	temp NS	osmo NS	583	TRUE	543	598
E9Q394_S2527___1	E9Q394	Akap13		DQKLVLTEKVLTRSASRPSSLIEQEKQRSLE	15.7225	15.3936	15.8655	15.5487	15.7545	15.4871	14.9877	14.9544	15.5249	15.5832	0.0774217	15.361	2.86654	0.0251293	0.0710717	-3.73892	-0.000431511	15.6287	-0.485928	0.641023	0.766086	-9.3421	temp NS	osmo NS	2527	TRUE	2526	2612
E9Q394_S2531___1	E9Q394	Akap13		VLTEKVLTRSASRPSSLIEQEKQRSLEKQRQ	15.3741	15.1228	15.3749	15.1863	15.1556	15.022	15.2837	15.115	15.3187	15.3542	0.0163912	15.2614	0.690281	0.513086	0.611026	-6.50141	-0.000959139	15.2059	-1.38243	0.206969	0.367186	-8.5092	temp NS	osmo NS	2531	TRUE	2526	2612
E9Q394_S2684___1	E9Q394	Akap13		DEFSSPSAPSVTKSGSLDSELSVSPKRNSIS	16.1598	16.0401	15.8401	15.5314	16.0155	15.8997	15.9407	15.6161	15.5207	15.385	-0.0299799	15.7771	-0.793033	0.454773	0.556404	-6.42168	0.00135922	15.9144	1.49964	0.174948	0.329103	-8.35949	temp NS	osmo NS	2684	TRUE	2622	2776
E9Q394_S2692___1	E9Q394	Akap13		PSVTKSGSLDSELSVSPKRNSISRTQKDKGP	15.4521	15.0431	15.5519	15.6213	15.3167	15.0636	15.3302	15.1764	15.0513	14.7054	-0.0421997	15.1264	-1.36039	0.217465	0.320203	-5.83718	-0.00198211	15.3415	-2.28376	0.0542091	0.153033	-7.2327	temp NS	osmo NS	2692	TRUE	2622	2776
E9Q394_S1869___1	E9Q394	Akap13		TNRRSQQSVSLSKSVSIQNITGVGNDENMSN	14.9775	14.4363	14.9837	14.9055	14.8807	14.6965	14.2318	14.1559	14.6531	14.6285	0.060643	14.5139	1.96084	0.0923159	0.167732	-5.04428	-0.000780183	14.8134	-0.804013	0.446349	0.607253	-9.12234	temp NS	osmo NS	1869	FALSE	NA	NA
Q8K327_S532___1	Q8K327	Champ1	Chromosome alignment-maintaining phosphoprotein 1	KSTLFPEPTKAVLPASPEPRKRALFPESRKH	17.5058	17.367	17.0769	17.1727	17.397	17.1727	16.5807	16.6579	16.7328	16.6881	0.0269043	16.922	0.573626	0.584851	0.674595	-6.58019	0.000800468	17.282	1.0004	0.348579	0.518834	-8.94136	temp NS	osmo NS	532	TRUE	515	545
Q8K327_S405___1	Q8K327	Champ1	Chromosome alignment-maintaining phosphoprotein 1	ALPLSPEHWKAVPPVSPELRRPGPPLSPEIR	17.5801	17.4669	17.1431	17.3391	17.3576	17.3747	16.9817	17.1579	18.1083	18.3364	0.138631	17.6052	4.98186	0.00178653	0.0198914	-0.971045	0.000625275	17.3769	0.827692	0.433624	0.596358	-9.10223	temp UP	osmo NS	405	TRUE	88	463
Q8K327_S613___1	Q8K327	Champ1	Chromosome alignment-maintaining phosphoprotein 1	LDEALSPSSKKLKKDSQENSDAELSSSEYIR	14.6294	14.5851	14.3355	14.3084	14.5769	14.4573	14.4125	14.7835	15.0138	15.1947	0.0570123	14.7698	1.8694	0.10541	0.185335	-5.17188	0.000975694	14.4821	1.44844	0.188346	0.345627	-8.42572	temp NS	osmo NS	613	TRUE	602	625
Q8K327_S617___1	Q8K327	Champ1	Chromosome alignment-maintaining phosphoprotein 1	LSPSSKKLKKDSQENSDAELSSSEYIRADLD	17.0097	16.8895	16.9942	17.0423	16.9832	16.9831	16.5942	16.4811	16.693	16.8705	0.0358039	16.7563	1.33364	0.225641	0.32914	-5.86924	-0.00017547	16.9837	-0.316707	0.760181	0.852797	-9.41744	temp NS	osmo NS	617	TRUE	602	625
Q8K327_S108___1	Q8K327	Champ1	Chromosome alignment-maintaining phosphoprotein 1	EQPKEQPSKDTESGKSPSPPERQNPAFDPAE	18.2793	18.3312	18.1477	18.5146	18.217	18.445	18.1472	18.0954	17.6818	17.8493	-0.0361813	18.064	-1.15447	0.28761	0.394256	-6.0739	-9.4766e-07	18.3225	-0.0012354	0.999047	0.999322	-9.47396	temp NS	osmo NS	108	TRUE	88	463
Q8K327_S110___1	Q8K327	Champ1	Chromosome alignment-maintaining phosphoprotein 1	PKEQPSKDTESGKSPSPPERQNPAFDPAEAR	18.0582	17.9108	18.0365	18.1342	18.0054	18.2248	17.8268	17.8272	17.8084	18.1269	0.0190004	17.9264	0.77015	0.46735	0.567966	-6.44024	0.000148816	18.0617	0.219235	0.832369	0.902091	-9.44678	temp NS	osmo NS	110	TRUE	88	463
Q8K327_S204___1	Q8K327	Champ1	Chromosome alignment-maintaining phosphoprotein 1	PPCELPELEKPERGPSPESVKSALVSSKPPK	19.1271	19.2922	19.1432	19.3691	19.1483	19.3113	18.9374	19.1355	19.0168	19.5108	0.0290465	19.17	1.02058	0.342693	0.450251	-6.21389	-0.000131793	19.2319	-0.196805	0.849256	0.913848	-9.45204	temp NS	osmo NS	204	TRUE	88	463
Q8K327_S643___1	Q8K327	Champ1	Chromosome alignment-maintaining phosphoprotein 1	RADLDTLDTKGQESSSDQEQVDVESIDFSKE	15.9925	15.7464	16.0296	15.9678	15.8727	15.7622	16.1552	15.9199	16.2024	16.2409	0.0172319	16.0429	0.599659	0.568342	0.660008	-6.56374	-0.000906281	15.8952	-1.42833	0.193857	0.35249	-8.4514	temp NS	osmo NS	643	TRUE	632	660
Q8K327_S276___1	Q8K327	Champ1	Chromosome alignment-maintaining phosphoprotein 1	ARTASPEPRKPSPAESPELWKPFPAIASEPR	18.2038	18.2796	18.1361	18.2755	18.3445	18.4399	17.981	18.0696	17.5792	18.1449	-0.0138998	18.043	-0.412719	0.692629	0.765117	-6.66688	0.000931768	18.2799	1.59921	0.151332	0.300271	-8.22723	temp NS	osmo NS	276	TRUE	88	463
Q8K327_S433___1	Q8K327	Champ1	Chromosome alignment-maintaining phosphoprotein 1	EIRSPAGSPELKKPSSSPDLWKVSPDQRKTS	13.8778	13.9013	14.0373	14.0284	13.8893	13.9837	13.752	13.8007	13.5761	14.1462	0.0118233	13.8423	0.408517	0.695565	0.767917	-6.66879	-0.000481726	13.953	-0.84668	0.423605	0.587756	-9.08575	temp NS	osmo NS	433	TRUE	88	463
Q8K327_S416___1	Q8K327	Champ1	Chromosome alignment-maintaining phosphoprotein 1	VPPVSPELRRPGPPLSPEIRSPAGSPELKKP	18.5018	18.2833	18.4593	18.4921	18.4032	18.2558	18.5825	18.507	18.4563	18.7842	0.00536974	18.5192	0.195406	0.850837	0.891453	-6.74062	-0.000731201	18.3992	-1.17666	0.275651	0.443938	-8.75376	temp NS	osmo NS	416	TRUE	88	463
Q8K327_S298___1	Q8K327	Champ1	Chromosome alignment-maintaining phosphoprotein 1	FPAIASEPRRPTPAVSPGSWKPGPPGSPRPW	15.7685	15.6562	15.9941	15.888	15.7816	15.7464	16.1125	15.8809	16.1968	16.5078	0.0341106	16.0205	0.911307	0.393571	0.499222	-6.31875	-0.000885289	15.8058	-1.40431	0.200624	0.360018	-8.48179	temp NS	osmo NS	298	TRUE	88	463
Q8K327_S315___1	Q8K327	Champ1	Chromosome alignment-maintaining phosphoprotein 1	GSWKPGPPGSPRPWKSSPSATSGPWKSSKPV	15.9853	15.3402	16.0045	15.9209	15.707	15.2043	15.665	15.5555	15.8361	15.7878	0.0237159	15.695	0.765668	0.469841	0.570516	-6.44382	-0.00253536	15.6937	-2.13237	0.0681661	0.177421	-7.46161	temp NS	osmo NS	315	TRUE	88	463
Q8K327_S265___1	Q8K327	Champ1	Chromosome alignment-maintaining phosphoprotein 1	SLSASPESRKPARTASPEPRKPSPAESPELW	12.9117	12.7743	12.1418	12.267	13.2466	13.1661	11.6372	12.2273	13.1267	13.8473	0.193097	12.7541	5.03274	0.00169	0.0194727	-0.912739	0.00500961	12.7512	7.71982	8.37888e-05	0.00427981	-0.205115	temp UP	osmo UP	265	TRUE	88	463
P27546_S785___1	P27546	Map4	Microtubule-associated protein;Microtubule-associated protein 4	LKPGPKTTPTVSKATSPSTLVSTGPSSRSPA	17.4756	17.4688	17.3511	17.3837	17.3412	17.3493	17.1854	17.2273	17.0864	17.1004	-0.00724586	17.2573	-0.257371	0.804576	0.855319	-6.72484	-0.000110669	17.3949	-0.192851	0.852242	0.915202	-9.45291	temp NS	osmo NS	785	TRUE	560	970
P27546_S798___1	P27546	Map4	Microtubule-associated protein;Microtubule-associated protein 4	ATSPSTLVSTGPSSRSPATTLPKRPTSIKTE	17.8157	17.1439	17.5891	17.2525	17.8773	17.084	16.7305	16.5211	17.5078	17.3828	0.109411	17.1836	2.94393	0.0225576	0.0667132	-3.62765	0.000298965	17.4604	0.198016	0.848343	0.913339	-9.45177	temp NS	osmo NS	798	TRUE	560	970
P27546_S901___1	P27546	Map4	Microtubule-associated protein;Microtubule-associated protein 4	PSSSAPRVSRLATTVSAPDLKSVRSKVGSTE	17.2852	16.4946	17.6387	17.0051	16.7494	16.1074	15.8983	14.9584	17.0555	16.9678	0.207542	16.4433	3.89607	0.00638978	0.0344886	-2.3114	-0.00446768	16.88	-2.72469	0.0279272	0.0987787	-6.55434	temp UP	osmo NS	901	TRUE	560	970
P27546_S828___1	P27546	Map4	Microtubule-associated protein;Microtubule-associated protein 4	EGKPADVKRMTAKSASADLSRSKTTSASSVK	14.3929	14.6717	13.8077	13.49	15.024	13.7466	11.9559	12.968	15.079	15.0144	0.332378	14.0137	6.89334	0.000276516	0.0111605	0.965816	0.00368222	14.1888	1.73505	0.123839	0.262531	-8.0403	temp UP	osmo NS	828	TRUE	560	970
P27546_S1046___1	P27546	Map4	Microtubule-associated protein;Microtubule-associated protein 4	SQKLNFKEKAQAKVGSLDNVGHLPAGGAVKT	19.1892	19.0909	19.9087	20.0654	18.6027	18.2943	19.0179	18.8622	19.6658	18.3312	0.0106383	19.0262	0.208814	0.840765	0.883384	-6.73756	-0.00769285	19.1919	-10.7534	8.58145e-06	0.00238708	2.35413	temp NS	osmo DOWN	1046	TRUE	1039	1125
P27546_S914___1	P27546	Map4	Microtubule-associated protein;Microtubule-associated protein 4	TVSAPDLKSVRSKVGSTENIKHQPGGGRAKV;TVSAPDLKSVRSKVGSTENIKHQPGGGRVQI	14.9194	15.1097	15.1998	15.8122	14.6951	14.6589	14.3382	14.6331	17.003	15.7391	0.222423	15.2904	3.67631	0.00844928	0.0395007	-2.60471	-0.00414502	15.0659	-4.17096	0.0036696	0.028437	-4.38965	temp UP	osmo DOWN	914	TRUE	560	970
Q9CW46_S14___1	Q9CW46	Raver1	Ribonucleoprotein PTB-binding 1	__MAADVSVTHRPPLSPEAEAEAETPETVDR	16.2507	16.0221	16.4348	16.3776	16.2724	16.2661	16.5783	16.3041	17.0424	17.2057	0.0704311	16.5672	1.49568	0.180033	0.276738	-5.66981	-0.00068459	16.2706	-0.92963	0.381775	0.549924	-9.0102	temp NS	osmo NS	14	TRUE	1	51
Q9CW46_S626___1	Q9CW46	Raver1	Ribonucleoprotein PTB-binding 1	REPTLGAHGPSRHKMSPPPSSFNEPRSGGGS	19.361	19.2776	19.2853	19.2354	19.3847	19.3488	19.4403	19.2657	19.0228	19.1842	-0.0286976	19.2586	-1.20114	0.270215	0.375774	-6.02238	0.000531939	19.3155	0.99595	0.3506	0.520774	-8.9458	temp NS	osmo NS	626	TRUE	602	649
Q9CW46_S630___1	Q9CW46	Raver1	Ribonucleoprotein PTB-binding 1	LGAHGPSRHKMSPPPSSFNEPRSGGGSGGPL	13.1888	13.3635	13.2034	13.2388	13.3932	13.2179	13.1661	13.0655	13.0319	13.7369	0.0334273	13.2588	1.0242	0.341102	0.448892	-6.21027	0.000422247	13.2676	0.691433	0.510316	0.662281	-9.21113	temp NS	osmo NS	630	TRUE	602	649
Q9DBD5_S13___1	Q9DBD5	Pelp1	Proline-, glutamic acid- and leucine-rich protein 1	___MAAAVLSGASAGSPAGAPGGPGGLSAVG	14.9284	14.8617	14.9489	15.0331	14.7211	14.8434	15.1129	14.9437	14.2875	14.9688	-0.0476297	14.8505	-1.46312	0.188464	0.286381	-5.71084	-0.00104387	14.8894	-1.86887	0.101414	0.230386	-7.84998	temp NS	osmo NS	13	TRUE	12	13
Q9DBD5_S482___1	Q9DBD5	Pelp1	Proline-, glutamic acid- and leucine-rich protein 1	ISPPADALKLCSTRGSSDGGLQSGKPSAPKK	15.8324	15.8917	15.9386	15.7293	15.6627	15.863	15.7474	15.3219	15.0712	14.9849	-0.0501747	15.4749	-1.15011	0.289279	0.395896	-6.07864	-0.000355411	15.8196	-0.540506	0.604667	0.738564	-9.31141	temp NS	osmo NS	482	FALSE	NA	NA
Q9DBD5_S483___1	Q9DBD5	Pelp1	Proline-, glutamic acid- and leucine-rich protein 1	SPPADALKLCSTRGSSDGGLQSGKPSAPKKL	16.0761	16.0128	16.1272	16.0002	15.7253	15.8468	16.1531	15.6132	15.49	15.4819	-0.0412875	15.8045	-1.15053	0.289119	0.395789	-6.07819	-0.00138815	15.9647	-2.22298	0.0594317	0.162718	-7.32499	temp NS	osmo NS	483	FALSE	NA	NA
Q9D659_S285___1	Q9D659	4632428N05Rik	Platelet receptor Gi24	SESGRYLLSDPSTPLSPPGPGDVFFPSLDPV	13.1161	12.9685	13.1587	12.7079	12.9861	12.6735	12.9367	12.8623	13.081	12.9308	0.0148633	12.9826	0.646634	0.539264	0.634556	-6.5324	-0.000517596	12.9351	-0.537864	0.606401	0.740109	-9.31296	temp NS	osmo NS	285	TRUE	230	308
Q64700_S37___1	Q64700	Rbl2	Retinoblastoma-like protein 2	EEEDGDAADRAQPAGSPSHQIQQRFEELCSR	15.8219	15.7815	15.8757	15.8252	15.7818	15.8847	15.5573	15.5194	15.9073	15.9496	0.0491659	15.7562	2.2897	0.0572598	0.119555	-4.57474	-8.59157e-05	15.8285	-0.157089	0.879359	0.930557	-9.45998	temp NS	osmo NS	37	TRUE	1	44
Q64700_S917___1	Q64700	Rbl2	Retinoblastoma-like protein 2	NSPTELNTDRASRDSSPVMRSNSTLPVPQPS	12.4319	12.9078	12.4169	12.5961	12.4702	12.9523	11.5898	12.2409	14.0431	13.4361	0.220162	12.7749	4.85892	0.00204621	0.0210096	-1.11359	0.00102388	12.6292	0.971956	0.361647	0.530819	-8.9695	temp UP	osmo NS	917	FALSE	NA	NA
Q64700_S946___1	Q64700	Rbl2	Retinoblastoma-like protein 2	PSSAPPTPTRLTGASSDVEEEERGDLIQFYN	15.3619	15.1141	15.3442	15.2372	15.2676	15.1459	15.2312	14.9724	15.9094	15.9896	0.0979273	15.4298	2.99773	0.0209353	0.0638382	-3.55054	-0.000419527	15.2452	-0.651196	0.534537	0.68293	-9.24002	temp NS	osmo NS	946	TRUE	933	996
Q64700_S903___1	Q64700	Rbl2	Retinoblastoma-like protein 2	KRRNSGSSESRSHQNSPTELNTDRASRDSSP	13.3929	13.2647	13.3032	13.2112	13.4727	13.3849	13.5548	13.5812	13.3745	13.5678	-0.0157472	13.456	-0.637029	0.545134	0.639134	-6.53898	0.000857957	13.3383	1.50996	0.172353	0.325694	-8.34598	temp NS	osmo NS	903	FALSE	NA	NA
Q93092_S250___1	Q93092	Taldo1	Transaldolase	VGRILDWHVANTDKKSYEPQEDPGVKSVTKI	15.141	15.0137	15.6762	15.5087	15.0248	15.0338	14.8784	15.1205	16.8189	17.002	0.216091	15.6624	3.30439	0.0137812	0.0507543	-3.11635	-0.00281613	15.233	-3.67753	0.00710172	0.0422382	-5.10431	temp NS	osmo DOWN	250	FALSE	NA	NA
Q93092_S282___1	Q93092	Taldo1	Transaldolase	NYYKKFGYKTIVMGASFRNTGEIKALAGCDF	17.5393	17.0633	17.8637	17.6002	17.4386	17.3714	16.9726	16.7613	19.5496	19.6127	0.313518	17.9165	4.2302	0.00423734	0.0284711	-1.87937	-0.00163457	17.4794	-1.5635	0.159443	0.310011	-8.27516	temp UP	osmo NS	282	FALSE	NA	NA
Q8BRV5_S1664___1	Q8BRV5	Kiaa1671	Uncharacterized protein KIAA1671	MFKDSTEEKSPRRDESDEEPPRVERTPVSHP	16.3973	16.7758	16.7721	16.7787	16.68	16.6644	17.4087	17.1072	14.6005	14.8257	-0.299347	16.1859	-5.2231	0.00137714	0.0182073	-0.698064	-0.000516085	16.6781	-0.670071	0.523088	0.673383	-9.22666	temp DOWN	osmo NS	1664	FALSE	NA	NA
Q8BRV5_S1761___1	Q8BRV5	Kiaa1671	Uncharacterized protein KIAA1671	CSPQWLKELKSKKRQSLYENQA_________	14.4716	14.6129	15.2456	15.4115	14.7747	15.0068	15.3644	15.0279	11.6587	10.8318	-0.456814	13.6612	-4.32379	0.00378819	0.0270346	-1.76145	-0.0021889	14.9205	-1.5956	0.152134	0.301282	-8.2321	temp DOWN	osmo NS	1761	FALSE	NA	NA
Q8BRV5_S1747___1	Q8BRV5	Kiaa1671	Uncharacterized protein KIAA1671	VLPPSTEKEERSEECSPQWLKELKSKKRQSL	14.6818	14.5375	14.9593	14.7926	14.6562	14.0884	14.8158	14.5474	14.0242	14.6015	-0.0428616	14.5347	-1.34668	0.221621	0.324711	-5.85365	-0.0025183	14.6193	-2.66603	0.0304825	0.104633	-6.64502	temp NS	osmo NS	1747	FALSE	NA	NA
Q8BRV5_S1721___1	Q8BRV5	Kiaa1671	Uncharacterized protein KIAA1671	PGDSLSWTPQPKSPKSPFHPGVLGSRVLPPS	12.8868	12.7767	12.8155	12.9045	13.0208	12.5389	12.3554	12.6463	11.9652	11.8072	-0.0622419	12.4063	-1.35507	0.21907	0.321995	-5.84358	-0.000400601	12.8239	-0.48149	0.644029	0.768413	-9.34446	temp NS	osmo NS	1721	FALSE	NA	NA
P70302_S257___1	P70302	Stim1	Stromal interaction molecule 1	KKMMKDLEGLHRAEQSLHDLQERLHKAQEEH	16.521	16.0692	17.3052	16.8725	15.4442	15.6286	15.6824	15.0033	18.7711	18.9411	0.413784	16.8314	5.41874	0.00112148	0.0171347	-0.483117	-0.00776208	16.3068	-7.82481	7.65385e-05	0.00409153	-0.103779	temp UP	osmo DOWN	257	FALSE	NA	NA
P70302_S768___1	P70302	Stim1	Stromal interaction molecule 1	PHLAGKKAMAEEDNGSIGEETDSSPGRKKFP	15.525	15.3831	15.869	15.6698	15.3916	14.9507	14.2421	14.5771	14.8318	13.9442	0.0188844	14.7505	0.271982	0.793781	0.84749	-6.7205	-0.00299125	15.4649	-3.58543	0.00806494	0.0457569	-5.24103	temp NS	osmo DOWN	768	FALSE	NA	NA
P70302_S776___1	P70302	Stim1	Stromal interaction molecule 1	MAEEDNGSIGEETDSSPGRKKFPLKIFKKPL	16.8526	16.9579	17.4486	17.85	16.3728	16.308	17.2787	17.3904	16.4475	16.1175	-0.126854	16.8408	-4.603	0.00273287	0.0235857	-1.41783	-0.0065445	16.965	-8.44976	4.55411e-05	0.00331661	0.478122	temp DOWN	osmo DOWN	776	FALSE	NA	NA
P70302_S683___1	P70302	Stim1	Stromal interaction molecule 1	IEGVHPGSLVEKLPDSPALAKKTFMALNHGL	18.5052	18.5968	18.7059	18.7692	17.7621	17.3607	16.7033	16.5762	17.8723	16.9915	0.127919	17.5409	1.49572	0.180022	0.276738	-5.66976	-0.0058808	18.2833	-5.19323	0.00104765	0.01376	-3.01544	temp NS	osmo DOWN	683	FALSE	NA	NA
P70302_S512___1	P70302	Stim1	Stromal interaction molecule 1	SSVRQRLTEPQLGLGSQRLVEGEAGHFLTSR	14.1107	13.4073	14.4823	14.1531	14.4364	13.6831	12.7502	12.9471	14.5605	14.5661	0.211036	13.7237	6.25686	0.000491051	0.0132454	0.375736	-0.00128987	14.0455	-0.736783	0.483867	0.639028	-9.17675	temp UP	osmo NS	512	TRUE	482	569
P70302_S40___1	P70302	Stim1	Stromal interaction molecule 1	HSHSEKNTGASSGATSEESTEAEFCRIDKPL	15.9744	15.9563	15.1972	15.1861	15.6283	15.5467	15.2048	15.5968	14.9208	15.2767	-0.0223809	15.4883	-0.451494	0.665807	0.743709	-6.64841	0.00197937	15.5815	1.48929	0.177583	0.331643	-8.37297	temp NS	osmo NS	40	TRUE	24	44
P48377_S113___1	P48377	Rfx1	MHC class II regulatory factor RFX1	VSEGAMRASETVSEASPSSTASQTGVPTQVV	15.5727	15.2261	15.6278	15.7566	15.6592	15.3931	15.6113	15.5417	15.6881	15.8713	0.0191934	15.5852	0.636635	0.545376	0.639367	-6.53924	-0.000830133	15.5392	-0.920244	0.38635	0.554819	-9.01903	temp NS	osmo NS	113	TRUE	101	132
Q9QYY0_S714___1	Q9QYY0	Gab1	GRB2-associated-binding protein 1	LALKSTREAWTDGRQSTESETPTKNVK____	14.5162	14.6399	14.152	14.2227	14.3799	14.3429	13.7044	13.7146	14.6746	13.709	0.0718665	14.1598	1.44154	0.19425	0.293486	-5.73778	0.000870378	14.3756	1.02761	0.336422	0.50697	-8.91386	temp NS	osmo NS	714	FALSE	NA	NA
Q9QYY0_S420___1	Q9QYY0	Gab1	GRB2-associated-binding protein 1	DCYDIPRTFPSDRSSSLEGFHSQYKIKSVLT	14.8842	14.7385	14.7597	14.4067	14.7281	14.7013	14.1607	14.0523	15.7508	15.0558	0.159941	14.7737	4.88125	0.00199606	0.0208983	-1.08752	0.000657712	14.7031	0.827387	0.433786	0.596358	-9.10249	temp UP	osmo NS	420	FALSE	NA	NA
Q9QYY0_S455___1	Q9QYY0	Gab1	GRB2-associated-binding protein 1	SGEELDENYVPMNPNSPPRQHSGSFTEPIQE	17.2928	17.3638	17.2009	17.3601	17.2277	17.1932	17.1243	17.1203	17.4776	17.2032	0.0286896	17.2637	1.21228	0.266197	0.371943	-6.00988	-0.000350301	17.2731	-0.59134	0.57184	0.713572	-9.28012	temp NS	osmo NS	455	TRUE	440	474
Q9QYY0_S266___1	Q9QYY0	Gab1	GRB2-associated-binding protein 1	SVSGESSLYNLPRSYSHDVLPKESPSSTEAD	14.0655	14.0567	14.9023	14.9954	14.6401	14.7683	13.6467	13.6239	14.4249	13.6829	0.055674	13.9168	1.6344	0.147859	0.238314	-5.49028	-0.00122305	14.5714	-0.71353	0.497315	0.650571	-9.19462	temp NS	osmo NS	266	TRUE	265	285
Q7TN37_S1102___1	Q7TN37	Trpm4	Transient receptor potential cation channel subfamily M member 4	WLRRCRRCRRANLPASPVFEHFRVCLSKEAE	15.0426	14.8021	15.1314	15.1703	14.7536	14.6757	14.3589	14.4908	14.8295	15.2974	0.0818359	14.8036	2.86254	0.0252704	0.0711312	-3.74468	-0.0021809	14.9293	-3.54929	0.00848047	0.0471029	-5.29495	temp NS	osmo DOWN	1102	FALSE	NA	NA
Q7TN37_S527___1	Q7TN37	Trpm4	Transient receptor potential cation channel subfamily M member 4	GETCAPRYPARNTRDSYLGQDHRENDSLLMD	14.9187	15.1645	14.94	15.3634	14.9583	15.5969	13.8804	14.1337	13.9874	14.1486	0.0279506	14.3722	0.46768	0.654762	0.734705	-6.64024	0.000629473	15.157	0.515584	0.62113	0.751042	-9.3258	temp NS	osmo NS	527	FALSE	NA	NA
Q7TN37_S1207___1	Q7TN37	Trpm4	Transient receptor potential cation channel subfamily M member 4	LSHSALLPPGAPPPPSPTGSKD_________	14.0578	13.8985	13.9701	14.0257	14.153	14.0038	13.893	13.9538	13.628	13.9497	-0.0139854	13.8968	-0.543483	0.604305	0.69115	-6.59842	0.000402447	14.0182	0.662854	0.527448	0.677075	-9.23181	temp NS	osmo NS	1207	TRUE	1194	1213
Q8K4L3_S137___1	Q8K4L3	Svil	Supervillin	LEEDTPRYMRATDPASPHIGRSKEEEDTPGS	13.1731	13.2936	13.8186	13.6703	12.9951	12.6039	11.7883	12.2961	14.4915	14.809	0.317049	13.3086	8.32674	8.72395e-05	0.0081235	2.12582	-0.00472491	13.2591	-6.1372	0.000374099	0.0081873	-1.87472	temp UP	osmo DOWN	137	TRUE	37	274
Q8K4L3_S1084___1	Q8K4L3	Svil	Supervillin	KSSLQENLDLKDKQASEENTDVETVMRKFSL	15.4929	15.2702	15.5987	15.4099	15.6584	15.3971	15.3706	14.9774	15.5943	15.7797	0.0618214	15.4142	2.23762	0.0617504	0.126104	-4.64988	0.000117114	15.4712	0.150378	0.884468	0.932566	-9.46115	temp NS	osmo NS	1084	FALSE	NA	NA
Q8K4L3_S848___1	Q8K4L3	Svil	Supervillin	HQKALARDQANEGRESAEPGEPDSSTLSLAE	16.6937	16.5004	17.2792	17.5118	16.3545	16.2354	16.4445	16.5612	16.694	16.4861	0.0117103	16.5633	0.492179	0.638222	0.719982	-6.62736	-0.00550262	16.7625	-6.48037	0.000264374	0.00692136	-1.48842	temp NS	osmo DOWN	848	FALSE	NA	NA
Q8K4L3_S387___1	Q8K4L3	Svil	Supervillin	VKVREKLVKEESARSSPELTSESLTQRRQQP	14.5424	14.3425	14.7847	14.7884	14.6916	14.5307	14.0691	14.1308	14.8611	15.1544	0.108882	14.5167	3.9708	0.0058204	0.0330151	-2.2133	-0.000876758	14.6134	-1.06887	0.318621	0.488454	-8.87111	temp UP	osmo NS	387	FALSE	NA	NA
Q8K4L3_S753___1	Q8K4L3	Svil	Supervillin	LSVAAKRLLFREMEKSFDEHTVPKRHSRNAA	17.4996	17.5167	17.4028	17.2918	17.6698	17.7259	16.7322	16.6922	17.17	16.7419	0.0435989	17.0588	1.0018	0.351054	0.458294	-6.23255	0.00175282	17.5178	3.23014	0.0133192	0.0614764	-5.77674	temp NS	osmo NS	753	TRUE	709	773
Q8K4L3_S1268___1	Q8K4L3	Svil	Supervillin	TQFTVAGRMVKKGLASPTSITPISSPLCSKS	19.4929	19.3987	19.075	18.9586	19.7353	19.6351	19.0763	19.2655	18.646	18.9212	-0.0378594	19.1334	-1.01759	0.344015	0.451417	-6.21688	0.00334197	19.3826	5.55458	0.000696784	0.0113084	-2.5647	temp NS	osmo UP	1268	FALSE	NA	NA
Q8K4L3_S944___1	Q8K4L3	Svil	Supervillin	ASAVAPTYAGDLRKLSVDNNTSATDYKSPPA	18.9691	18.8204	19.0359	18.7836	19.6139	19.7435	18.707	18.6744	18.0284	17.7151	-0.0877583	18.4857	-1.90909	0.0995161	0.177267	-5.1167	0.00384474	19.1611	3.57632	0.00816754	0.0459266	-5.2546	temp NS	osmo UP	944	TRUE	887	975
Q8K4L3_S956___1	Q8K4L3	Svil	Supervillin	RKLSVDNNTSATDYKSPPAENSDSPVRSILK	17.9346	17.6734	17.8455	17.7752	17.813	17.6727	17.5097	17.6465	17.9395	18.1647	0.057817	17.8114	2.31187	0.0554506	0.11692	-4.54269	-0.000337469	17.7858	-0.516676	0.620404	0.750782	-9.32518	temp NS	osmo NS	956	TRUE	887	975
Q8K4L3_S962___1	Q8K4L3	Svil	Supervillin	NNTSATDYKSPPAENSDSPVRSILKPQAWRP	12.1978	12.3506	12.5975	12.3724	12.0936	12.3844	11.6788	11.7755	13.3805	13.1349	0.182961	12.4197	5.62554	0.000907502	0.015679	-0.262022	-0.00122984	12.3327	-1.63133	0.144361	0.290764	-8.18367	temp UP	osmo NS	962	TRUE	887	975
Q8K4L3_S964___1	Q8K4L3	Svil	Supervillin	TSATDYKSPPAENSDSPVRSILKPQAWRPLV	15.4135	15.272	15.4124	15.3694	15.3577	15.3697	14.6983	14.8485	16.0047	16.2162	0.161696	15.4089	5.84969	0.000725775	0.0147408	-0.0292964	-0.000135763	15.3658	-0.244048	0.813797	0.889775	-9.44031	temp UP	osmo NS	964	TRUE	887	975
Q8K4L3_S328___1	Q8K4L3	Svil	Supervillin	RSPKQIPSSPLQQPASPNHPGDSPLPTEARA	15.3362	15.0479	15.1608	15.146	15.4112	15.06	14.9535	15.0759	14.8601	15.3235	0.012275	15.0995	0.418756	0.68842	0.761649	-6.66411	0.000411254	15.1937	0.524517	0.615202	0.746524	-9.32071	temp NS	osmo NS	328	FALSE	NA	NA
Q8K4L3_S1047___1	Q8K4L3	Svil	Supervillin	GDGQKEPKHVVLRRGSLELGNPSAAHLGDEL	19.9468	19.8134	19.9653	19.9853	20.3337	20.2716	20.0204	20.2209	19.0057	18.8794	-0.137145	19.6478	-3.85194	0.00675459	0.0353167	-2.36974	0.00163697	20.0527	2.10483	0.0710662	0.182598	-7.50289	temp DOWN	osmo NS	1047	FALSE	NA	NA
Q8K4L3_S314___1	Q8K4L3	Svil	Supervillin	AFFSERSISFPEVPRSPKQIPSSPLQQPASP	20.9823	20.9826	20.7424	21.0061	21.0591	21.1466	21.2161	21.35	20.1618	20.4893	-0.113612	20.8637	-3.87447	0.00656558	0.0347678	-2.33992	0.00114308	20.9865	1.81401	0.110093	0.243256	-7.92866	temp DOWN	osmo NS	314	TRUE	289	327
Q8K4L3_S1365___1	Q8K4L3	Svil	Supervillin	TFAKFYRSVDHSIPRSPVELEEDFDVIFDPY	15.1074	14.9542	15.0301	14.8985	15.2918	15.1996	15.0966	15.2525	15.1129	15.5825	0.0164998	15.1843	0.535992	0.609194	0.694788	-6.60281	0.00140708	15.0803	2.29872	0.052996	0.150675	-7.20991	temp NS	osmo NS	1365	FALSE	NA	NA
Q8K4L3_S719___1	Q8K4L3	Svil	Supervillin	QPITSAERKESDRYPSGSEIPVVEDEEKVDE	18.7309	18.6029	18.642	18.5332	18.496	18.561	18.5486	18.3764	18.9096	19.0501	0.0622374	18.7031	2.60448	0.0364012	0.0889821	-4.1182	-0.000295329	18.5944	-0.482387	0.64342	0.767827	-9.34398	temp NS	osmo NS	719	TRUE	709	773
O55003_S79___1	O55003	Bnip3	BCL2/adenovirus E1B 19 kDa protein-interacting protein 3	SQTPQDTNRAEIDSHSFGEKNSTLSEEDYIE	18.5199	18.3279	18.2848	18.0823	17.9744	17.8728	17.865	18.0371	16.8833	16.8917	-0.109729	17.7541	-1.65992	0.14256	0.232213	-5.45649	-0.00129989	18.177	-1.28031	0.238958	0.404433	-8.63372	temp NS	osmo NS	79	TRUE	37	82
O55003_S85___1	O55003	Bnip3	BCL2/adenovirus E1B 19 kDa protein-interacting protein 3	TNRAEIDSHSFGEKNSTLSEEDYIERRREVE	15.9269	15.7253	16.5371	16.6162	16.1082	15.9238	15.7271	15.8092	15.7947	15.9328	0.0119082	15.8193	0.5173	0.62149	0.705598	-6.61352	-0.00280338	16.1396	-2.3732	0.0473517	0.139719	-7.09612	temp NS	osmo NS	85	FALSE	NA	NA
O55003_S88___1	O55003	Bnip3	BCL2/adenovirus E1B 19 kDa protein-interacting protein 3	AEIDSHSFGEKNSTLSEEDYIERRREVESIL	17.4275	17.0466	17.1623	17.1447	17.2498	17.1422	16.9031	17.0523	17.2846	16.877	0.0168589	17.0985	0.548132	0.601281	0.688627	-6.59567	0.000212402	17.1955	0.286767	0.782124	0.867443	-9.42757	temp NS	osmo NS	88	TRUE	86	89
O55003_S48___1	O55003	Bnip3	BCL2/adenovirus E1B 19 kDa protein-interacting protein 3	YNGDMEKILLDAQHESGRSSSKSSHCDSPPR	13.7957	13.3046	14.1058	13.7992	13.3802	13.0009	13.6987	13.9453	13.9887	14.0806	0.018319	13.8023	0.509424	0.626711	0.709941	-6.61793	-0.00380946	13.5644	-3.67403	0.00713598	0.0423629	-5.10949	temp NS	osmo DOWN	48	TRUE	37	82
O55003_S60___1	O55003	Bnip3	BCL2/adenovirus E1B 19 kDa protein-interacting protein 3	QHESGRSSSKSSHCDSPPRSQTPQDTNRAEI	14.7774	14.1636	13.6761	14.0129	14.6781	14.493	14.4113	14.3586	13.3483	15.0752	-0.017701	14.3557	-0.267327	0.797215	0.849544	-6.72191	0.00370528	14.3002	3.08535	0.0164181	0.0696773	-5.99818	temp NS	osmo NS	60	TRUE	37	82
Q99K51_S339___1	Q99K51	Pls3	Plastin-3	NMSGFNETDDLKRAESMLQQADKLGCRQFVT	17.7598	17.8279	18.0337	17.8411	17.3247	17.5599	17.4719	17.196	18.3837	18.9389	0.15837	17.9297	4.38915	0.00350579	0.0261093	-1.67992	-0.0024756	17.7245	-3.57768	0.00815209	0.0459266	-5.25257	temp UP	osmo DOWN	339	FALSE	NA	NA
Q99K51_S268___1	Q99K51	Pls3	Plastin-3	ALLRDGETLEELMKLSPEELLLRWANFHLEN	16.0327	16.1097	15.6658	15.428	15.4061	15.3916	15.4319	15.1522	15.7158	16.0207	0.080575	15.7438	2.34898	0.052552	0.112922	-4.48899	-0.000740298	15.6723	-0.526271	0.614041	0.745926	-9.31971	temp NS	osmo NS	268	FALSE	NA	NA
Q99K51_S293___1	Q99K51	Pls3	Plastin-3	NFHLENSGWQKINNFSADIKDSKAYFHLLNQ	17.2392	16.2342	17.4036	16.6038	17.6133	16.7737	16.6234	15.7661	16.021	15.9894	-0.0102159	16.3122	-0.167227	0.8721	0.908214	-6.74638	0.000949041	16.978	0.432435	0.677701	0.793473	-9.36919	temp NS	osmo NS	293	FALSE	NA	NA
Q99K51_S543___1	Q99K51	Pls3	Plastin-3	VNRTLSEAGKSTSIQSFKDKTISSSLAVVDL	15.4731	14.9196	15.8093	15.4874	14.2365	14.4136	14.2124	13.798	18.2323	18.8227	0.531908	15.9097	5.50723	0.00102367	0.016381	-0.387753	-0.00661683	15.0566	-6.02373	0.00042088	0.00868039	-2.00565	temp UP	osmo DOWN	543	FALSE	NA	NA
Q8C170_S814___1	Q8C170	Myo9b;Myo9a	Unconventional myosin-IXa;Unconventional myosin-IXb	LKHLTRLTLQDRITKSLLHLHKKKKPPSISA;LRLIISMTLHDRTTKSLLHLHKKKKPPSISA	12.1335	12.2423	12.8189	12.511	11.8574	11.9465	11.3166	11.2883	14.1574	14.1065	0.335671	12.5408	6.36054	0.000445889	0.0129594	0.475342	-0.003815	12.2516	-5.39075	0.000836485	0.0124255	-2.76684	temp UP	osmo DOWN	814	FALSE	NA	NA
Q8C0M0_S564___1	Q8C0M0	Wdr59	WD repeat-containing protein 59	YLVYFTRPMTMHRAVSPTEPTPRSLSALSAY	15.8236	15.4854	15.8309	15.3687	15.4402	15.0519	15.4054	14.8433	15.6485	15.4673	0.0594878	15.4456	1.73186	0.128574	0.214683	-5.36014	-0.00176872	15.5001	-1.54339	0.164185	0.315307	-8.30191	temp NS	osmo NS	564	TRUE	562	568
Q8BG67_S247___1	Q8BG67	Efr3a	Protein EFR3 homolog A	MQKIEEVDSRLGPPSSPSAADKEENPAVLAE	18.5511	18.4249	17.7653	17.6093	18.9586	18.7758	17.5425	17.5486	17.6792	17.788	0.0403415	17.9224	0.805983	0.447761	0.550281	-6.41097	0.00589938	18.3475	7.67852	8.68498e-05	0.00433379	-0.24528	temp NS	osmo UP	247	FALSE	NA	NA
Q8BG67_S719___1	Q8BG67	Efr3a	Protein EFR3 homolog A	LTVPYVPQVTDEDRLSRRKSIVDTVSIQVDI	16.817	16.7697	17.33	17.5728	17.238	17.2682	16.2831	16.4707	16.8953	16.8663	0.0650591	16.6837	2.83015	0.0264447	0.0730915	-3.7914	-0.000991436	17.1659	-0.74456	0.479423	0.635185	-9.17066	temp NS	osmo NS	719	FALSE	NA	NA
Q3UU96_S1652___1	Q3UU96	Cdc42bpa	Non-specific serine/threonine protein kinase;Serine/threonine-protein kinase MRCK alpha	GSDAPARDYDGEDSDSPRHSTASNSSNLSSP	15.6252	15.9962	15.5966	15.558	14.7034	15.1942	15.6477	15.9561	15.6291	15.337	-0.0356089	15.6985	-1.15886	0.285932	0.392535	-6.06911	-0.00314248	15.4456	-2.09407	0.0722317	0.184224	-7.51897	temp NS	osmo NS	1652	TRUE	1577	1719
Q3UU96_S1610___1	Q3UU96	Cdc42bpa	Non-specific serine/threonine protein kinase;Serine/threonine-protein kinase MRCK alpha	ARSSAQNGSALKREFSGGSYNTKRQPMPSPS	16.8249	16.9321	16.9985	17.1982	16.8652	16.9034	16.7948	16.4027	16.5786	16.6038	0.0048612	16.6895	0.163607	0.87484	0.910234	-6.74705	-0.00107025	16.9537	-1.66512	0.13735	0.2814	-8.13739	temp NS	osmo NS	1610	TRUE	1577	1719
Q3UU96_S750___1	Q3UU96	Cdc42bpa	Non-specific serine/threonine protein kinase;Serine/threonine-protein kinase MRCK alpha	EILVLKDKLEKTRRESQSEREEFENEFKQQY	15.4354	15.5859	15.6895	15.5291	15.2797	15.2928	15.123	15.1497	16.306	16.4873	0.149098	15.6812	4.6561	0.00257161	0.023152	-1.35386	-0.001615	15.4687	-2.66798	0.0303941	0.104453	-6.64202	temp UP	osmo NS	750	TRUE	748	759
Q3UU96_S1504___1	Q3UU96	Cdc42bpa	Non-specific serine/threonine protein kinase;Serine/threonine-protein kinase MRCK alpha	SRKQMVRNINNKRRYSFRVPEEERMQQRREM	14.7652	14.6337	15.1246	15.1791	14.7774	14.8049	14.2882	14.5274	14.8522	15.1443	0.0722322	14.7019	2.82511	0.0266325	0.073465	-3.79867	-0.00180328	14.8808	-2.26398	0.055856	0.156021	-7.26278	temp NS	osmo NS	1504	FALSE	NA	NA
Q8C1D8_S343___1	Q8C1D8	Iws1	Protein IWS1 homolog	EGDEEKVAKRKAAVLSDSEDDAGNASAKKSR	16.4409	16.3988	16.054	15.8776	16.5858	16.2835	16.9255	16.9287	14.6838	14.6147	-0.266025	15.9987	-4.8948	0.00196632	0.0208241	-1.07175	0.00234443	16.2734	2.8173	0.0243359	0.0901123	-6.41117	temp DOWN	osmo NS	343	TRUE	1	466
Q8C1D8_S345___1	Q8C1D8	Iws1	Protein IWS1 homolog	DEEKVAKRKAAVLSDSEDDAGNASAKKSRVV	17.3827	17.2802	17.3585	17.3	17.2676	17.1524	17.7996	17.5656	17.0513	17.2613	-0.0662433	17.3901	-2.75036	0.0295898	0.0783561	-3.9067	-0.000596167	17.2902	-1.03788	0.331919	0.502402	-8.90333	temp NS	osmo NS	345	TRUE	1	466
Q8C1D8_S384___1	Q8C1D8	Iws1	Protein IWS1 homolog	DVVSDKSGKRETTVASDSEEEAGKEESSVKK	16.9729	16.8469	16.7734	16.5424	17.0157	16.8382	17.7777	17.4732	16.3997	16.6202	-0.139811	17.0151	-5.55245	0.000977405	0.0161176	-0.339456	0.00134537	16.8316	1.90534	0.0960111	0.222656	-7.79719	temp DOWN	osmo NS	384	TRUE	1	466
Q8C1D8_S386___1	Q8C1D8	Iws1	Protein IWS1 homolog	VSDKSGKRETTVASDSEEEAGKEESSVKKKE	15.1653	15.0521	15.3591	15.0685	14.5689	14.5343	15.2499	14.6125	16.4209	16.8634	0.195664	15.5607	3.30122	0.0138401	0.05091	-3.12079	-0.00331075	14.958	-4.06926	0.00419217	0.0307172	-4.53436	temp NS	osmo DOWN	386	TRUE	1	466
Q8C1D8_S261___1	Q8C1D8	Iws1	Protein IWS1 homolog	RVSDSESEDPQKGPASDSEAEDASRHKEKPD	16.4531	16.4217	16.0877	15.9443	16.4958	16.3267	17.0163	16.9578	15.6369	15.4666	-0.172323	16.3254	-5.9089	0.000684865	0.0144428	0.0310101	0.00197669	16.2882	2.60442	0.0334281	0.110842	-6.74022	temp DOWN	osmo NS	261	TRUE	1	466
Q8C1D8_S263___1	Q8C1D8	Iws1	Protein IWS1 homolog	SDSESEDPQKGPASDSEAEDASRHKEKPDSD	16.4687	16.3501	16.2201	16.1289	16.3527	16.255	16.8456	16.7153	17.2111	17.4581	0.0546255	16.8415	1.19597	0.272097	0.377898	-6.02815	0.000646809	16.2959	0.963311	0.365692	0.534343	-8.97793	temp NS	osmo NS	263	TRUE	1	466
Q8C1D8_S321___1	Q8C1D8	Iws1	Protein IWS1 homolog	SSDSEEEEPKRQKIDSDDDEEKEGDEEKVAK	19.4542	19.6927	19.3324	19.6371	19.4881	19.9181	19.4229	19.3719	19.1046	18.6593	-0.0542607	19.2843	-1.40863	0.203383	0.304091	-5.77847	0.00109167	19.5871	1.19685	0.268157	0.435537	-8.73091	temp NS	osmo NS	321	TRUE	1	466
Q8C1D8_S185___1	Q8C1D8	Iws1	Protein IWS1 homolog	SDSENEEPPKPRISDSESEELPKPRVSDSES	16.2207	16.5687	15.8432	15.9972	16.3114	16.468	16.4315	16.6113	15.7529	16.2248	-0.0623548	16.3016	-1.96433	0.0918497	0.167031	-5.03939	0.00234751	16.2349	2.60872	0.0332133	0.110407	-6.73358	temp NS	osmo NS	185	TRUE	1	466
Q8C1D8_S666___1	Q8C1D8	Iws1	Protein IWS1 homolog	REQRDLEQMPQRRRLSSTGGQTPRRDLEKVL	14.173	14.9316	13.7382	14.423	14.4402	15.1961	12.6957	13.6066	15.3907	16.0918	0.31932	14.4815	6.08954	0.000575237	0.0138926	0.212005	0.003688	14.4837	2.11754	0.0697128	0.180236	-7.48385	temp UP	osmo NS	666	TRUE	647	685
Q8C1D8_S667___1	Q8C1D8	Iws1	Protein IWS1 homolog	EQRDLEQMPQRRRLSSTGGQTPRRDLEKVLT	13.3507	14.3298	13.4077	14.3115	13.5331	14.136	12.283	13.1453	15.3497	15.6377	0.334968	14.016	5.59033	0.000940449	0.0159131	-0.299227	-0.000125398	13.8448	-0.063779	0.950829	0.973268	-9.47165	temp UP	osmo NS	667	TRUE	647	685
Q8C1D8_S295___1	Q8C1D8	Iws1	Protein IWS1 homolog	SDGENKREDSEVQNESDGHTDRKGLHSSDSE	12.7649	14.0518	12.1702	12.2386	13.466	13.2941	11.109	12.4158	13.0143	12.721	0.157651	12.6795	1.87352	0.104782	0.184502	-5.16616	0.00587818	12.9976	2.67895	0.0298998	0.103218	-6.62506	temp NS	osmo NS	295	TRUE	1	466
Q8C1D8_S196___1	Q8C1D8	Iws1	Protein IWS1 homolog	RISDSESEELPKPRVSDSESEDPPRPQASDS	16.6545	16.6631	16.3845	15.7945	16.812	16.4872	17.7689	17.7913	15.8415	15.7745	-0.244242	16.749	-10.9571	1.538e-05	0.00767439	3.77965	0.00280052	16.466	2.36205	0.0481558	0.141126	-7.11318	temp DOWN	osmo NS	196	TRUE	1	466
Q8C1D8_S211___1	Q8C1D8	Iws1	Protein IWS1 homolog	SDSESEDPPRPQASDSESEELPKPRVSDSES	15.5884	15.3356	15.6435	15.3238	15.5485	15.2285	15.9183	15.3378	16.2786	16.3158	0.07172	15.7957	1.63493	0.147747	0.238314	-5.48958	-0.000475804	15.4447	-0.56002	0.591944	0.728956	-9.2997	temp NS	osmo NS	211	TRUE	1	466
Q8C1D8_S250___1	Q8C1D8	Iws1	Protein IWS1 homolog	SDSESEELPKPRVSDSESEDPQKGPASDSEA	14.5687	14.3043	14.0862	13.8689	14.4396	14.1667	15.5952	15.5151	13.7938	13.959	-0.211263	14.6227	-8.72417	6.52475e-05	0.00769929	2.41125	0.00162794	14.2391	1.642	0.142112	0.287389	-8.1691	temp DOWN	osmo NS	250	TRUE	1	466
Q8C1D8_S366___1	Q8C1D8	Iws1	Protein IWS1 homolog	NASAKKSRVVCDADDSDSDVVSDKSGKRETT	17.6497	17.8977	17.3541	17.4774	17.5585	17.7819	17.5982	17.9637	17.2385	17.3456	-0.0550245	17.6156	-1.78233	0.119554	0.203148	-5.29162	0.0012725	17.6199	1.50075	0.174667	0.328651	-8.35804	temp NS	osmo NS	366	TRUE	1	466
Q6VNB8_S2478___1	Q6VNB8	Wdfy3	WD repeat and FYVE domain-containing protein 3	AKVKGLVKPPLKRSRSAPDGGDEETQEQLQD	18.3486	18.3803	18.5212	18.4252	18.4066	18.3585	18.2516	18.5285	17.9532	17.8833	-0.0534821	18.2243	-1.93572	0.0957448	0.172281	-5.0795	-0.000453463	18.4067	-0.819494	0.438001	0.599995	-9.10925	temp NS	osmo NS	2478	TRUE	2438	2510
Q6VNB8_S2500___1	Q6VNB8	Wdfy3	WD repeat and FYVE domain-containing protein 3	EETQEQLQDQIAESGSIEEEEKTDNATLLRL	15.0177	14.7049	15.26	15.3154	14.9306	14.9623	15.5109	15.2132	15.469	15.4593	0.00123684	15.2292	0.0308058	0.976317	0.98281	-6.76165	-0.00170651	15.0318	-1.99464	0.0839347	0.20497	-7.66654	temp NS	osmo NS	2500	TRUE	2438	2510
Q6VNB8_S1925___1	Q6VNB8	Wdfy3	WD repeat and FYVE domain-containing protein 3	AEEFKAFAADTGMNRSQSEYCNVGTKTYLTN	14.8239	14.8998	15.3287	15.0801	15.1043	15.319	14.7413	15.1478	13.7054	13.3567	-0.160349	14.4458	-3.0919	0.0183881	0.0594655	-3.41621	3.63624e-05	15.0927	0.0364361	0.971894	0.985184	-9.47321	temp NS	osmo NS	1925	FALSE	NA	NA
Q6VNB8_S970___1	Q6VNB8	Wdfy3	WD repeat and FYVE domain-containing protein 3	WDKKLLKQYRVHKPSSLSFEPEMRSSVITSL	13.9168	13.9862	13.4688	13.537	13.9806	14.0049	13.1988	13.3185	13.6934	14.2211	0.0925624	13.7225	2.94596	0.022494	0.0665523	-3.62473	0.00244923	13.8157	3.57229	0.00821341	0.0460953	-5.26061	temp NS	osmo UP	970	FALSE	NA	NA
Q6VNB8_S2263___1	Q6VNB8	Wdfy3	WD repeat and FYVE domain-containing protein 3	EALVPTTQSKLSRVSSGFGLSKLTGSRRNRK	16.6123	16.3129	17.1305	17.2174	16.7967	16.6255	16.3444	16.1637	15.9484	15.5167	-0.0542809	16.1497	-1.33524	0.225142	0.32871	-5.86732	-0.00231454	16.7825	-1.88137	0.0995305	0.22738	-7.83193	temp NS	osmo NS	2263	FALSE	NA	NA
Q80TE4_S1632___1	Q80TE4	Sipa1l2	Signal-induced proliferation-associated 1-like protein 2	DPTSGKEFMDTPGERSPSTLTGKVNQLELIL	17.8702	17.6349	17.9542	18.1962	17.99	17.9394	17.7005	17.939	17.0901	17.2685	-0.0732593	17.5839	-2.38028	0.0502282	0.109763	-4.44364	-0.000552369	17.9308	-0.623961	0.551324	0.696675	-9.2587	temp NS	osmo NS	1632	FALSE	NA	NA
Q80TE4_S198___1	Q80TE4	Sipa1l2	Signal-induced proliferation-associated 1-like protein 2	PNTGAALHREYGSTSSIDRQGLSGENVFAML	14.9194	14.7216	15.3698	15.6506	14.88	15.2461	14.8907	14.615	16.1215	16.4159	0.171532	15.2807	3.14208	0.0171678	0.0570918	-3.34497	-0.0022357	15.1313	-1.73208	0.124387	0.263155	-8.04446	temp NS	osmo NS	198	FALSE	NA	NA
Q80TE4_S1478___1	Q80TE4	Sipa1l2	Signal-induced proliferation-associated 1-like protein 2	LVEEGRRKFSFYGNVSPRRSLYRTLSDESVC	16.5348	16.3006	16.6079	16.9224	16.6632	16.6136	16.7182	16.6648	15.6118	16.3378	-0.0860321	16.3613	-2.4747	0.0438393	0.10037	-4.30667	-0.000633754	16.6071	-0.670995	0.522532	0.673032	-9.226	temp NS	osmo NS	1478	FALSE	NA	NA
Q80TE4_S1406___1	Q80TE4	Sipa1l2	Signal-induced proliferation-associated 1-like protein 2	GAANKYVIGWKKSEGSPPPEEPEVTECPRIY	17.5145	17.235	17.7068	17.9169	17.3742	17.5382	17.2933	17.5496	17.6856	17.7184	0.0305381	17.4994	1.10389	0.3075	0.414892	-6.12819	-0.00177842	17.5476	-1.9643	0.0878613	0.210873	-7.71114	temp NS	osmo NS	1406	TRUE	1404	1406
Q80TE4_S163___1	Q80TE4	Sipa1l2	Signal-induced proliferation-associated 1-like protein 2	HSPQRGLHPIRQRSNSDITISDIDTEDVLDQ	17.1795	17.0328	17.2678	17.6073	17.0905	17.0867	16.5292	16.9653	17.4533	18.0109	0.117874	17.1952	3.3426	0.0130935	0.0492873	-3.06297	-0.00174472	17.2107	-2.23814	0.0580834	0.160082	-7.30201	temp UP	osmo NS	163	FALSE	NA	NA
Q80TE4_S1488___1	Q80TE4	Sipa1l2	Signal-induced proliferation-associated 1-like protein 2	FYGNVSPRRSLYRTLSDESVCSNRRGSSFAS	16.2494	16.0364	16.2026	16.292	16.3268	16.4094	16.0213	16.039	14.8674	14.4984	-0.148923	15.6187	-2.56687	0.0384107	0.0923879	-4.17281	0.000603876	16.2528	0.862461	0.415403	0.580387	-9.07182	temp NS	osmo NS	1488	FALSE	NA	NA
Q80TE4_S1030___1	Q80TE4	Sipa1l2	Signal-induced proliferation-associated 1-like protein 2	SVTVKVVIIQPHEDGSPRRGCSELCRIPMVE	13.7667	13.4506	13.8395	14.1352	13.2365	13.1215	13.298	13.4406	14.3003	14.7339	0.133726	13.8317	3.47285	0.0110143	0.045222	-2.88236	-0.00404176	13.5917	-5.18588	0.00105657	0.0138185	-3.02479	temp UP	osmo DOWN	1030	FALSE	NA	NA
Q91ZU6_S5775___1	Q91ZU6	Dst	Dystonin	AELRALQEDILLRKQSVDQALLNGLELLKQT	13.4241	13.2684	13.5039	13.3369	13.9675	13.8742	12.7661	12.9881	14.1642	14.132	0.152232	13.4571	5.21267	0.0013925	0.0182639	-0.709692	0.00250216	13.5625	2.72756	0.0278078	0.0985002	-6.5499	temp UP	osmo NS	5775	FALSE	NA	NA
Q8R0S2_S496___1	Q8R0S2	Iqsec1	IQ motif and SEC7 domain-containing protein 1	EQTLSKQTYHKETRNSWDSPAFSNDVIRKRH	16.4188	16.2148	16.1903	16.3789	16.4415	16.4951	16.3442	16.2676	15.755	15.973	-0.0493846	16.1622	-1.73852	0.127346	0.213237	-5.35113	0.000918485	16.3566	1.42119	0.195847	0.354776	-8.46046	temp NS	osmo NS	496	TRUE	302	516
Q8R0S2_S401___1	Q8R0S2	Iqsec1	IQ motif and SEC7 domain-containing protein 1	KRQSAYERSLGGQQGSPKHGPHGGPPKGLPR	12.7908	13.0236	12.353	12.9942	12.7037	13.3541	12.0207	12.2832	14.4875	14.8285	0.296707	13.2391	5.73328	0.000814458	0.0153291	-0.149274	0.00177664	12.8699	1.33326	0.221874	0.384843	-8.56989	temp UP	osmo NS	401	TRUE	302	516
Q8R0S2_S348___1	Q8R0S2	Iqsec1	IQ motif and SEC7 domain-containing protein 1	KEDKADTDTSCRSTPSLERPEPRLRVEHLPL	14.1823	14.6665	14.0717	14.338	14.3239	14.4275	13.3948	13.515	15.701	16.3509	0.308377	14.6351	6.26525	0.00048721	0.0132454	0.383851	0.00085409	14.335	0.910639	0.391073	0.559115	-9.028	temp UP	osmo NS	348	TRUE	302	516
B1AVY7_S1145___1	B1AVY7	Kif16b	Kinesin-like protein;Kinesin-like protein KIF16B	RAIGDANHTPADVMKSNEELHNGTTQRKLKY	14.3158	14.2345	14.751	14.5863	14.681	14.5429	14.3804	14.2585	14.0232	15.4289	0.0447392	14.4402	0.818515	0.441048	0.54387	-6.40048	-0.000283507	14.5186	-0.290225	0.779578	0.865736	-9.42645	temp NS	osmo NS	1145	TRUE	1138	1156
B1AVY7_S662___1	B1AVY7	Kif16b	Kinesin-like protein;Kinesin-like protein KIF16B	VQRQIRKQEESLKRRSFHIENKLKDLLAEKE	13.1206	13.5299	13.755	14.0568	13.1833	13.766	12.9847	13.3438	13.6824	14.4451	0.104249	13.5177	2.37323	0.0507423	0.110462	-4.45386	-0.00215655	13.5686	-1.5765	0.156446	0.306397	-8.25777	temp NS	osmo NS	662	FALSE	NA	NA
Q9Z2A5_S166___1	Q9Z2A5	Ate1	Arginyl-tRNA--protein transferase 1	ESEEKEKEKSIKKEGSKEFIHPQSIEEKLGS	17.1604	17.2448	16.6699	16.6244	16.8456	16.818	16.6625	16.6523	16.6578	16.5147	0.00314148	16.8154	0.0806375	0.938073	0.955287	-6.75851	0.000923169	16.8939	0.826988	0.433998	0.596564	-9.10283	temp NS	osmo NS	166	TRUE	149	187
Q71LX4_S2172___1	Q71LX4	Tln2	Talin-2	ELTVFQSKDIPEKTSSPEESIRMTKGITMAT	16.5919	16.7219	16.6817	16.7884	17.0088	16.741	16.2768	16.3489	16.749	17.0338	0.071969	16.6204	3.00769	0.0206489	0.0634712	-3.5363	0.000699198	16.7556	0.957154	0.368593	0.537124	-8.98389	temp NS	osmo NS	2172	FALSE	NA	NA
Q6PB70_S709___1	Q6PB70	Ano8	Anoctamin-8	FTLAEEDDEPEGPPGSPGPEPQTVLLRRARG	15.3372	15.3804	15.1591	15.272	15.4902	15.3985	15.3667	15.2394	14.3212	14.1984	-0.11596	14.9739	-2.6069	0.0362758	0.0887501	-4.11469	0.00114402	15.3396	2.05634	0.0764701	0.1922	-7.5752	temp NS	osmo NS	709	TRUE	615	725
Q6PB70_S681___1	Q6PB70	Ano8	Anoctamin-8	RRRPGPSPDGLLEEGSPTMVEKGLEPGVFTL	16.5769	16.5588	16.1458	16.5313	16.7817	17.0136	16.6165	16.598	15.1889	15.1268	-0.163495	16.111	-3.15387	0.0168938	0.0567031	-3.32826	0.00279538	16.6014	3.55161	0.00845312	0.0469869	-5.29148	temp NS	osmo UP	681	TRUE	615	725
O08739_S96___1	O08739	Ampd3	AMP deaminase 3	AKRKKSFKMIRSQSLSLQMPTQQDWKGPPTA	18.9095	18.8297	19.4734	19.5524	19.0266	19.0535	18.1117	18.0259	18.532	18.3688	0.0591772	18.4629	1.56032	0.164308	0.258237	-5.58706	-0.00236433	19.1408	-2.32717	0.0507634	0.145856	-7.1665	temp NS	osmo NS	96	TRUE	89	127
A0A1L1ST22_S241___1	A0A1L1ST22	Clasp2		VQNSGGMILSVCKDKSFDDEESVDGNRPSSA	17.4087	17.3703	16.8003	16.5271	16.7581	16.9256	17.137	16.9644	16.0585	15.7855	-0.119777	16.7874	-1.94043	0.0950931	0.171406	-5.07292	0.000890435	16.965	0.592128	0.571338	0.71313	-9.27962	temp NS	osmo NS	241	FALSE	NA	NA
P52480_S77___1	P52480	Pkm	Pyruvate kinase PKM	KEMIKSGMNVARLNFSHGTHEYHAETIKNVR	15.0341	15.1375	15.6907	15.424	15.0554	14.9958	15.0978	15.0877	16.0287	16.0735	0.107424	15.4099	2.7214	0.030827	0.0803177	-3.94863	-0.00265837	15.2229	-3.4308	0.0100117	0.0517758	-5.47266	temp NS	osmo NS	77	FALSE	NA	NA
O54818_S136___1	O54818	Tpd52l1	Tumor protein D53	ISKKFGDMRNSSTFKSFEERVETTVASLKTK	15.8047	16.0013	15.6624	15.5902	15.4859	15.5409	15.7446	15.8259	16.175	17.0978	0.0979395	16.1082	2.19973	0.0652414	0.130555	-4.70441	-0.00056456	15.6809	-0.614557	0.557193	0.7015	-9.26498	temp NS	osmo NS	136	FALSE	NA	NA
Q9Z1X4_S60___1	Q9Z1X4	Ilf3	Interleukin enhancer-binding factor 3	VSDWIDEQEKGNSELSEAENMDTPPDDESKE	15.6854	15.3674	15.9514	16.0156	15.6421	15.5934	15.2681	15.0011	16.1842	16.6492	0.151906	15.6926	4.06927	0.00515346	0.0309677	-2.08532	-0.0018286	15.7092	-2.06302	0.0757027	0.190866	-7.56527	temp UP	osmo NS	60	TRUE	52	86
Q9Z1X4_S814___1	Q9Z1X4	Ilf3	Interleukin enhancer-binding factor 3	GGSDYSYDSKFNYSGSGGRSGGNSYGSSGSS	14.6419	14.672	14.9481	14.9041	14.6398	14.809	14.644	14.3505	15.2564	15.7154	0.114225	14.88	3.03591	0.01986	0.0619504	-3.49599	-0.00100855	14.7691	-1.50833	0.172761	0.326312	-8.34812	temp NS	osmo NS	814	TRUE	690	898
Q9Z1X4_S382___1	Q9Z1X4	Ilf3	Interleukin enhancer-binding factor 3	ITPMKRPMEEDGEEKSPSKKKKKIQKKEEKA	15.6941	15.8365	16.1301	16.3331	15.842	16.2549	15.4172	15.5716	18.2593	18.4905	0.32886	16.5449	3.79581	0.00725186	0.0365993	-2.44434	-0.000915625	16.0151	-0.807	0.44473	0.605731	-9.11983	temp UP	osmo NS	382	TRUE	356	407
Q9JI91_S160___1	Q9JI91	Actn4;Actn1;Actn2;Actn3	Alpha-actinin-2;Alpha-actinin-3;Alpha-actinin-4;Alpha-actinin-1	GMIWTIILRFAIQDISVEETSAKEGLLLWCQ	21.8582	22.0579	22.202	22.2727	21.2862	21.3263	22.3268	22.3279	19.6219	19.4824	-0.319042	21.2792	-4.10109	0.00495629	0.0306332	-2.04428	-0.0046554	21.8339	-6.57812	0.000240072	0.00661907	-1.381	temp DOWN	osmo DOWN	160	FALSE	NA	NA
P57780_S304___1	P57780	Actn4;Actn1	Alpha-actinin-4;Alpha-actinin-1	NQENEHLMEDYERLASDLLEWIRRTIPWLED;NQENEQLMEDYEKLASDLLEWIRRTIPWLEN	13.8382	13.4587	14.3668	13.9703	13.3992	13.5833	13.7556	13.6047	14.7816	15.1252	0.142274	14.094	2.6841	0.032501	0.0827754	-4.00269	-0.00338644	13.7694	-3.42355	0.0101146	0.0520784	-5.48359	temp NS	osmo NS	304	FALSE	NA	NA
P57780_S368___1	P57780	Actn4;Actn1	Alpha-actinin-4;Alpha-actinin-1	QLEINFNTLQTKLRLSNRPAFMPSEGRMVSD	16.8417	16.6139	16.9623	16.8131	16.7307	16.455	16.2419	15.7838	17.3373	17.3324	0.162981	16.6918	5.80411	0.00075914	0.0149765	-0.0760494	-0.00147416	16.7361	-2.0433	0.0779911	0.194543	-7.59456	temp UP	osmo NS	368	FALSE	NA	NA
Q8BY87_S849___1	Q8BY87	Usp47	Ubiquitin carboxyl-terminal hydrolase 47	GSYSKRTAYQKAGGDSGNVDDDCERVKGPAG	12.0276	12.892	11.4697	11.9661	12.2443	12.4031	11.1883	11.5925	12.8146	13.5024	0.220287	12.3362	4.88939	0.00197813	0.0208428	-1.07804	0.00302883	12.1671	1.79545	0.113188	0.247386	-7.95508	temp UP	osmo NS	849	TRUE	836	872
Q8BY87_S934___1	Q8BY87	Usp47	Ubiquitin carboxyl-terminal hydrolase 47	STSVDNRELEQHIQTSDPENFQSEERSDSDV	16.0098	15.708	16.1246	15.7962	16.1439	16.018	15.6995	15.5832	16.1408	16.312	0.0701123	15.9089	2.70543	0.0315321	0.081393	-3.97176	0.000602579	15.9668	0.697742	0.506583	0.659143	-9.20646	temp NS	osmo NS	934	TRUE	878	1025
Q8BY87_S945___1	Q8BY87	Usp47	Ubiquitin carboxyl-terminal hydrolase 47	HIQTSDPENFQSEERSDSDVNNDRSTSSVDS	13.8188	13.4363	13.748	13.5011	14.0898	14.1066	13.321	13.1184	13.7157	13.8731	0.0728327	13.5472	2.74804	0.029687	0.0785277	-3.91006	0.00236842	13.7834	2.55172	0.0361799	0.116613	-6.82157	temp NS	osmo NS	945	TRUE	878	1025
Q8BY87_S1014___1	Q8BY87	Usp47	Ubiquitin carboxyl-terminal hydrolase 47	ANEGKKETWDTAEEDSGTDSEYDESGKSRGD	18.325	18.3439	17.8483	17.7106	18.1725	18.1257	18.4127	18.463	17.1519	16.9286	-0.158991	17.9375	-3.33408	0.0132435	0.0495983	-3.07485	0.00184806	18.0877	1.9289	0.0926701	0.218064	-7.76291	temp DOWN	osmo NS	1014	TRUE	878	1025
Q8BY87_S832___1	Q8BY87	Usp47	Ubiquitin carboxyl-terminal hydrolase 47	RHANTIRLFVLLPEQSPGSYSKRTAYQKAGG	15.8395	15.7684	16.1102	16.001	15.6318	15.6652	15.7101	15.7818	15.1809	15.5252	-0.0429168	15.6343	-1.45156	0.191543	0.29021	-5.72529	-0.00203541	15.836	-3.66856	0.00718982	0.0425705	-5.11758	temp NS	osmo DOWN	832	FALSE	NA	NA
Q8BY87_S911___1	Q8BY87	Usp47	Ubiquitin carboxyl-terminal hydrolase 47	DSSKSTETSDFENIESPLNERGSSTSVDNRE	17.2053	17.0443	16.896	16.7825	16.945	16.8903	16.7114	16.5617	17.5138	17.7713	0.122883	17.1346	4.84516	0.00207779	0.0211227	-1.12968	0.000391979	16.9606	0.502045	0.630172	0.758123	-9.33335	temp UP	osmo NS	911	TRUE	878	1025
Q9JMC3_S108___1	Q9JMC3	Dnaja4	DnaJ homolog subfamily A member 4	YDQGGEQAIKEGGSGSPSFSSPMDIFDMFFG	16.5411	16.3172	16.3582	16.391	16.3769	16.3998	16.5707	16.5397	16.9301	16.9372	0.0398981	16.6393	1.32798	0.227406	0.331382	-5.87597	6.87597e-05	16.3973	0.113925	0.912315	0.949294	-9.4666	temp NS	osmo NS	108	FALSE	NA	NA
Q91W89_S479___1	Q91W89	Man2c1	Alpha-mannosidase;Alpha-mannosidase 2C1	GGGPTQTMLDRLKRLSNTDGLPRVQLSSPGQ	16.0946	15.903	16.007	16.1246	16.1981	16.1404	17.3175	16.334	15.2207	15.4002	-0.186962	16.045	-4.56917	0.00284141	0.0239602	-1.45881	0.000517045	16.078	0.796916	0.450213	0.611022	-9.12828	temp DOWN	osmo NS	479	FALSE	NA	NA
Q1HFZ0_S748___1	Q1HFZ0	Nsun2	tRNA (cytosine(34)-C(5))-methyltransferase	EKKKEGVILTNENAASPEQPGDEDAKQTAQD	20.0355	20.0562	20.1707	20.1798	19.9374	19.9231	19.9243	20.1453	19.4511	19.2254	-0.0779598	19.8063	-2.28951	0.0572759	0.119555	-4.57502	-0.00122507	20.0504	-2.36438	0.0479869	0.140977	-7.10962	temp NS	osmo NS	748	TRUE	714	757
Q1HFZ0_S48___1	Q1HFZ0	Nsun2	tRNA (cytosine(34)-C(5))-methyltransferase	RRFQQPPQPEGEEDASDGGRKRGQAGWEGGY	18.1967	18.1843	18.5279	18.5909	18.379	18.45	18.2431	18.2336	18.0115	18.2091	-0.0153481	18.1797	-0.684938	0.516246	0.613884	-6.5053	-0.000724681	18.3881	-0.880917	0.405957	0.572842	-9.05526	temp NS	osmo NS	48	FALSE	NA	NA
Q8BHL8_S120___1	Q8BHL8	Psmf1	Proteasome inhibitor PI31 subunit	IITPIHEQWEKARANSPPREFPPATAREVDP	19.0102	18.8731	18.8193	18.9341	18.9613	19.0287	18.9143	18.9387	18.7723	19.1027	0.00154725	18.9352	0.0631355	0.951491	0.965377	-6.75993	0.000591406	18.9378	1.03165	0.334648	0.505065	-8.90973	temp NS	osmo NS	120	FALSE	NA	NA
Q8BHL8_S156___1	Q8BHL8	Psmf1	Proteasome inhibitor PI31 subunit	HRPHTSRQPAWRDPLSPFAVGGDDLDPFGCQ	15.6564	15.3669	15.3115	15.387	15.5224	15.3426	15.0659	14.9519	15.7175	16.1177	0.112258	15.4794	4.07507	0.00511688	0.0309633	-2.07782	0.000416321	15.4311	0.567856	0.586877	0.724989	-9.2949	temp UP	osmo NS	156	TRUE	149	181
P55302_S45___1	P55302	Lrpap1	Alpha-2-macroglobulin receptor-associated protein	YSREKNEPEMAAKRESGEEFRMEKLNQLWEK	11.4951	11.1497	10.982	11.1567	11.6989	11.5101	11.0936	11.0692	11.6315	11.6147	0.0657185	11.3423	2.64119	0.0345451	0.0860518	-4.06491	0.0026756	11.3321	3.51315	0.008919	0.0485345	-5.34899	temp NS	osmo UP	45	TRUE	33	54
P55302_S237___1	P55302	Lrpap1	Alpha-2-macroglobulin receptor-associated protein	RLRSINQGLDRLRKVSHQGYGSTTEFEEPRV	14.7304	14.3325	15.1035	14.7244	14.2084	13.8298	14.4913	14.1396	15.3839	15.1148	0.109236	14.6988	3.07947	0.0187043	0.059994	-3.43389	-0.00447406	14.4882	-4.39722	0.00274409	0.0239643	-4.07281	temp NS	osmo DOWN	237	FALSE	NA	NA
P55302_S243___1	P55302	Lrpap1	Alpha-2-macroglobulin receptor-associated protein	QGLDRLRKVSHQGYGSTTEFEEPRVIDLWDL	15.046	14.817	15.2632	15.084	14.7844	14.8817	14.9784	14.9504	15.322	15.1535	0.0300112	15.0446	1.1592	0.285802	0.392394	-6.06873	-0.00170274	14.9794	-2.54294	0.0366608	0.117564	-6.83513	temp NS	osmo NS	243	FALSE	NA	NA
Q8C5L3_S116___1	Q8C5L3	Cnot2	CCR4-NOT transcription complex subunit 2	HSQVGQGIVIPSRTNSMSSSGLGSPNRSSPS	13.3277	12.6183	13.2921	12.7574	13.1798	12.7665	12.3713	12.1421	12.7348	12.9003	0.077571	12.6824	1.99372	0.0880105	0.161668	-4.99801	-0.000258152	12.9903	-0.188018	0.855896	0.916363	-9.45395	temp NS	osmo NS	116	TRUE	79	179
Q8C5L3_S124___1	Q8C5L3	Cnot2	CCR4-NOT transcription complex subunit 2	VIPSRTNSMSSSGLGSPNRSSPSIICMPKQQ	15.3291	15.2619	15.2425	15.3079	15.1299	14.8778	15.649	15.3977	15.1188	15.0074	-0.0563138	15.294	-2.38818	0.0496586	0.108994	-4.43219	-0.00135678	15.1915	-1.92293	0.0935066	0.218945	-7.77162	temp NS	osmo NS	124	TRUE	79	179
P58501_S182___1	P58501	Paxbp1	PAX3- and PAX7-binding protein 1	TCHAKDTNPEDGVVISEHGEDEMDMESEKEE	14.0519	13.9993	14.3017	14.1907	14.3218	14.472	14.3812	14.3742	13.9339	13.9131	-0.0581725	14.1089	-2.67788	0.032789	0.0832145	-4.01169	0.000753446	14.2229	0.885883	0.403442	0.570512	-9.05075	temp NS	osmo NS	182	TRUE	145	210
P58501_S264___1	P58501	Paxbp1	PAX3- and PAX7-binding protein 1	EPGKGRLVREDENDASDDEDDDEKRRIVFSV	18.6625	18.7415	18.5856	18.473	18.7158	18.5807	17.846	18.6527	17.2794	16.7476	-0.129481	17.9883	-1.67503	0.139508	0.228283	-5.43639	0.000594696	18.6265	0.955824	0.369222	0.537528	-8.98518	temp NS	osmo NS	264	TRUE	227	281
Q9WV30_S484___1	Q9WV30	Nfat5	Nuclear factor of activated T-cells 5	DPAGALNVNVKKEISSPARPCSFEEAMKAMK;PAAGALNVNVKKEISSPARPCSFEEAMKAMK	18.1724	17.7663	17.4712	17.4043	18.9709	18.64	17.8914	17.6723	17.6385	17.3282	-0.0296816	17.7449	-0.849501	0.424756	0.52849	-6.37397	0.00683858	18.0709	7.46054	0.000105228	0.00459148	-0.460058	temp NS	osmo UP	484	FALSE	NA	NA
Q9WV30_S542___1	Q9WV30	Nfat5	Nuclear factor of activated T-cells 5	TEDVTPMEVTSEKRSSPIFQTTKSIGSTQQT	16.8421	16.78	15.7701	15.8417	17.5879	17.5414	16.121	16.1056	16.5449	16.3276	0.0504929	16.4535	1.43249	0.196723	0.296268	-5.74902	0.00879383	16.7272	14.7231	9.14181e-07	0.00153968	4.87888	temp NS	osmo UP	542	FALSE	NA	NA
Q9Z191_S361___1	Q9Z191	Eya4	Eyes absent homolog;Eyes absent homolog 4	SSGSKSRGRGRKNNPSPPPDSDLERVFVWDL	13.9006	13.9867	13.783	13.9014	13.9954	14.317	13.3833	12.9678	14.3811	17.4251	0.321831	14.3408	2.74089	0.0299885	0.0789372	-3.92041	0.00157	13.9807	2.24064	0.0578642	0.15972	-7.29822	temp NS	osmo NS	361	FALSE	NA	NA
Q9DBR7_S507___1	Q9DBR7	Ppp1r12a	Protein phosphatase 1 regulatory subunit 12A	TRLAYVTPTIPRRLASTSDIEEKENRESSSL	19.0501	19.0208	19.0694	19.7548	18.9426	19.2519	18.3558	18.2429	18.0638	17.7431	-0.0294136	18.4127	-0.500254	0.632818	0.714982	-6.62298	-0.00157421	19.1816	-1.31384	0.228015	0.391729	-8.59349	temp NS	osmo NS	507	TRUE	446	555
Q9DBR7_S509___1	Q9DBR7	Ppp1r12a	Protein phosphatase 1 regulatory subunit 12A	LAYVTPTIPRRLASTSDIEEKENRESSSLRT	18.1915	17.7966	18.5005	18.4801	18.6142	18.4796	18.2732	18.0404	17.915	17.8866	-0.0320581	18.0172	-1.21687	0.264558	0.370151	-6.00472	0.000283126	18.3437	0.211319	0.838319	0.906038	-9.4487	temp NS	osmo NS	509	TRUE	446	555
Q9DBR7_S994___1	Q9DBR7	Ppp1r12a	Protein phosphatase 1 regulatory subunit 12A	LEMEKRERRALERRISEMEEELKMLPDLKAD	18.4789	18.367	18.5231	18.4238	18.4995	18.519	18.1117	18.0484	17.907	18.047	-0.00456653	18.16	-0.145298	0.888726	0.920203	-6.75025	0.000179	18.4685	0.31336	0.762622	0.854612	-9.41862	temp NS	osmo NS	994	FALSE	NA	NA
Q9DBR7_S861___1	Q9DBR7	Ppp1r12a	Protein phosphatase 1 regulatory subunit 12A	REKRRSTGVSFWTQDSDENEQERQSDTEDGS	18.7484	18.4719	18.4112	18.3584	18.8914	18.7261	19.1017	19.042	18.0717	18.1741	-0.115938	18.6016	-4.70016	0.00244584	0.0227222	-1.30112	0.00211975	18.6013	3.16988	0.0145263	0.0648638	-5.86873	temp DOWN	osmo NS	861	TRUE	560	928
Q9DBR7_S870___1	Q9DBR7	Ppp1r12a	Protein phosphatase 1 regulatory subunit 12A	SFWTQDSDENEQERQSDTEDGSSKRETQTDS	19.6786	19.5707	19.904	19.999	19.8165	19.7395	19.5225	19.5878	18.5218	18.6261	-0.108719	19.2513	-2.51549	0.0413444	0.0966718	-4.24742	-0.000867555	19.7847	-1.14861	0.28635	0.454752	-8.78506	temp NS	osmo NS	870	TRUE	560	928
Q9DBR7_S666___1	Q9DBR7	Ppp1r12a	Protein phosphatase 1 regulatory subunit 12A	AKTPPGSSSAGTQSRSYLTPVRDEESESQRK;TTTAGTVSEVRERRRSYLTPVRDEESESQRK	16.3406	16.1213	17.0474	16.9139	16.8415	16.8056	16.3822	16.2443	16.2505	16.5048	0.00555033	16.3073	0.217918	0.833946	0.877865	-6.73538	-0.000785712	16.6784	-0.507044	0.626825	0.755363	-9.33058	temp NS	osmo NS	666	TRUE	560	928
Q9DBR7_S902___1	Q9DBR7	Ppp1r12a	Protein phosphatase 1 regulatory subunit 12A	SRYDSSSTSSSDRYDSLLGRSASYSYLEDRK	16.4997	15.4132	16.8861	16.0268	16.9234	16.1255	15.4414	15.1899	15.9355	15.9303	0.0823609	15.735	1.81455	0.114117	0.196064	-5.24752	0.000339935	16.3124	0.140591	0.891929	0.937142	-9.46276	temp NS	osmo NS	902	TRUE	560	928
Q8CFG8_S99___1	Q8CFG8	C1sb;C1s1;C1sa	Complement C1s-B subcomponent;Complement C1s-B subcomponent heavy chain;Complement C1s-B subcomponent light chain;Complement C1s-A subcomponent;Complement C1s-A subcomponent heavy chain;Complement C1s-A subcomponent light chain	EEGRLCGQRTSKSPNSPIIEEFQFPYNKLQV	16.1818	15.9019	16.7393	16.4306	15.2957	15.3996	14.9921	14.5103	18.5702	18.3274	0.441377	16.414	7.01093	0.000249808	0.0111071	1.06942	-0.00618685	15.9915	-7.96716	6.78042e-05	0.00382194	0.0319403	temp UP	osmo DOWN	99	FALSE	NA	NA
Q68EF0_S147___1	Q68EF0	Rab3ip	Rab-3A-interacting protein	DDIFGLSTDSLSRLRSPSVLEVREKGYERLK	13.1932	13.0947	13.3631	13.2639	12.7975	12.4489	12.8876	12.5816	14.4433	15.0078	0.231833	13.5347	4.23074	0.00423459	0.0284711	-1.87869	-0.00345139	13.0269	-4.30553	0.00308427	0.0257999	-4.20036	temp UP	osmo DOWN	147	FALSE	NA	NA
P35822_S856___1	P35822	Ptprk	Protein-tyrosine-phosphatase;Receptor-type tyrosine-protein phosphatase kappa	SRLLDVPRYLCEGTESPYQTGQLHPAIRVAD	15.2812	15.0802	15.7733	15.6594	15.223	15.2833	15.3263	15.3161	15.0024	15.1464	-0.0305703	15.1921	-1.33481	0.225278	0.328854	-5.86784	-0.00231602	15.3834	-2.62611	0.0323593	0.108838	-6.70673	temp NS	osmo NS	856	FALSE	NA	NA
Q8VCM3_S17___1	Q8VCM3	Zfyve21	Zinc finger FYVE domain-containing protein 21	SSGVAARRDAKKLVRSPSGLRMVPEHRAFGS	12.74	12.5976	12.7807	12.6986	12.2172	12.2979	11.9771	12.3665	12.3263	12.9671	0.0634529	12.4958	1.80559	0.115604	0.197845	-5.25981	-0.00241058	12.5553	-3.57984	0.00812778	0.0458615	-5.24937	temp NS	osmo DOWN	17	FALSE	NA	NA
P59764_S1709___1	P59764	Dock4	Dedicator of cytokinesis protein 4	ASPNVTSSAPSSARASPLLSDKHKHSRENSC	16.1969	16.416	17.0268	17.0499	17.2759	17.2883	17.516	17.2308	15.3468	14.3925	-0.302807	16.1832	-6.21828	0.000509156	0.0132986	0.338312	0.0012189	16.8756	0.640684	0.540979	0.688364	-9.24731	temp DOWN	osmo NS	1709	TRUE	1657	1978
P59764_S1726___1	P59764	Dock4	Dedicator of cytokinesis protein 4	LLSDKHKHSRENSCLSPRDRPCSAIYPTPVE	14.3436	14.8557	13.9654	14.7202	15.2881	15.6851	14.619	14.7793	13.6596	13.2455	-0.141951	14.2505	-2.93015	0.0229943	0.0674584	-3.64743	0.00571886	14.8097	3.70922	0.00679951	0.0412513	-5.05749	temp NS	osmo UP	1726	TRUE	1657	1978
P59764_S1640___1	P59764	Dock4	Dedicator of cytokinesis protein 4	PASMSPDGTRVIPRRSPLSYPAVNRYSSSSL	13.2006	13.2024	13.9196	13.8032	13.9765	14.1365	14.2363	14.1167	12.6155	12.7428	-0.187966	13.3524	-8.46015	7.90326e-05	0.00797461	2.22324	0.000975442	13.7065	0.57212	0.58413	0.722949	-9.29225	temp DOWN	osmo NS	1640	TRUE	1615	1642
Q9D4H4_S857___1	Q9D4H4	Amotl1	Angiomotin-like protein 1	VPSIAAATGTHSRQTSLTSSQLTEEKKEEKT	16.7261	16.7608	17.1528	17.3403	17.1105	17.1682	16.3688	16.4089	16.6862	17.1142	0.0646345	16.6775	2.49821	0.0423828	0.0983898	-4.27252	-0.000536071	17.0431	-0.481364	0.644114	0.768452	-9.34452	temp NS	osmo NS	857	TRUE	848	963
Q9D4H4_S853___1	Q9D4H4	Amotl1	Angiomotin-like protein 1	PARSVPSIAAATGTHSRQTSLTSSQLTEEKK	12.7175	12.7913	13.2342	13.2017	13.0452	13.1449	12.6535	12.6925	13.2313	13.3494	0.0709606	12.9059	2.5856	0.037396	0.0907118	-4.14562	-0.000614676	13.0225	-0.608591	0.560936	0.704442	-9.26892	temp NS	osmo NS	853	TRUE	848	963
Q80XK6_S1780___1	Q80XK6	Atg2b	Autophagy-related protein 2 homolog B	SFPGPKQASPNHRANSAEGGNGLEEDVSAEE	15.2903	15.3173	15.0229	15.044	14.887	15.0541	15.3524	15.2933	15.3688	15.4039	0.00673914	15.3377	0.310576	0.765509	0.825664	-6.70792	-0.000314378	15.1026	-0.369298	0.722207	0.826599	-9.3973	temp NS	osmo NS	1780	TRUE	1764	1793
Q80XK6_S1571___1	Q80XK6	Atg2b	Autophagy-related protein 2 homolog B	WHLYGGKDFATAPPTSPAKSYIPHSSPSQTP;WHLYGGKDFATAPPTSPAKSYISPHSSPSQT	17.036	17.1599	16.9573	17.1696	16.9113	17.1133	16.5515	16.6676	17.192	17.5893	0.097641	17.0327	3.78238	0.00737669	0.0368018	-2.46226	-0.000255779	17.0579	-0.379776	0.714736	0.820958	-9.39293	temp UP	osmo NS	1571	FALSE	NA	NA
Q9R002_S151___1	Q9R002	Ifi202	Interferon-activable protein 202	AAPNQMFEVPKNIIRSAKETLKISKIKELDS	12.4116	13.1209	13.0171	13.2232	12.7538	12.879	11.4906	11.5456	15.0619	15.5116	0.448485	13.1904	6.40866	0.000426532	0.0129594	0.521102	-0.00151854	12.9009	-1.28592	0.237098	0.402081	-8.62704	temp UP	osmo NS	151	FALSE	NA	NA
P0DOV1_S179___1	P0DOV1			PPPTPPSSSLNKKRKSMREEETGVKKSKAAK;TSTAQAGTSTAQKRKSMREEETGVKKSKAAK	16.0139	17.0002	15.59	15.7483	15.9162	16.0642	14.6894	15.2254	16.1766	16.5475	0.189293	15.9422	3.25544	0.0147197	0.0527049	-3.18499	0.00160522	16.0555	0.798491	0.449353	0.610368	-9.12696	temp NS	osmo NS	179	TRUE	81	195
E9Q5C9_S561___1	E9Q5C9	Nolc1		ANGTPASLNGKAAKESEEEEEEEETEEKKKA	21.3098	21.0912	21.3534	21.0146	21.2326	20.9543	21.066	20.9799	20.3361	19.7893	-0.104158	20.7621	-2.02278	0.0843716	0.156827	-4.95696	-0.00045279	21.1593	-0.545909	0.60113	0.735901	-9.30821	temp NS	osmo NS	561	TRUE	64	634
E9Q5C9_S624___1	E9Q5C9	Nolc1		PNTFPKRKKGERRASSPFRRVREEEIEVDSR	15.2794	15.8172	14.9551	15.6588	15.871	15.948	14.0112	15.1619	16.8413	16.6741	0.263327	15.6309	4.99227	0.00176629	0.0198063	-0.959085	0.00301245	15.5882	2.37194	0.0474415	0.139851	-7.09804	temp UP	osmo NS	624	TRUE	64	634
Q80XQ2_S584___1	Q80XQ2	Tbc1d5	TBC1 domain family member 5	SPSIESLPGGREFTGSPPPSATKKDSFFSNI	18.5179	18.3665	17.8532	17.9457	18.5846	18.473	17.9742	18.068	17.7972	17.6431	-0.0251835	18.0612	-0.625955	0.551951	0.645651	-6.54645	0.00314675	18.2901	4.1519	0.00376187	0.0288748	-4.41666	temp NS	osmo UP	584	TRUE	470	591
Q80XQ2_S552___1	Q80XQ2	Tbc1d5	TBC1 domain family member 5	QHQQQQQQQRLMKSESMPVQLNKGQSSKTIS	14.1135	13.5066	14.0631	13.6774	13.9812	13.8126	12.8551	12.497	13.9861	14.0955	0.176329	13.509	4.95493	0.00184011	0.0201787	-1.00207	0.000133154	13.8591	0.121095	0.906826	0.945682	-9.46565	temp UP	osmo NS	552	TRUE	470	591
Q80XQ2_S569___1	Q80XQ2	Tbc1d5	TBC1 domain family member 5	PVQLNKGQSSKTISSSPSIESLPGGREFTGS	15.8529	15.5467	15.4648	15.4838	15.6387	15.6139	15.0142	15.2935	16.4352	16.8707	0.179409	15.8355	4.94084	0.00186885	0.0202796	-1.01834	0.000760057	15.6001	1.04721	0.327871	0.498114	-8.89371	temp UP	osmo NS	569	TRUE	470	591
Q9QYY8_S242___1	Q9QYY8	Spast	Spastin	GAVPKRKDPLTHASNSLPRSKTVLKSGSAGL	13.8204	13.2215	13.5935	13.7938	13.6144	13.3927	12.8079	13.0367	13.2946	13.1149	0.0439166	13.216	1.13893	0.293604	0.400456	-6.09075	-0.000950333	13.5727	-0.928372	0.382386	0.550542	-9.01139	temp NS	osmo NS	242	TRUE	217	307
Q9QYY8_S99___1	Q9QYY8	Spast	Spastin	LMAAKRSSGTAPAPASPSPPEPGPGGEAESV	13.6771	13.4859	13.64	13.5583	13.7519	13.3139	13.2735	13.3506	14.0541	14.0823	0.0903721	13.6539	3.6119	0.00918283	0.0409661	-2.69199	-0.000331427	13.5712	-0.406847	0.695587	0.806006	-9.38109	temp UP	osmo NS	99	TRUE	88	113
Q921Q7_S209___1	Q921Q7	Rin1	Ras and Rab interactor 1	QRPSEAPPIPRLKARSPQELDQGTGAALCFF	17.8966	17.7465	17.639	17.6143	17.9567	17.7182	17.7555	17.8869	17.2105	17.4723	-0.0538515	17.6614	-1.85258	0.108009	0.188315	-5.19515	0.00105391	17.7619	1.59302	0.152709	0.301844	-8.23556	temp NS	osmo NS	209	FALSE	NA	NA
Q921Q7_S457___1	Q921Q7	Rin1	Ras and Rab interactor 1	KPLRPILAARLRRRLSADGSLGRLAEGFRLA	15.7159	15.5481	15.5216	15.3393	15.7632	15.9008	15.5481	15.4811	15.6963	16.0393	0.0420432	15.6715	1.64046	0.146584	0.236976	-5.48227	0.00200771	15.6315	3.16593	0.0146092	0.0650922	-5.87475	temp NS	osmo NS	457	FALSE	NA	NA
Q921Q7_S257___1	Q921Q7	Rin1	Ras and Rab interactor 1	RSFKVRVSTETSSPLSPPAVPPPPVPVLPGT	15.159	14.7448	14.7676	15.0021	15.2171	15.1048	14.8854	15.1261	15.2695	16.437	0.0940279	15.2703	1.64339	0.145971	0.236298	-5.4784	0.00138032	14.9992	1.65921	0.138553	0.282717	-8.14552	temp NS	osmo NS	257	TRUE	228	283
Q8BX57_S470___1	Q8BX57	Pxk	PX domain-containing protein kinase-like protein	ERKRRKILARKKSKRSAVENSEEQPVKHSNS	15.1092	15.4048	15.3225	15.4304	15.1606	15.4399	14.6104	14.6686	15.2121	15.2342	0.0781164	15.0399	2.85692	0.0254702	0.0714926	-3.75279	-0.000380826	15.3112	-0.493876	0.63566	0.761591	-9.33782	temp NS	osmo NS	470	TRUE	429	553
Q8BX57_S57___1	Q8BX57	Pxk	PX domain-containing protein kinase-like protein	RGISAENSWQIVRRYSDFDLLNNSLQITGLS	15.9951	15.8211	16.1427	16.189	15.8776	15.921	15.3812	15.0061	17.1127	17.3708	0.244469	16.1145	5.97575	0.000641769	0.0141002	0.0985043	-0.0013328	15.9911	-2.12244	0.0691982	0.179289	-7.47651	temp UP	osmo NS	57	FALSE	NA	NA
Q07076_S311___1	Q07076	Anxa7	Annexin;Annexin A7	RLLVSMCQGNRDERQSVNHQMAQEDAQRLYQ	15.2148	15.4064	15.1289	14.9297	15.1089	15.0384	14.9985	14.655	15.6946	15.7149	0.108426	15.2807	4.27554	0.00401282	0.0277667	-1.82208	0.000221665	15.1378	0.263973	0.798974	0.879016	-9.43461	temp UP	osmo NS	311	FALSE	NA	NA
P48455_S471___1	P48455	Ppp3cc	Serine/threonine-protein phosphatase;Serine/threonine-protein phosphatase 2B catalytic subunit gamma isoform	EREAIRGFTIAHRIRSFEEARGLDRINERMP	14.2241	14.2797	13.4408	13.6104	14.0248	14.3169	13.3547	13.4288	14.2395	14.9157	0.150653	14.0738	4.70419	0.00243467	0.0227035	-1.29631	0.00322619	13.9828	2.95102	0.0199787	0.0793706	-6.20479	temp UP	osmo NS	471	TRUE	470	513
E9Q784_S242___1	E9Q784	Zc3h13		ASSAGKKERKAAVVASPLLDQQRNSKGNQSK	13.5929	13.3148	13.4259	13.3633	13.8691	13.8035	14.0113	13.9702	12.6804	12.5765	-0.163869	13.3577	-5.62088	0.000911786	0.0157156	-0.266935	0.00220857	13.5616	3.03886	0.0175681	0.0729952	-6.06958	temp DOWN	osmo NS	242	TRUE	170	538
E9Q784_S704___1	E9Q784	Zc3h13		ERDRRDNRERDQRPSSPIRHQGRSEELERDE	13.5027	13.7646	12.9211	13.5523	14.5906	14.7825	13.071	13.5899	12.6527	12.2042	-0.0950618	13.1308	-1.65566	0.143432	0.233143	-5.46215	0.00724943	13.8523	5.73582	0.000571593	0.010128	-2.34531	temp NS	osmo UP	704	TRUE	552	1559
E9Q784_S198___1	E9Q784	Zc3h13		ENMDKREEIIIQKEVSPEVVRSKLSPSPSLR	16.5477	16.2429	16.1906	16.0542	16.9923	16.8549	16.6609	16.6085	14.8157	14.676	-0.216904	15.9253	-3.82626	0.00697725	0.0359558	-2.40381	0.00400597	16.4804	5.35522	0.000870711	0.0127208	-2.81116	temp DOWN	osmo UP	198	TRUE	170	538
E9Q784_S64___1	E9Q784	Zc3h13		GSCLYGNTCRFIHGPSPRGKGYSSNYRRSPE	12.2034	12.0883	12.5654	12.2037	12.525	12.5595	11.9319	12.5302	11.1393	11.4937	-0.104391	11.8978	-2.51652	0.0412836	0.0966098	-4.24593	0.00078832	12.3576	0.802978	0.446911	0.607846	-9.12321	temp NS	osmo NS	64	TRUE	63	157
E9Q784_S1093___1	E9Q784	Zc3h13		NIEKKRKRSKGDSDVSDEEAAPQNKKKRGPR	15.2207	15.1248	15.0414	14.8881	15.739	15.7794	15.5353	15.6277	14.1437	13.9138	-0.182627	14.9277	-4.76188	0.00228099	0.0219861	-1.22775	0.00397231	15.2989	5.70149	0.000593247	0.0102252	-2.38652	temp DOWN	osmo UP	1093	TRUE	552	1559
E9Q784_S1069___1	E9Q784	Zc3h13		VERGNLETHEDSQVFSPKKGQKKKNIEKKRK	15.5473	14.7769	14.9577	14.6301	15.8392	15.4764	15.2504	15.1735	14.7126	14.2312	-0.0840894	14.9487	-1.92711	0.096949	0.173785	-5.09155	0.00431953	15.2046	3.32663	0.0116033	0.0565569	-5.63008	temp NS	osmo NS	1069	TRUE	552	1559
E9Q784_S265___1	E9Q784	Zc3h13		NSKGNQSKKKGPRTPSPPPPILEDIILGKKY	15.5537	15.1974	14.9786	14.6595	16.0472	15.8591	15.3065	15.1704	14.6167	14.8262	-0.0552322	15.1118	-1.53301	0.17079	0.265863	-5.62222	0.00567025	15.3826	6.72004	0.000209101	0.00627795	-1.22702	temp NS	osmo UP	265	TRUE	170	538
E9Q784_S1526___1	E9Q784	Zc3h13		AHSLGSGAGEGYEPISDDELDEILAGDAEKR	16.9231	16.7524	16.4933	16.0509	17.4217	17.0669	16.6826	17.627	15.2374	14.8886	-0.241265	16.3519	-3.57698	0.00960935	0.042061	-2.73955	0.00486113	16.7847	5.16599	0.00108114	0.0140329	-3.05014	temp DOWN	osmo UP	1526	TRUE	552	1559
E9Q784_S207___1	E9Q784	Zc3h13		IIQKEVSPEVVRSKLSPSPSLRKSSKSPKRK	14.9724	14.6429	14.5379	14.0879	15.0996	14.963	15.2866	15.1164	13.6263	13.1794	-0.20992	14.4707	-4.26717	0.00405325	0.027925	-1.83263	0.00359193	14.7173	3.77743	0.00619511	0.0387494	-4.95713	temp DOWN	osmo UP	207	TRUE	170	538
E9Q784_S110___1	E9Q784	Zc3h13		DVDSESQKRNTEEPSSPVRKESSRGRHRDKE	15.9634	16.1599	15.4632	15.8527	16.9027	16.9999	15.2066	15.8861	16.5277	16.5873	0.124009	16.0552	3.79623	0.00724797	0.0365975	-2.44378	0.00646677	16.2236	6.9408	0.000169398	0.00569975	-0.992092	temp UP	osmo UP	110	TRUE	63	157
E9Q784_S1086___1	E9Q784	Zc3h13		KKGQKKKNIEKKRKRSKGDSDVSDEEAAPQN	12.8453	12.7338	12.4015	12.407	13.0845	13.1458	13.7956	13.2406	13.46	13.8412	3.39584e-06	13.3194	6.26608e-05	0.999952	0.999952	-6.76219	0.00355473	12.7697	6.50812	0.000257207	0.00683384	-1.45781	temp NS	osmo UP	1086	TRUE	552	1559
E9Q784_S77___1	E9Q784	Zc3h13		GPSPRGKGYSSNYRRSPERPTGDLRERMKNK	16.2313	16.1257	15.8553	15.9028	16.6566	16.7811	16.2611	16.3297	15.0502	15.007	-0.144575	15.8341	-3.38344	0.0123991	0.0478307	-3.00611	0.00419906	16.2588	6.80414	0.000192866	0.00613204	-1.13688	temp DOWN	osmo UP	77	TRUE	63	157
E9Q784_S953___1	E9Q784	Zc3h13		RLLSQVVRPQESRSLSPSHLTEDRQGRWKEE	13.703	13.4453	13.4775	13.432	14.2831	13.9575	13.7987	13.6047	12.5322	12.6519	-0.127157	13.2893	-3.24084	0.0150127	0.0533729	-3.20551	0.00332797	13.7164	3.80508	0.00596681	0.0379421	-4.9166	temp NS	osmo UP	953	TRUE	552	1559
Q6P9J9_S903___1	Q6P9J9	Ano6	Anoctamin-6	KIKREKYLTQKLLHESHLKDLTKNMGIIAER	13.4854	13.4139	15.886	15.6882	13.2352	12.994	17.0969	15.0123	14.5948	15.0156	-0.193401	14.7698	-1.55492	0.165571	0.259592	-5.59404	-0.0133623	14.1171	-6.01375	0.0004253	0.00868039	-2.01725	temp NS	osmo DOWN	903	FALSE	NA	NA
Q9EP71_S318___1	Q9EP71	Rai14	Ankycorbin	ESVFFAEAPFKAEISSIQENKDRLSDSTAGA	17.2681	17.6754	17.6946	17.8034	17.3831	17.9487	16.375	16.4871	18.4423	18.5884	0.255188	17.4727	8.57766	7.25248e-05	0.00781509	2.3077	-0.000415458	17.6289	-0.357096	0.730949	0.832865	-9.40224	temp UP	osmo NS	318	FALSE	NA	NA
Q9EP71_S694___1	Q9EP71	Rai14	Ankycorbin	EHERLMHVSNLSRAKSEEALSEMKSQYSKVL	16.8198	16.8747	16.8467	16.5832	16.6844	16.826	15.1929	16.1766	18.5194	18.5267	0.342312	17.0183	6.6289	0.00034923	0.011996	0.726774	0.000201141	16.7724	0.290596	0.779306	0.865736	-9.42633	temp UP	osmo NS	694	TRUE	688	697
Q9EP71_S327___1	Q9EP71	Rai14	Ankycorbin	FKAEISSIQENKDRLSDSTAGADSLLDISSE	16.6989	16.7534	16.7532	16.5309	16.7241	16.5051	17.175	17.1759	16.8853	16.6133	-0.0570004	16.8836	-2.25101	0.0605628	0.124414	-4.63058	-0.000137257	16.6609	-0.198381	0.848067	0.913216	-9.45169	temp NS	osmo NS	327	TRUE	320	340
Q9EP71_S335___1	Q9EP71	Rai14	Ankycorbin	QENKDRLSDSTAGADSLLDISSEADQQDLLV	15.2275	15.2206	15.8151	15.9294	15.6773	15.7053	14.5189	14.4704	16.6187	16.5685	0.250481	15.4374	6.54063	0.000378136	0.0124796	0.645078	-0.000904773	15.5959	-0.696793	0.507143	0.659577	-9.20717	temp UP	osmo NS	335	TRUE	320	340
Q9EP71_S242___1	Q9EP71	Rai14	Ankycorbin	LSENAGIQNLLLSKISQDADLKTPTKPKQHD;LSENAGIQNLLLSKISQDADLKTPTKPKQLS	15.8949	15.431	16.1695	15.9718	15.2894	15.2774	14.487	14.3769	17.2274	17.4168	0.349533	15.8057	8.38982	8.3244e-05	0.0081235	2.17209	-0.00393622	15.6723	-4.7181	0.00184094	0.0189273	-3.63578	temp UP	osmo DOWN	242	FALSE	NA	NA
Q9EP71_S516___1	Q9EP71	Rai14	Ankycorbin	LSVQKQMKLGLLSQESADGYSHLREAPADED	17.1386	17.1567	17.5417	17.4252	17.0504	17.1825	16.4366	16.4742	17.8243	17.4738	0.148107	17.084	6.02392	0.000612604	0.0139684	0.146761	-0.00183502	17.2492	-2.81886	0.0242797	0.0899273	-6.40876	temp UP	osmo NS	516	TRUE	515	574
Q9EP71_S438___1	Q9EP71	Rai14	Ankycorbin	TSTTDNDVIIRQLQDSLHDLQKRLESSEAEK	14.9976	14.8421	15.6654	15.5375	15.1241	15.2077	14.5484	14.3994	15.8668	16.1946	0.183842	15.1415	4.82193	0.00213237	0.021416	-1.15693	-0.00217779	15.2291	-1.90101	0.0966375	0.223483	-7.80348	temp UP	osmo NS	438	FALSE	NA	NA
Q9EP71_S667___1	Q9EP71	Rai14	Ankycorbin	YREAQAELEDYRKRKSLEDAAEYIHKAEHER	17.8622	17.7284	17.8681	17.6956	17.9423	17.8512	17.5248	17.5004	18.8726	18.9075	0.160381	18.066	4.18493	0.00447542	0.029226	-1.9369	0.000574675	17.8246	0.944966	0.374388	0.542655	-8.99562	temp UP	osmo NS	667	FALSE	NA	NA
Q9EP71_S914___1	Q9EP71	Rai14	Ankycorbin	SLSQLSYSTSSSKRQSQQLDLLQQQVKQLQN	18.0583	17.9088	18.1644	18.2386	17.4837	17.5012	17.5841	17.6738	19.1806	18.9323	0.167463	18.223	4.44961	0.0032652	0.0254935	-1.6051	-0.00354528	17.8925	-5.61889	0.000649188	0.0108297	-2.48636	temp UP	osmo DOWN	914	FALSE	NA	NA
Q9EP71_S11___1	Q9EP71	Rai14	Ankycorbin	_____MKSLKAKFRKSDTNEWNKNDDRLLQA	17.7767	17.9709	17.8407	18.1437	17.6207	17.7684	17.2804	17.6659	18.0434	17.6396	0.0495206	17.7295	1.61728	0.151517	0.242889	-5.51281	-0.00148817	17.8535	-2.05219	0.076951	0.193109	-7.58136	temp NS	osmo NS	11	TRUE	7	12
Q9EP71_S480___1	Q9EP71	Rai14	Ankycorbin	TDTLCLNNTEISENGSDLSQKLKETQSKYEE	15.7446	15.4886	16.1863	15.9811	15.7401	15.6719	15.6219	15.5152	16.7664	16.8623	0.140813	15.9998	3.04692	0.0195608	0.0613863	-3.48028	-0.00188851	15.8021	-2.10706	0.0708263	0.182207	-7.49954	temp NS	osmo NS	480	TRUE	471	481
Q9JI10_S314___1	Q9JI10	Stk3	Serine/threonine-protein kinase 3;Serine/threonine-protein kinase 3 36kDa subunit;Serine/threonine-protein kinase 3 20kDa subunit	RHEEQQRELEEEEENSDEDELDSHTMVKTSS	20.8334	20.9505	20.9104	20.9681	20.8434	20.9326	20.7628	21.0405	19.6016	19.4579	-0.154184	20.4411	-2.95993	0.0220615	0.0657679	-3.60469	-0.000256408	20.9064	-0.459626	0.658933	0.779793	-9.35579	temp NS	osmo NS	314	TRUE	296	394
Q8BG09_S403___1	Q8BG09	Tmem184b	Transmembrane protein 184B	SLSGARDNEKTLLLSSDDEF___________	14.4414	14.4272	14.5849	14.5962	14.565	14.3547	14.6397	14.8127	13.5007	13.6753	-0.13371	14.2495	-4.13545	0.00475264	0.0299886	-2.00014	-0.000653663	14.4949	-1.06168	0.32167	0.491468	-8.87866	temp DOWN	osmo NS	403	FALSE	NA	NA
A2CG49_S1779___1	A2CG49	Kalrn;Trio	Kalirin;Triple functional domain protein	PGPKRPGNTLRKWLTSPVRRLSSGKADGHAK;PGPKRSTNTLKKWLTSPVRRLNSGKADGNIK	13.6104	13.5076	12.7492	13.0124	13.158	13.2479	13.4897	13.6784	11.8187	11.7814	-0.200755	12.981	-3.16096	0.0167315	0.0565055	-3.31823	0.00161058	13.2142	1.26736	0.243303	0.409102	-8.64908	temp NS	osmo NS	1779	TRUE	1703	1844
Q61097_S720___1	Q61097	Ksr1;Ksr2	Kinase suppressor of Ras 1;Kinase suppressor of Ras 2	LMDMLERLPKLNRRLSHPGHFWKSADRWRSR	14.3702	14.2624	14.1902	14.0308	14.022	14.0868	13.7816	14.0156	13.7337	13.4504	-0.0258825	13.9357	-0.623624	0.553392	0.646729	-6.54801	-0.000280598	14.1604	-0.367842	0.723248	0.827334	-9.39789	temp NS	osmo NS	720	FALSE	NA	NA
Q61097_S274___1	Q61097	Ksr1	Kinase suppressor of Ras 1	CRITFLPLARLRRTESVPSDINNPVDRAAEP	16.792	16.4328	17.0025	16.9252	16.7217	16.6763	17.0574	16.7365	16.6552	16.7701	-0.0264932	16.7407	-0.926294	0.386272	0.492123	-6.3049	-0.00132412	16.7584	-1.56832	0.158325	0.308532	-8.26872	temp NS	osmo NS	274	TRUE	264	278
Q61097_S400___1	Q61097	Ksr1	Kinase suppressor of Ras 1	LGVHEAEAEEPEAGKSEAEDDEEDEVDDLPS	17.0453	16.8281	17.1734	17.2604	17.4325	17.3238	17.0563	17.1225	16.6171	16.6078	-0.0566452	16.8795	-2.36063	0.0516748	0.111715	-4.47212	0.000805983	17.1773	0.821246	0.437063	0.599275	-9.10775	temp NS	osmo NS	400	TRUE	391	545
Q5XG73_S194___1	Q5XG73	Acbd5	Acyl-CoA-binding domain-containing protein 5	SSNAKAVNGKAESSDSGAESEEEEAQEELKG	16.0492	15.7597	15.9955	15.9089	16.0625	15.7325	16.2549	16.4092	15.9291	15.6594	-0.0690862	16.0103	-2.64141	0.0345346	0.0860405	-4.0646	-0.00027357	15.9181	-0.351493	0.734978	0.836078	-9.40445	temp NS	osmo NS	194	TRUE	173	218
Q5XG73_S198___1	Q5XG73	Acbd5	Acyl-CoA-binding domain-containing protein 5	KAVNGKAESSDSGAESEEEEAQEELKGAEQS	14.7227	14.4463	15.2161	14.9753	14.2273	14.1453	15.5695	15.4566	14.5253	14.4146	-0.136026	14.8558	-4.81943	0.00213833	0.021416	-1.15986	-0.00454709	14.6222	-6.31294	0.000312635	0.00740969	-1.67509	temp DOWN	osmo DOWN	198	TRUE	173	218
Q5XG73_S403___1	Q5XG73	Acbd5	Acyl-CoA-binding domain-containing protein 5	FSSVRRGRGNRIPHLSEGPKGRQVGSGGDGE;SSVRRGRVGNRIPHLSEGPKGRQVGSGGDGE	13.1876	12.9052	14.5311	13.7914	13.164	13.1349	12.1622	12.3684	12.7141	12.6681	0.0637291	12.6676	1.71393	0.131932	0.218833	-5.3843	-0.00505895	13.4524	-2.92698	0.0206972	0.0811906	-6.24185	temp NS	osmo NS	403	TRUE	344	418
Q8K0F1_S466___1	Q8K0F1	Tbc1d23	TBC1 domain family member 23	SGYGHWIASTSGSRGSISSVDGESCNGSNDR	13.5865	13.5555	13.6756	13.7768	14.0521	13.8318	13.6967	13.5902	13.1064	13.2366	-0.0544477	13.462	-2.16145	0.0689716	0.13583	-4.75937	0.00107844	13.7464	1.30968	0.229348	0.393207	-8.59852	temp NS	osmo NS	466	FALSE	NA	NA
Q8K0F1_S469___1	Q8K0F1	Tbc1d23	TBC1 domain family member 23	GHWIASTSGSRGSISSVDGESCNGSNDRGMK	13.1202	12.931	13.4014	13.2977	13.3672	13.0414	12.9857	12.915	13.339	13.3937	0.0482346	13.1141	1.96027	0.0923925	0.16785	-5.04509	-0.000726431	13.1931	-0.808468	0.443936	0.605276	-9.11859	temp NS	osmo NS	469	TRUE	467	476
Q91VM5_S323___1	Q91VM5	Rbmxl1;Rbmx	RNA binding motif protein, X-linked-like-1;RNA-binding motif protein, X chromosome;RNA-binding motif protein, X chromosome, N-terminally processed	DDYSSSRDGYGGSRDSYSSSRSDLYSSGRDR	12.529	12.0886	14.1248	13.9106	13.1212	13.2471	12.0483	11.8183	13.5992	12.5443	0.13545	12.438	2.8037	0.0274463	0.0747226	-3.82958	-0.00416806	13.1702	-1.4566	0.186151	0.342811	-8.41525	temp NS	osmo NS	323	TRUE	61	388
Q91VM5_S186___1	Q91VM5	Rbmxl1	RNA binding motif protein, X-linked-like-1	SSGMGGRTPVSRGRDSYGGPPRREPLPSRRD	13.5782	13.6776	14.5723	14.5939	14.1724	14.2768	13.1136	13.0185	14.4476	14.4781	0.168255	13.7189	6.08636	0.00057699	0.0138926	0.208852	-0.00179263	14.1452	-1.03426	0.333503	0.503983	-8.90706	temp UP	osmo NS	186	TRUE	61	388
Q91VM5_S205___1	Q91VM5	Rbmxl1;Rbmx	RNA binding motif protein, X-linked-like-1;RNA-binding motif protein, X chromosome;RNA-binding motif protein, X chromosome, N-terminally processed	PPRREPLPSRRDVYLSPRDDGYSTKDSYSSR	21.7089	21.1158	21.4321	21.6283	21.7413	21.4261	21.9059	21.7134	19.7583	18.8952	-0.286804	20.8496	-3.79957	0.00721727	0.0364882	-2.43932	0.000267248	21.5088	0.245542	0.812682	0.889094	-9.4399	temp DOWN	osmo NS	205	TRUE	61	388
Q91VM5_S246___1	Q91VM5	Rbmxl1	RNA binding motif protein, X-linked-like-1	YAPPPRDYTYRDYSHSSSRDDYPSRGYGDRD	14.223	14.0344	15.5007	15.5761	14.5678	14.8092	14.2428	14.5136	14.6303	15.5054	0.0723178	14.5249	1.36126	0.217202	0.319978	-5.83612	-0.00424937	14.7852	-1.94251	0.0907929	0.215383	-7.74305	temp NS	osmo NS	246	TRUE	61	388
Q91VM5_S58___1	Q91VM5	Rbmxl1;Rbmx	RNA binding motif protein, X-linked-like-1;RNA-binding motif protein, X chromosome;RNA-binding motif protein, X chromosome, N-terminally processed	RETNKSRGFAFVTFESPADAKDAARDMNGKS	15.65	15.4753	16.4413	16.2817	15.0687	14.6692	14.8436	14.7272	16.0328	16.2495	0.168035	15.4964	7.02353	0.000247123	0.0111071	1.08043	-0.0074627	15.5977	-9.31198	2.33962e-05	0.00271957	1.22592	temp UP	osmo DOWN	58	FALSE	NA	NA
Q91VM5_S349___1	Q91VM5	Rbmxl1;Rbmx	RNA binding motif protein, X-linked-like-1;RNA-binding motif protein, X chromosome;RNA-binding motif protein, X chromosome, N-terminally processed	SGRDRVGRQERGLPPSMERGYPPPRDSYSSS	19.6122	19.4895	20.2346	20.3455	19.5924	19.6051	19.5147	19.5208	19.4213	19.5476	-0.00305745	19.5177	-0.136968	0.895059	0.924781	-6.75158	-0.00345667	19.8132	-3.44246	0.00984862	0.0515306	-5.45511	temp NS	osmo NS	349	TRUE	61	388
Q91VM5_S162___1	Q91VM5	Rbmxl1	RNA binding motif protein, X-linked-like-1	KRGPPPRSGGPPPKRSTPSGPVRSSSGMGGR	14.5123	15.0902	14.9021	15.3952	14.9084	15.2336	13.8163	14.2127	16.3518	15.3612	0.222812	14.8907	4.4375	0.00331188	0.0256149	-1.62003	-0.00038822	15.007	-0.285974	0.782708	0.867884	-9.42782	temp UP	osmo NS	162	TRUE	61	388
Q91VM5_S88___1	Q91VM5	Rbmxl1;Rbmx	RNA binding motif protein, X-linked-like-1;RNA-binding motif protein, X chromosome;RNA-binding motif protein, X chromosome, N-terminally processed	SLDGKAIKVEQATKPSFESGRRGLPPPPRSR;SLDGKAIKVEQATKPSFESGRRGPPPPPRSR	16.929	16.8026	17.8596	17.8362	16.3899	16.3055	16.6294	16.4838	16.5497	16.7191	0.0150454	16.6856	0.556575	0.595811	0.68467	-6.59061	-0.00750086	17.0205	-10.1293	1.30453e-05	0.00238708	1.88273	temp NS	osmo DOWN	88	TRUE	61	388
Q8K120_S122___1	Q8K120	Nfatc4	Nuclear factor of activated T-cells, cytoplasmic 4	GGRVLECPSIRITSISPTPDPPTSLEDTSET	16.4288	16.3313	16.1663	16.0268	16.6149	16.5353	15.8747	16.0578	15.9488	16.1236	0.0162961	16.1275	0.530304	0.612922	0.698107	-6.60611	0.0023927	16.3506	4.13276	0.00385705	0.0292806	-4.44383	temp NS	osmo UP	122	TRUE	15	171
Q8K120_S272___1	Q8K120	Nfatc4	Nuclear factor of activated T-cells, cytoplasmic 4	PASPRPASPCGKRRYSSSGTPSSASPALSRR	14.0617	14.2539	14.169	13.961	14.4122	14.5922	13.7728	13.9371	14.5683	15.9771	0.165317	14.4285	2.68495	0.0324617	0.082749	-4.00145	0.00218594	14.2417	3.00972	0.0183319	0.0749684	-6.11439	temp NS	osmo NS	272	TRUE	203	366
Q6GYP7_S1315___1	Q6GYP7	Ralgapa1	Ral GTPase-activating protein subunit alpha-1	ERLRSGNASTMTRRGSSPGSLEIPKDLPDIL	16.2449	15.9272	16.3542	16.2575	16.9421	16.6188	16.2305	16.3099	15.3553	14.8485	-0.134896	15.8194	-3.22225	0.0153952	0.0540378	-3.23169	0.00237317	16.3908	1.89651	0.0972932	0.22425	-7.81	temp NS	osmo NS	1315	FALSE	NA	NA
Q6GYP7_S1319___1	Q6GYP7	Ralgapa1	Ral GTPase-activating protein subunit alpha-1	SGNASTMTRRGSSPGSLEIPKDLPDILNKQN	16.4633	16.2158	16.3474	15.9938	16.4929	16.0489	16.8149	16.7022	14.3409	14.0674	-0.295275	15.7674	-4.28984	0.00394472	0.0275562	-1.80407	0.00050145	16.2604	0.507698	0.626388	0.755178	-9.33022	temp DOWN	osmo NS	1319	FALSE	NA	NA
Q6GYP7_S1459___1	Q6GYP7	Ralgapa1	Ral GTPase-activating protein subunit alpha-1	ASPVHSALGSRSQTPSPSTLSRAHIEQKDLQ	15.8877	15.9901	15.6765	15.2347	16.6387	16.5462	16.6659	16.5076	14.639	14.4506	-0.242411	15.6901	-5.86782	0.00071296	0.0146318	-0.0107743	0.00568406	15.9956	6.99716	0.000160665	0.00558483	-0.932998	temp DOWN	osmo UP	1459	FALSE	NA	NA
Q3UHQ6_S479___1	Q3UHQ6	Dopey2	Protein dopey-2	PPLKSEDSGIGLSASSPELSEHLRVPRVSAE	14.5182	14.3081	14.561	14.2342	14.6963	14.4091	14.9816	14.6109	14.8904	14.4647	-0.0211393	14.629	-0.623498	0.55347	0.646768	-6.5481	0.000775635	14.4545	0.942639	0.375502	0.543738	-8.99784	temp NS	osmo NS	479	FALSE	NA	NA
Q3UHQ6_S601___1	Q3UHQ6	Dopey2	Protein dopey-2	PFKTRSSESLSSVPSSPHRKAATEWGVDQVV	15.3638	15.5234	15.0331	15.097	15.5082	15.7739	15.5598	15.6687	15.1172	15.1498	-0.0574408	15.3971	-2.45376	0.0451795	0.102396	-4.33705	0.00287996	15.3832	4.19074	0.00357645	0.0281133	-4.36167	temp NS	osmo UP	601	FALSE	NA	NA
Q99P88_S992___1	Q99P88	Nup155	Nuclear pore complex protein Nup155	DTLQELVNQSKAAPQSPSVPKKPGPPVLSSD	16.635	16.5837	16.2406	16.2047	16.6096	16.6592	16.0403	15.9846	16.1075	16.2099	0.0285916	16.2602	0.814929	0.442962	0.545867	-6.40349	0.00205886	16.4888	3.1602	0.0147306	0.065298	-5.88352	temp NS	osmo NS	992	TRUE	985	1012
Q8CGB6_S832___1	Q8CGB6	Tns2	Tensin-2	GYPSPGAHSPRAGSVSPGSPPYLQPRKLGYE	14.9092	14.945	15.0465	15.0672	14.9198	14.9402	14.6445	14.7708	14.541	14.6521	-0.0079927	14.7438	-0.29468	0.777111	0.834907	-6.7133	-0.000634334	14.9713	-1.17719	0.275451	0.443665	-8.75316	temp NS	osmo NS	832	TRUE	809	1118
Q8CGB6_S835___1	Q8CGB6	Tns2	Tensin-2	SPGAHSPRAGSVSPGSPPYLQPRKLGYEISA	17.038	16.8383	17.2196	17.1134	16.9308	16.8051	16.8905	16.797	17.1265	17.1841	0.0368921	16.9791	1.58278	0.159149	0.251954	-5.55793	-0.00149301	16.9909	-2.33808	0.0499332	0.144355	-7.14984	temp NS	osmo NS	835	TRUE	809	1118
Q8CGB6_S820___1	Q8CGB6	Tns2	Tensin-2	APHSCGSPSEGRGYPSPGAHSPRAGSVSPGS	12.8864	12.9154	13.1225	13.5472	12.8445	13.1573	12.9251	13.1519	12.9636	12.89	-0.0153422	12.9554	-0.664175	0.528644	0.62506	-6.52016	-0.00167007	13.0789	-1.62504	0.145701	0.292368	-8.19222	temp NS	osmo NS	820	TRUE	809	1118
Q8CGB6_S825___1	Q8CGB6	Tns2	Tensin-2	GSPSEGRGYPSPGAHSPRAGSVSPGSPPYLQ	12.1284	11.8951	12.4736	12.3166	12.6164	12.9277	12.2032	11.9325	12.6631	12.1366	0.0361192	12.1598	1.07906	0.317668	0.425451	-6.15423	0.00188463	12.393	1.32278	0.225172	0.388846	-8.58266	temp NS	osmo NS	825	TRUE	809	1118
Q8CGB6_S1087___1	Q8CGB6	Tns2	Tensin-2	PLPEKRHLPGSGQQPSPPARSTNQHVTFASP	13.8043	13.9063	13.9382	14.1983	13.7155	13.8293	13.6709	14.0142	13.882	14.1356	0.0189241	13.9022	0.716393	0.497822	0.597106	-6.48204	-0.00147941	13.8987	-2.23257	0.0585755	0.16095	-7.31046	temp NS	osmo NS	1087	TRUE	809	1118
Q8CGB6_S931___1	Q8CGB6	Tns2	Tensin-2	PVQGKESNRRQDTTRSPSLAPTQRLSPGEAL	14.7636	14.9419	14.9211	14.9549	14.7995	14.7612	14.6982	14.7375	14.6246	14.7719	0.000563361	14.7563	0.0233684	0.982033	0.987341	-6.76188	-0.000788064	14.857	-1.38213	0.207059	0.367302	-8.50959	temp NS	osmo NS	931	TRUE	809	1118
Q8CGB6_S982___1	Q8CGB6	Tns2	Tensin-2	EQLDPSPFSQTSAPGSPNGWPQERSPGGHTN	16.523	16.4508	16.411	16.4753	16.2702	16.3239	16.1071	16.2027	16.6241	16.3573	0.0444693	16.3775	1.82175	0.112936	0.194527	-5.23764	-0.000730837	16.4091	-1.23732	0.253642	0.420042	-8.68431	temp NS	osmo NS	982	TRUE	809	1118
Q8CGB6_S455___1	Q8CGB6	Tns2	Tensin-2	VSVDYNTTEPAVRWDSYENFNQHHEDSVDGA	15.6323	15.4417	15.6041	15.6511	16.0727	15.914	15.3049	15.2171	14.5653	14.5211	-0.0749385	15.1137	-1.64923	0.144757	0.23472	-5.47067	0.00182886	15.7193	2.17074	0.0643212	0.171233	-7.40391	temp NS	osmo NS	455	FALSE	NA	NA
Q61990_S184___1	Q61990	Pcbp2	Poly(rC)-binding protein 2	SPPKGVTIPYRPKPSSSPVIFAGGQDRYSTG	19.0209	18.8728	19.602	19.7096	18.7514	18.6391	19.7455	19.7192	19.1686	18.7007	-0.105562	19.2046	-3.38385	0.0123924	0.047825	-3.00554	-0.00480251	19.0993	-6.3097	0.000313661	0.00740969	-1.67874	temp DOWN	osmo DOWN	184	FALSE	NA	NA
Q61990_S185___1	Q61990	Pcbp2	Poly(rC)-binding protein 2	PPKGVTIPYRPKPSSSPVIFAGGQDRYSTGS	18.5225	18.3689	19.0292	19.1217	18.2499	18.0981	19.0992	18.9939	18.8987	18.7926	-0.0348068	18.7793	-1.01462	0.34533	0.452586	-6.21984	-0.00450721	18.5651	-6.35026	0.000301084	0.00732788	-1.63319	temp NS	osmo DOWN	185	FALSE	NA	NA
Q99KW3_S1539___1	Q99KW3	Triobp	TRIO and F-actin-binding protein	RRNWIEALRKTVRPTSAPDVTKLSDCNKENT	15.6826	15.4696	15.6884	15.457	15.8962	15.6951	15.0542	15.1346	16.0704	16.3395	0.134487	15.6251	4.97973	0.0017907	0.0198994	-0.973494	0.00111455	15.6481	1.49759	0.175467	0.329524	-8.36216	temp UP	osmo NS	1539	TRUE	1538	1675
Q6NZQ6_S19___1	Q6NZQ6	Zfp740;Znf740	Zinc finger protein 740	SQIASKQAENGERAGSPDVLRCSSQMDCKPR	14.8942	14.5865	14.9774	14.9035	14.6218	14.5576	15.1778	15.0895	13.9019	13.2609	-0.18225	14.4851	-4.05006	0.00527668	0.0310406	-2.11017	-0.00175387	14.7568	-2.6284	0.0322481	0.108665	-6.70318	temp DOWN	osmo NS	19	TRUE	1	23
P55194_S262___1	P55194	Sh3bp1	SH3 domain-binding protein 1	TALAELRDNHSQADHSPLTTAAPFSRVYGVS	16.9139	16.9847	17.1	17.0416	17.0735	17.1424	17.2003	17.2832	16.6771	16.6936	-0.068424	16.9588	-3.13191	0.0174079	0.0576036	-3.35938	0.000185774	17.0427	0.302493	0.77057	0.860136	-9.42237	temp NS	osmo NS	262	FALSE	NA	NA
P55194_S535___1	P55194	Sh3bp1	SH3 domain-binding protein 1	MAVRERTEADLPKPTSPKVSRNPTETAASAE	18.3796	18.6422	18.5563	18.8205	18.6296	18.8565	18.6135	18.9318	17.2105	17.5407	-0.162159	18.2197	-3.73904	0.00779583	0.0379248	-2.52027	0.000273273	18.6474	0.310336	0.764831	0.856229	-9.41968	temp DOWN	osmo NS	535	TRUE	486	680
Q99KW3_S1604___1	Q99KW3	Triobp	TRIO and F-actin-binding protein	RPSLDYVELSPLAPSSPQRMRTLSRSTPERP	18.0269	18.0018	18.612	18.7827	17.9941	17.8674	18.0417	18.2312	17.9996	17.9214	-0.0222456	18.0371	-0.991589	0.355665	0.462974	-6.24258	-0.00383285	18.2142	-4.43433	0.00261826	0.0232966	-4.02153	temp NS	osmo DOWN	1604	TRUE	1538	1675
Q923Q2_S411___1	Q923Q2	Stard13	StAR-related lipid transfer protein 13	HIPKDHKPGTFPKALSIESLSPTDNSNGVNW	16.7329	16.7544	16.9198	17.2238	16.9692	17.0547	16.4549	16.7047	17.4863	17.4594	0.103586	16.9321	3.29564	0.013944	0.0510756	-3.12859	-0.000299274	16.9425	-0.327611	0.752245	0.8474	-9.41351	temp NS	osmo NS	411	FALSE	NA	NA
Q923Q2_S557___1	Q923Q2	Stard13	StAR-related lipid transfer protein 13	SEGRTTPSDVERDRTSLNESEATGVRERRDS	14.2636	14.3376	14.4724	14.4044	14.2395	14.2975	14.5108	14.7516	14.1437	14.1203	-0.0627824	14.3546	-2.73184	0.0303749	0.0794578	-3.93351	-0.000849422	14.3358	-1.54509	0.163779	0.314799	-8.29965	temp NS	osmo NS	557	TRUE	510	579
Q923Q2_S133___1	Q923Q2	Stard13	StAR-related lipid transfer protein 13	SMRLDVNFQRKKGDDSDEEDLCISNKWTFQR	18.7366	18.6508	18.7129	18.6376	19.0812	18.9643	18.6499	18.603	18.5241	18.1238	-0.0325794	18.548	-1.12259	0.300018	0.407255	-6.10831	0.00173748	18.7972	2.68042	0.029834	0.103047	-6.62278	temp NS	osmo NS	133	FALSE	NA	NA
Q923Q2_S572___1	Q923Q2	Stard13	StAR-related lipid transfer protein 13	SLNESEATGVRERRDSGVGASLTRPNRRLRW	15.2904	15.3111	15.6085	15.7874	15.6398	15.8625	14.8494	15.0136	15.0468	14.8948	0.0119495	15.0677	0.406448	0.697013	0.769048	-6.66972	0.000265722	15.5833	0.241476	0.815716	0.891155	-9.44101	temp NS	osmo NS	572	TRUE	510	579
Q923Q2_S314___1	Q923Q2	Stard13	StAR-related lipid transfer protein 13	KTMQCVQIPNGDLQTSPPAACRKGLPCSSKS	15.256	14.8793	15.4086	15.2602	15.0988	14.7683	14.9725	14.9339	15.238	15.2539	0.0351887	15.0889	1.40023	0.205775	0.306886	-5.78877	-0.00200421	15.1119	-2.31973	0.0513384	0.146929	-7.17787	temp NS	osmo NS	314	TRUE	311	345
Q8K337_S156___1	Q8K337	Inpp5b	Type II inositol 1,4,5-trisphosphate 5-phosphatase	FEWLSRHTCAEPDAESPKPREWNSDPGTRSG	16.5196	16.195	15.8037	15.994	16.3662	16.2857	16.0893	15.7401	16.2333	16.2364	0.0449716	16.169	1.50989	0.176462	0.272562	-5.65177	0.00213549	16.194	2.40991	0.0447976	0.134513	-7.03984	temp NS	osmo NS	156	TRUE	146	191
Q8BN58_S590___1	Q8BN58	Arhgap28	Rho GTPase-activating protein 28	KTSKVPQKSPSSRRMSDVPEGVIRVHAPLLS	13.3806	13.4141	13.2681	13.3119	13.4325	13.5934	12.8108	12.9948	13.9899	14.0135	0.133436	13.434	5.42707	0.00111184	0.0171134	-0.474092	0.00111477	13.4001	1.98373	0.0853263	0.207354	-7.6826	temp UP	osmo NS	590	FALSE	NA	NA
Q9R0A1_S625___1	Q9R0A1	Clcn2	Chloride channel protein;Chloride channel protein 2	RQHMQKLRKAQLSPPSDQESPPSSETSIRFQ	13.8754	14.0521	14.0434	14.0898	13.8821	14.0985	14.2673	14.3425	13.6456	14.0735	-0.0569535	14.0427	-2.12853	0.0723512	0.14024	-4.80651	-0.000381242	14.0069	-0.587716	0.574145	0.715711	-9.28244	temp NS	osmo NS	625	FALSE	NA	NA
Q3TUF7_S315___1	Q3TUF7	Yeats2	YEATS domain-containing protein 2	TLTLPAAVKASAVAQSPEPAAAAPVGEGFPE	14.1439	14.333	14.4138	14.3422	14.3463	14.133	14.4384	14.4183	14.5896	14.3826	0.00260131	14.3843	0.0986287	0.924303	0.945317	-6.75668	-0.000691875	14.2854	-1.04958	0.326848	0.496924	-8.89125	temp NS	osmo NS	315	FALSE	NA	NA
Q3TUF7_S390___1	Q3TUF7	Yeats2	YEATS domain-containing protein 2	SSCKIVPQSQVPNPESPGKSFQPITMSCKIV	16.1482	16.1163	16.2095	16.3451	16.0604	16.059	16.383	16.2942	15.9927	15.7538	-0.0564484	16.1147	-2.40571	0.0484183	0.106966	-4.40678	-0.001088	16.1564	-1.96809	0.0873613	0.210089	-7.70558	temp NS	osmo NS	390	TRUE	364	401
Q3TUF7_S65___1	Q3TUF7	Yeats2	YEATS domain-containing protein 2	DPMAFNHPAIKKFLESPSRSSSPTNQRSETP	14.4503	13.982	14.6062	14.3837	13.999	13.6215	14.4846	14.0323	14.1386	13.7574	-0.0357105	14.1409	-1.04433	0.33235	0.439803	-6.18995	-0.00342347	14.1738	-3.46331	0.00956414	0.0507364	-5.42376	temp NS	osmo NS	65	FALSE	NA	NA
Q3TUF7_S478___1	Q3TUF7	Yeats2	YEATS domain-containing protein 2	TSKLPVASQASQGTGSPIPKIHGSSFLTSTV	15.6219	15.651	15.8961	16.0721	15.5304	15.4972	16.0711	15.991	15.8052	16.1367	-0.0148037	15.8795	-0.476351	0.648883	0.729517	-6.63575	-0.00235147	15.7114	-3.81851	0.00585923	0.0376702	-4.89695	temp NS	osmo DOWN	478	TRUE	461	544
Q3TUF7_S583___1	Q3TUF7	Yeats2	YEATS domain-containing protein 2	SPQKQVISAGEGTTQSPKIAPSKVVGVPVGS	14.7512	14.8142	14.9199	14.9179	14.5908	14.8151	15.0129	14.9831	15.3226	15.8366	0.0608926	15.1201	1.45392	0.190911	0.289495	-5.72235	-0.00107946	14.8015	-1.79435	0.113374	0.247507	-7.95664	temp NS	osmo NS	583	FALSE	NA	NA
E9Q7X6_S1251___1	E9Q7X6	Heg1	Protein HEG homolog 1	SQEWGREAIEMHENGSTKNLLQMTDVYYSPT	15.1944	15.4787	15.3249	15.5343	15.5105	15.7726	14.9311	15.1018	14.7355	14.6792	-0.0281637	15.0201	-0.762338	0.471698	0.572292	-6.44647	0.00105983	15.4692	1.20782	0.264156	0.431316	-8.71838	temp NS	osmo NS	1251	FALSE	NA	NA
Q61624_S691___1	Q61624	Zfp148;Znf148	Zinc finger protein 148	FHLVNVNDNRAGMTSSPDATTGQTFG_____	13.8704	13.7688	13.7218	13.8948	13.8349	13.5075	14.1017	13.9596	13.8867	13.9288	-0.0180989	13.9193	-0.775582	0.464343	0.565257	-6.43587	-0.000685422	13.7664	-0.929568	0.381805	0.549924	-9.01026	temp NS	osmo NS	691	FALSE	NA	NA
Q61624_S213___1	Q61624	Zfp148;Znf148	Zinc finger protein 148	KGGLLTSEEDSGFSTSPKDNSLPKKKRQKTE	18.3493	18.2345	18.4555	18.6548	18.339	18.2441	18.8097	18.6554	17.2655	17.0104	-0.187978	18.0541	-4.87388	0.00201247	0.0209464	-1.09612	-0.00131803	18.3795	-1.96754	0.0874346	0.210231	-7.7064	temp DOWN	osmo NS	213	FALSE	NA	NA
Q61624_S319___1	Q61624	Zfp148;Znf148	Zinc finger protein 148	SKRSLKQPLEQSQTISPLSSYEDSKVSKYAF	16.7944	17.1222	16.4762	17.0038	17.0152	17.1913	16.8874	17.1155	16.5609	17.1014	-0.0199988	16.9303	-0.639091	0.543871	0.637859	-6.53757	0.00181628	16.9338	1.83995	0.105905	0.237359	-7.89157	temp NS	osmo NS	319	TRUE	299	338
Q61624_S572___1	Q61624	Zfp148;Znf148	Zinc finger protein 148	VYAAMPINSFRSGMNSPLRTTPDKSHFGLIV	15.0447	14.885	15.1441	15.3427	14.8374	14.7895	15.3437	15.1998	14.1307	14.1835	-0.131374	14.7979	-4.23796	0.00419791	0.0284338	-1.86954	-0.00214981	15.0073	-3.40628	0.0103641	0.0528387	-5.50962	temp DOWN	osmo NS	572	TRUE	571	597
E9Q4N7_S1549___1	E9Q4N7	Arid1b		YQTPPSLPNHISRAPSPASFQRSLESRMSPS	15.5101	15.402	15.5546	15.6509	15.7143	15.5992	15.5456	15.5709	14.2502	14.3994	-0.140537	15.113	-3.29387	0.0139773	0.0511432	-3.13108	0.000269759	15.5719	0.397719	0.702018	0.811224	-9.38517	temp NS	osmo NS	1549	TRUE	1397	1604
E9Q4N7_S506___1	E9Q4N7	Arid1b		SPAWAAAQQRSHPAMSPGTPGPTMGRSQGSP	13.5802	13.5987	13.4434	13.3909	14.0049	13.5853	13.576	13.2902	13.2083	13.3371	-0.0148166	13.4317	-0.536798	0.608667	0.694296	-6.60234	0.00188953	13.6006	2.50323	0.0389176	0.122503	-6.89634	temp NS	osmo NS	506	TRUE	436	1054
Q7TSH6_S154___1	Q7TSH6	Scaf4		SNAAPVAENVTNNEGSPPPPVKISSELAQAP	18.6089	18.441	18.5067	18.499	18.4278	18.4083	18.5228	18.3558	18.3126	18.5188	-0.000903408	18.46	-0.036996	0.97156	0.979311	-6.76142	-0.000423944	18.4819	-0.73371	0.48563	0.640442	-9.17914	temp NS	osmo NS	154	TRUE	142	160
Q3U3W2_S442___1	Q3U3W2	Tmem181a;Tmem181b-ps		ESQLKDNPAFSMLNDSDDDVIYGSDYEEMPL	16.7605	16.443	16.9046	16.7734	16.9045	16.7144	16.5918	16.8591	17.1041	17.2356	0.0473628	16.8323	1.39789	0.206445	0.307561	-5.79163	-0.000147815	16.7501	-0.17085	0.868902	0.924377	-9.45743	temp NS	osmo NS	442	FALSE	NA	NA
Q3TT38_S202___1	Q3TT38	D17Wsu92e	Uncharacterized protein C6orf106 homolog	DQDRLSQSSVNLSPSSPANNLSVVTYSKGLH	17.1671	16.8968	16.8914	16.9644	17.1182	16.9418	16.9124	16.5846	17.3923	17.3364	0.0749093	17.0483	2.8444	0.025921	0.0722972	-3.77083	0.000510433	16.9966	0.749422	0.476658	0.632789	-9.16683	temp NS	osmo NS	202	TRUE	196	202
Q8K482_S636___1	Q8K482	Emilin2	EMILIN-2	GTYLQNGVSDSRTGDSMEASGFTKTGEQERT	17.7704	17.474	18.0982	17.9125	17.4592	17.5468	18.0951	17.9909	17.5769	17.2304	-0.0803542	17.6896	-3.02794	0.0200792	0.0623049	-3.50736	-0.00251169	17.7102	-3.34467	0.0113094	0.0555905	-5.60274	temp NS	osmo NS	636	TRUE	624	661
P59672_S882___1	P59672	Anks1;Anks1a	Ankyrin repeat and SAM domain-containing protein 1A	DLLLPSADTSRRRHDSLPDPGTASRADRFRV	16.4658	16.2666	16.6918	16.7246	16.6872	16.7495	15.5982	15.7866	16.5374	16.3989	0.100825	16.1756	3.90238	0.00633944	0.0344048	-2.30309	5.06782e-05	16.5976	0.053947	0.9584	0.977849	-9.47231	temp UP	osmo NS	882	TRUE	874	885
P59672_S658___1	P59672	Anks1;Anks1a	Ankyrin repeat and SAM domain-containing protein 1A	LSNCSIGKKRLEKSPSFASEWDEIEKIMSSI	18.5035	18.3595	18.843	18.9195	18.8731	18.8836	17.9477	18.0249	17.302	16.8064	-0.095532	17.824	-1.53015	0.171482	0.266485	-5.62589	-1.43654e-05	18.7304	-0.0130385	0.98994	0.994572	-9.47386	temp NS	osmo NS	658	TRUE	641	669
P59672_S621___1	P59672	Anks1;Anks1a	Ankyrin repeat and SAM domain-containing protein 1A	SKPKAELKLSRSLSKSDSDLLTCSPTEDATM	16.8567	16.4693	17.3733	17.4904	16.8443	16.7765	17.8608	17.0063	17.5453	17.6716	0.00390725	17.235	0.0636382	0.951105	0.965053	-6.7599	-0.00310727	16.9684	-2.54368	0.03662	0.117459	-6.83398	temp NS	osmo NS	621	TRUE	597	637
P59672_S629___1	P59672	Anks1;Anks1a	Ankyrin repeat and SAM domain-containing protein 1A	LSRSLSKSDSDLLTCSPTEDATMGSRSESLS	15.5025	15.1388	15.0669	15.2317	15.4917	15.2718	14.9203	15.0463	14.8871	14.5408	-0.0233485	15.0059	-0.599315	0.568559	0.660194	-6.56396	0.00116247	15.2839	1.46428	0.184106	0.340642	-8.40537	temp NS	osmo NS	629	TRUE	597	637
P59672_S642___1	P59672	Anks1;Anks1a	Ankyrin repeat and SAM domain-containing protein 1A	TCSPTEDATMGSRSESLSNCSIGKKRLEKSP	17.8314	17.6063	18.4584	18.5793	18.1366	18.285	17.3125	17.2852	17.9409	17.4446	0.0527784	17.5702	1.7769	0.120494	0.204291	-5.29903	-0.00154021	18.1495	-1.01866	0.340385	0.510797	-8.92297	temp NS	osmo NS	642	TRUE	641	669
Q3U0V1_S481___1	Q3U0V1	Khsrp	Far upstream element-binding protein 2	PPNGDPNFKLFVIRGSPQQIDHAKQLIEEKI	16.4255	15.9189	16.366	16.452	16.5794	16.4639	15.9484	15.9328	15.1242	14.9635	-0.0959366	15.7189	-1.86821	0.105591	0.185533	-5.17352	0.000563179	16.3676	0.532329	0.610043	0.74287	-9.3162	temp NS	osmo NS	481	FALSE	NA	NA
Q3U0V1_S182___1	Q3U0V1	Khsrp	Far upstream element-binding protein 2	QINKIQQDSGCKVQISPDSGGLPERSVSLTG	17.3739	17.2842	17.5413	17.4009	17.3154	17.2941	16.8805	16.9817	17.9189	18.1394	0.131371	17.4298	4.7127	0.0024113	0.0226161	-1.28616	-0.000831715	17.3683	-1.44767	0.188555	0.345922	-8.42671	temp UP	osmo NS	182	FALSE	NA	NA
Q9CT10_S463___1	Q9CT10	Ranbp3	Ran-binding protein 3	PPPEPGATRATEEEDSDEDAVLAPSGVTGAG	17.9076	17.7601	18.1342	18.0251	18.0148	17.9042	17.8895	17.8708	17.3473	17.4196	-0.0566926	17.6992	-2.15428	0.0696935	0.136795	-4.76964	-0.000600656	17.9577	-0.850333	0.421696	0.585722	-9.08254	temp NS	osmo NS	463	TRUE	436	491
Q9CT10_S277___1	Q9CT10	Ranbp3	Ran-binding protein 3	NEANSDTSRETTHAQSGSESSSQEAAPKKES	13.2494	13.4413	13.4481	13.4384	13.6734	13.771	11.9435	12.0811	13.6647	13.758	0.217921	13.023	7.98005	0.000113496	0.00903327	1.86476	0.00139479	13.5036	1.80369	0.111805	0.245433	-7.94337	temp UP	osmo NS	277	TRUE	256	294
Q9CT10_S146___1	Q9CT10	Ranbp3	Ran-binding protein 3	TGPATSVSPENLTQRSPSESAEETHTLEEKV	18.2583	18.281	18.3596	18.1484	18.3143	18.374	18.2068	18.2017	18.0519	17.9659	-0.0205978	18.1609	-0.864464	0.417046	0.521352	-6.36088	0.000450886	18.2893	0.759106	0.471183	0.628158	-9.15913	temp NS	osmo NS	146	TRUE	1	187
Q9CT10_S148___1	Q9CT10	Ranbp3	Ran-binding protein 3	PATSVSPENLTQRSPSESAEETHTLEEKVPQ	17.4222	17.1115	17.0565	16.9065	17.6004	17.5816	16.924	16.8168	16.7816	17.0877	0.0153023	17.0239	0.469952	0.653219	0.733471	-6.63907	0.00304765	17.2798	4.44735	0.00257562	0.0231204	-4.00358	temp NS	osmo UP	148	TRUE	1	187
Q9CT10_S257___1	Q9CT10	Ranbp3	Ran-binding protein 3	STKFVFGQNMSERVLSPPKLNEANSDTSRET	18.5981	18.3636	18.6625	18.5811	18.8497	18.744	18.6101	18.3232	18.5553	18.1299	-0.0136379	18.43	-0.470301	0.652983	0.733331	-6.63889	0.000875101	18.6332	1.10801	0.302436	0.471704	-8.82944	temp NS	osmo NS	257	TRUE	256	294
Q9CT10_S138___1	Q9CT10	Ranbp3	Ran-binding protein 3	GVSMPADCTGPATSVSPENLTQRSPSESAEE	16.4575	16.0459	16.5635	16.4074	16.2649	16.159	16.6643	16.2471	16.9705	17.4257	0.0791682	16.6351	1.61462	0.152093	0.243516	-5.51631	-0.00136769	16.3164	-1.69091	0.132214	0.274245	-8.10179	temp NS	osmo NS	138	TRUE	1	187
Q9Z0U1_S983___1	Q9Z0U1	Tjp2	Tight junction protein ZO-2	RKSSPEPRAQMRRAASRDQLRDASPPPAFKP	13.1617	12.7439	12.5514	12.3125	13.7367	13.6959	12.26	12.2649	12.1925	12.3	0.0122655	12.4872	0.26627	0.797995	0.850126	-6.72223	0.00642173	13.0337	7.5385	9.81965e-05	0.00445873	-0.382692	temp NS	osmo UP	983	TRUE	904	1059
Q9Z0U1_S991___1	Q9Z0U1	Tjp2	Tight junction protein ZO-2	AQMRRAASRDQLRDASPPPAFKPEPPKARSQ	20.7794	20.6513	20.4972	20.477	21.0813	20.9812	21.1119	21.0705	19.1426	19.2147	-0.222343	20.3284	-4.47048	0.00318642	0.0252446	-1.57939	0.00272097	20.7446	4.80359	0.00165943	0.0177682	-3.52181	temp DOWN	osmo UP	991	TRUE	904	1059
Q9Z0U1_S209___1	Q9Z0U1	Tjp2	Tight junction protein ZO-2	GRSLERGLDQEDYGRSRERSRGRSLERGLDR	13.168	12.6284	13.2477	12.9415	13.3142	12.6866	12.6716	11.8807	13.3321	13.5045	0.140897	12.8642	3.57363	0.00965136	0.0421504	-2.74412	-0.000471233	12.9978	-0.363833	0.726118	0.829376	-9.39953	temp UP	osmo NS	209	TRUE	129	287
Q9Z0U1_S1159___1	Q9Z0U1	Tjp2	Tight junction protein ZO-2	KAPSRLYQDTRGSYGSDPEEEEYRQQLAAHS	18.8685	18.688	18.8266	18.7829	19.2644	19.0953	19.215	19.2166	17.7809	17.6167	-0.179211	18.5643	-4.97889	0.00179236	0.0198994	-0.974465	0.0018754	18.9209	2.46538	0.0412011	0.127385	-6.9546	temp DOWN	osmo NS	1159	TRUE	1067	1167
Q9Z0U1_S434___1	Q9Z0U1	Tjp2	Tight junction protein ZO-2	PEERRQQYSDQDYHSSTEKLKERPSSREETS	16.4129	16.6615	16.2743	16.401	16.5189	16.9517	16.2345	16.403	16.1065	16.1324	-0.0179122	16.3251	-0.594866	0.571361	0.662296	-6.56682	0.00198809	16.5367	2.35422	0.0487295	0.142177	-7.12516	temp NS	osmo NS	434	TRUE	375	474
Q9Z0U1_S401___1	Q9Z0U1	Tjp2	Tight junction protein ZO-2	RDSKQTLINIPALNDSDSEVEDISEIESNRS	16.9806	16.7438	16.9379	16.8294	16.6834	16.5014	17.0772	16.9605	17.1323	17.2782	0.0177272	17.0288	0.635073	0.546334	0.640256	-6.5403	-0.00145645	16.7794	-2.04729	0.0775226	0.193807	-7.58864	temp NS	osmo NS	401	TRUE	375	474
Q9Z0U1_S236___1	Q9Z0U1	Tjp2	Tight junction protein ZO-2	GLDRDFVSRDHSRGRSIDRDYDRDYERSYHE	15.9575	15.8927	16.0289	16.0312	16.1996	16.2091	15.6121	15.6108	15.8512	16.0836	0.0463581	15.8346	1.98537	0.0890854	0.163086	-5.00979	0.000871491	16.0532	1.31405	0.227947	0.391729	-8.59324	temp NS	osmo NS	236	TRUE	129	287
Q9Z0U1_S1031___1	Q9Z0U1	Tjp2	Tight junction protein ZO-2	KSNLPATAGSEIPGGSTKGYPPPIAAKPAFG	16.1657	15.3826	16.4494	15.8519	16.3526	15.7388	15.3067	14.9594	16.3704	16.1996	0.142387	15.7307	3.89014	0.00643751	0.0345808	-2.31922	-0.000524818	15.9902	-0.302771	0.770367	0.859975	-9.42228	temp UP	osmo NS	1031	TRUE	904	1059
Q9Z0U1_S1011___1	Q9Z0U1	Tjp2	Tight junction protein ZO-2	FKPEPPKARSQNREDSFDYSKSNLPATAGSE	17.6278	17.8696	17.0571	16.7442	17.3857	17.4567	16.468	16.3308	15.5052	15.3631	-0.0808126	16.5274	-0.741477	0.483442	0.583803	-6.46285	0.00260274	17.3569	1.80088	0.112275	0.246019	-7.94737	temp NS	osmo NS	1011	TRUE	904	1059
Q9Z0U1_S464___1	Q9Z0U1	Tjp2	Tight junction protein ZO-2	SGRLSRMGATPTPFKSTGDITAAGVTEASRE	15.1257	14.8786	15.3143	15.5434	15.2576	15.194	14.8662	14.6031	16.4445	16.4511	0.197755	15.3949	3.94206	0.00603252	0.0336349	-2.25093	-0.00101508	15.2189	-1.04744	0.327771	0.498053	-8.89347	temp UP	osmo NS	464	TRUE	375	474
Q9Z0U1_S262___1	Q9Z0U1	Tjp2	Tight junction protein ZO-2	RSYHEAYEPDYGGGYSPSYDRRAHPETRYER	14.0562	14.0325	14.481	14.2153	14.1126	14.1116	14.01	13.9586	14.3	14.1342	0.0273535	14.0819	1.21009	0.266983	0.372576	-6.01235	-0.00118018	14.1682	-1.60368	0.150342	0.298873	-8.22118	temp NS	osmo NS	262	TRUE	129	287
Q9Z0U1_S130___1	Q9Z0U1	Tjp2	Tight junction protein ZO-2	VVKRPRKVQVAPLQGSPPLSHDDRGFEVIEE	18.8921	18.6029	18.7689	18.8313	18.8918	18.8109	18.9542	18.815	18.8672	19.05	0.00550676	18.8636	0.206796	0.84228	0.884403	-6.73804	0.0002561	18.7997	0.380626	0.714131	0.820522	-9.39257	temp NS	osmo NS	130	TRUE	129	287
Q8K2D3_S131___1	Q8K2D3	Edc3	Enhancer of mRNA-decapping protein 3	SIPKRTDVKSQDVAISPQQQQCSKSYVDRHM	17.5942	17.4754	17.4599	17.5624	17.4419	17.3451	17.1593	17.1997	16.6064	16.0308	-0.0893791	17.011	-1.57587	0.16072	0.253778	-5.56691	-0.000588314	17.4798	-0.987738	0.354351	0.523883	-8.95396	temp NS	osmo NS	131	TRUE	95	195
Q8BUV3_S331___1	Q8BUV3	Gphn	Gephyrin;Molybdopterin adenylyltransferase;Molybdopterin molybdenumtransferase	STASCPTPKVQSRCSSKENILRASHSAVDIT	15.8884	15.8782	15.2885	15.2863	15.4573	15.5101	15.6263	15.5186	15.4541	14.9033	-0.037856	15.5448	-0.90943	0.394492	0.499997	-6.32047	0.00098163	15.5515	0.834537	0.429993	0.593164	-9.09632	temp NS	osmo NS	331	FALSE	NA	NA
Q810V0_S244___1	Q810V0	Mphosph10	U3 small nucleolar ribonucleoprotein protein MPP10	EEEDEEDIDLFEDIDSDESEGGLFGRQKIKS	17.9229	17.9928	17.9233	17.6618	18.0756	17.9314	18.2616	18.1753	17.3878	17.0912	-0.1152	17.8053	-3.76858	0.00750744	0.0371157	-2.48071	0.00105495	17.918	1.58802	0.15383	0.303565	-8.24229	temp DOWN	osmo NS	244	TRUE	215	261
Q9CYI0_S24___1	Q9CYI0	5730455P16Rik	Protein Njmu-R1	LDGDEKELESSEEGGSAEERRLEPPPSSHYC	13.8364	13.9704	13.8945	13.5889	13.6694	13.6221	13.4738	13.4329	14.9118	15.6504	0.214337	14.2126	4.27099	0.00403471	0.0278633	-1.82781	-0.00047998	13.7636	-0.592863	0.570872	0.712732	-9.27915	temp UP	osmo NS	24	TRUE	1	34
Q9CYI0_S8___1	Q9CYI0	5730455P16Rik	Protein Njmu-R1	________MLPSLQESLDGDEKELESSEEGG	15.5902	15.6409	15.3982	15.3056	15.4036	15.5409	14.8701	14.7543	15.3891	15.6177	0.0939764	15.3104	3.06347	0.0191203	0.0606613	-3.45669	0.00060157	15.4799	0.848053	0.422887	0.587022	-9.08454	temp NS	osmo NS	8	TRUE	1	34
Q78PG9_S204___1	Q78PG9	Ccdc25	Coiled-coil domain-containing protein 25	LMKVENMSSNQDGNDSDEFM___________	18.6659	18.652	19.0026	18.8234	18.5442	18.541	18.7935	18.6686	19.0666	18.9953	0.0321882	18.807	1.23615	0.257757	0.363091	-5.98287	-0.00185187	18.7048	-3.16355	0.0146596	0.065099	-5.8784	temp NS	osmo NS	204	TRUE	141	208
B7ZN52_S453___1	B7ZN52	Lmo7		MSGLDSVSDSGEGRGSPLREVSRSLDQFSDM	16.2923	16.0418	16.6639	16.4676	16.0545	15.8796	16.6474	16.5524	16.5504	15.9468	-0.0482652	16.3385	-1.46545	0.187848	0.285566	-5.70791	-0.00299336	16.2333	-4.09911	0.00403087	0.0300756	-4.49174	temp NS	osmo DOWN	453	TRUE	439	459
B7ZN52_S1062___1	B7ZN52	Lmo7		SAVPPPAGSVKTSPGSPSPRSHSPSMSQSGS	11.0995	11.6597	11.7232	12.5388	10.799	11.502	11.1229	11.4333	12.9694	12.7819	0.181386	11.8444	3.13492	0.0173365	0.057485	-3.35512	-0.00490238	11.5537	-2.80622	0.0247393	0.0908961	-6.42831	temp NS	osmo NS	1062	TRUE	980	1081
Q8BHN3_S52___1	Q8BHN3	Ganab	Neutral alpha-glucosidase AB	NFKTCDESSFCKRQRSIRPGLSPYRALLDTL	12.8441	12.9632	13.0368	12.8567	12.9543	12.8293	12.8148	12.6844	14.8481	15.046	0.249794	13.5334	3.55177	0.00993071	0.0428551	-2.774	-0.000274763	12.9141	-0.44994	0.66559	0.784731	-9.36065	temp UP	osmo NS	52	FALSE	NA	NA
O55098_S437___1	O55098	Stk10	Serine/threonine-protein kinase 10	QMDEEKQIPDQDENPSPAASKSQKANQSRPN	15.5976	15.4794	16.3117	16.1197	15.4402	15.2048	15.1525	15.2483	15.9513	16.1127	0.100236	15.5903	4.06444	0.00518413	0.0309981	-2.09156	-0.00446615	15.6922	-5.39857	0.000829152	0.0123913	-2.75711	temp UP	osmo DOWN	437	TRUE	312	506
O55098_S191___1	O55098	Stk10	Serine/threonine-protein kinase 10	FGVSAKNLKTLQKRDSFIGTPYWMAPEVVLC	15.8477	15.4621	16.0372	16.1192	15.8989	15.7868	15.4437	15.2803	15.551	15.4036	0.0189213	15.4981	0.659518	0.531451	0.627719	-6.52344	-0.00117648	15.8586	-1.19534	0.268713	0.435997	-8.73263	temp NS	osmo NS	191	FALSE	NA	NA
A1A5B6_S378___1	A1A5B6	Tbc1d25	TBC1 domain family member 25	SSQGPSGGGRLLRQASLDGLQQLRDNMGLRK	16.6126	16.3739	16.6924	16.5932	16.6582	16.6309	16.6208	16.4905	15.8826	16.0058	-0.0699016	16.331	-2.38491	0.049894	0.109296	-4.43694	8.59374e-06	16.5936	0.0123755	0.990452	0.994572	-9.47387	temp NS	osmo NS	378	FALSE	NA	NA
Q8BX70_S871___1	Q8BX70	Vps13c	Vacuolar protein sorting-associated protein 13C	TKALLGTSLLLDGVESESDEEFFDAEDGDSQ	14.878	14.6905	14.8675	14.6754	14.4831	14.2887	14.6595	14.6115	14.8706	15.0019	0.0367913	14.7853	1.61164	0.152741	0.244178	-5.52022	-0.0019276	14.6472	-2.40668	0.0450166	0.135031	-7.0448	temp NS	osmo NS	871	FALSE	NA	NA
Q8BX70_S873___1	Q8BX70	Vps13c	Vacuolar protein sorting-associated protein 13C	ALLGTSLLLDGVESESDEEFFDAEDGDSQAA	15.3647	15.3275	15.4885	15.2628	15.0404	14.9472	15.2882	15.315	15.4309	15.564	0.0228954	15.3817	1.02918	0.338917	0.446501	-6.20527	-0.00190928	15.2385	-2.73733	0.0274063	0.0974821	-6.5348	temp NS	osmo NS	873	FALSE	NA	NA
Q9CS00_S148___1	Q9CS00	Cactin	Cactin	PGSSASSLDSPRRSRSPGTATLALSQQQSLQ	16.8777	16.7939	16.9208	16.7274	16.9702	16.7114	16.5242	16.6091	16.3222	16.4755	-0.0133431	16.6004	-0.441726	0.672517	0.749418	-6.65321	8.36501e-05	16.8336	0.124082	0.904541	0.944247	-9.46523	temp NS	osmo NS	148	TRUE	1	171
Q9CS00_S94___1	Q9CS00	Cactin	Cactin	RSDSEGEQRQKSRRRSQSLRPPRWHSQNQSS	14.5776	14.7472	14.6246	14.95	14.5115	15.0047	13.7032	13.9611	14.1004	13.8818	0.0347929	14.1619	0.741418	0.483476	0.583803	-6.4629	-0.000146274	14.7359	-0.149487	0.885147	0.932917	-9.4613	temp NS	osmo NS	94	TRUE	1	171
P97432_S657___1	P97432	Nbr1	Next to BRCA1 gene 1 protein	EDLSGTQFVCETVIRSLTLDAAPDHNPPCRQ	14.8688	14.5143	15.2416	14.9119	15.0692	14.6374	15.0713	14.7542	13.748	14.0257	-0.119661	14.4971	-3.29052	0.0140404	0.0512621	-3.13577	-0.00111724	14.8739	-0.975926	0.359802	0.528713	-8.96561	temp NS	osmo NS	657	FALSE	NA	NA
Q91ZZ2_S375___1	Q91ZZ2	Rapgef1		SPRLSPCSSTGKLSRSDEQLSSLDRDSGQCS	17.968	17.7718	17.7318	17.7298	18.0034	17.7393	18.149	18.2531	16.8785	16.9952	-0.148664	17.6692	-4.38181	0.00353633	0.0262538	-1.68904	0.000702822	17.824	1.02472	0.3377	0.508344	-8.91681	temp DOWN	osmo NS	375	TRUE	350	395
Q91ZZ2_S386___1	Q91ZZ2	Rapgef1		KLSRSDEQLSSLDRDSGQCSRNTSCETLDHY	15.3043	15.6706	15.294	15.7514	15.3839	15.6976	15.4184	15.8188	15.3786	15.6412	-0.0148833	15.5386	-0.501972	0.631671	0.714143	-6.62204	9.03553e-05	15.517	0.089504	0.931047	0.960872	-9.46942	temp NS	osmo NS	386	TRUE	350	395
Q91ZZ2_S390___1	Q91ZZ2	Rapgef1		SDEQLSSLDRDSGQCSRNTSCETLDHYDPDY	14.3732	14.1786	14.5128	14.4849	14.8817	14.8057	14.3611	14.2796	14.2112	13.9848	-0.0258674	14.2314	-1.06522	0.323455	0.430859	-6.16856	0.00172441	14.5395	1.68834	0.132718	0.274569	-8.10535	temp NS	osmo NS	390	TRUE	350	395
Q91ZZ2_S473___1	Q91ZZ2	Rapgef1		QQTDTPPALPEKKRRSAVSQTTDSSGCRVSY	12.1276	12.9712	11.5341	12.311	12.186	12.399	10.4384	11.8223	12.1774	12.3798	0.157845	11.9861	2.2447	0.0611203	0.125137	-4.63969	0.00184994	12.2548	0.99851	0.349437	0.519791	-8.94325	temp NS	osmo NS	473	TRUE	451	488
Q91ZZ2_S487___1	Q91ZZ2	Rapgef1		RSAVSQTTDSSGCRVSYERHPSQYDNISEGD	13.5815	13.8328	13.1119	13.2038	13.6422	13.3518	13.4713	13.6366	12.5875	12.4426	-0.11349	13.2587	-2.27336	0.0586322	0.121582	-4.59834	0.0016956	13.454	1.56324	0.159503	0.310085	-8.2755	temp NS	osmo NS	487	TRUE	451	488
Q91ZZ2_S364___1	Q91ZZ2	Rapgef1		LSGGSRSCGGESPRLSPCSSTGKLSRSDEQL	17.3106	17.0887	16.8825	16.6985	17.4318	17.1475	17.0672	17.2745	14.6059	13.9742	-0.322763	16.2202	-3.08551	0.0185498	0.0597305	-3.42529	0.00249555	17.0933	3.07836	0.0165859	0.0702071	-6.00891	temp NS	osmo NS	364	TRUE	350	395
Q91ZZ2_S297___1	Q91ZZ2	Rapgef1		APPKPPLPGIRVVDNSPPALPPKKRQSAPSP	16.0107	15.8942	16.1077	16.0288	15.9506	15.9056	15.7671	15.8454	15.822	15.8386	0.00568006	15.863	0.247161	0.812145	0.860908	-6.72773	-0.000700669	15.9829	-1.25211	0.248506	0.414986	-8.66703	temp NS	osmo NS	297	TRUE	222	333
Q61214_S500___1	Q61214	Dyrk1a	Dual specificity tyrosine-phosphorylation-regulated kinase 1A	NSGRARSDPTHQHRHSGGHFAAAVQAMDCET	15.1149	14.8358	15.4058	15.2372	15.2407	15.1042	15.0779	14.6013	14.8528	14.4031	-0.0209833	14.8143	-0.594983	0.571287	0.662296	-6.56674	-0.000745005	15.1564	-0.828624	0.433128	0.596058	-9.10143	temp NS	osmo NS	500	TRUE	483	683
Q61214_S710___1	Q61214	Dyrk1a	Dual specificity tyrosine-phosphorylation-regulated kinase 1A	TEGHLAMRQGADREESPMTGVCVQQSPVASS	15.2718	15.138	15.2238	15.4215	15.1714	15.2057	14.9982	14.4219	15.2153	14.8165	0.0444287	14.9769	1.22929	0.26016	0.365583	-5.99067	-0.000670467	15.2387	-1.09282	0.308638	0.477754	-8.84574	temp NS	osmo NS	710	FALSE	NA	NA
Q61214_S720___1	Q61214	Dyrk1a	Dual specificity tyrosine-phosphorylation-regulated kinase 1A	ADREESPMTGVCVQQSPVASS__________	15.5193	15.6052	15.5783	15.6283	15.5779	15.6647	15.5546	14.9499	15.2716	14.4118	-0.0397531	15.2187	-0.769272	0.467837	0.56851	-6.44094	9.00344e-05	15.5956	0.162347	0.87536	0.927851	-9.45903	temp NS	osmo NS	720	FALSE	NA	NA
Q61550_S175___1	Q61550	Rad21	Double-strand-break repair protein rad21 homolog	FGDFGMDDREIMREGSAFEDDDMLVSTSASN	16.3595	16.0827	16.7419	16.8054	16.3902	16.5593	15.8277	16.0207	16.7519	17.0697	0.116794	16.352	3.69009	0.00830071	0.0391539	-2.58611	-0.00149455	16.4898	-1.37591	0.208893	0.369562	-8.51733	temp UP	osmo NS	175	FALSE	NA	NA
Q61550_S549___1	Q61550	Rad21	Double-strand-break repair protein rad21 homolog	EKEKEEEEEEEDEDASGGDQDQEERRWNKRT	17.3321	17.3436	17.4645	17.3959	17.3036	17.3367	17.3412	17.249	17.2401	17.5735	0.0134089	17.3466	0.550805	0.599546	0.687507	-6.59408	-0.000550205	17.3627	-1.03377	0.333718	0.504098	-8.90756	temp NS	osmo NS	549	TRUE	399	563
Q8VHR5_S471___1	Q8VHR5	Gatad2b	Transcriptional repressor p66-beta	QEQEIEQRLQQQAALSPTTAPAVSSVSKQET	17.4685	16.892	17.131	16.8175	17.3587	16.9879	17.3403	16.9492	16.9916	17.1243	-0.00901677	17.1276	-0.278297	0.789131	0.844397	-6.71856	0.000995288	17.1093	0.881838	0.405489	0.572452	-9.05442	temp NS	osmo NS	471	FALSE	NA	NA
Q8VHR5_S319___1	Q8VHR5	Gatad2b	Transcriptional repressor p66-beta	NLASHIQPGTVNRVSSPLPSPSAMSDAANSQ	17.1474	16.6751	17.5828	17.2495	17.268	17.0009	17.6697	17.4597	16.3906	15.9817	-0.168068	16.8874	-5.12252	0.00153352	0.0188318	-0.810809	-0.00140848	17.1539	-1.13352	0.292245	0.461255	-8.80169	temp DOWN	osmo NS	319	FALSE	NA	NA
A2A484_S674___1	A2A484	Zmynd8		PVSEKPDPTPAKDKASPEPEKDFVEKAKPSP	19.3125	19.2511	19.6491	19.496	19.2486	19.2315	19.9468	19.2395	18.6562	18.7805	-0.104544	19.1978	-3.00686	0.0206728	0.0634952	-3.5375	-0.00166245	19.3648	-2.68674	0.0295536	0.10243	-6.613	temp NS	osmo NS	674	TRUE	575	821
A2A484_S553___1	A2A484	Zmynd8		LSESVQQQSAPVPLISPKRQIRSRFQLNLDK	18.5245	18.4887	17.93	17.9679	18.4569	18.2725	17.6145	17.6329	18.2698	18.3389	0.0944182	18.1449	2.86943	0.0250281	0.0709024	-3.73477	0.00207891	18.2734	2.21904	0.059787	0.163427	-7.33095	temp NS	osmo NS	553	TRUE	424	555
A2A484_S410___1	A2A484	Zmynd8		TDKQEKVKLNFDMTASPKILLSKPLLSGGAG	16.3995	16.1684	16.402	16.0972	16.4954	16.1598	16.0747	15.9127	15.8487	15.9499	-0.00468009	16.059	-0.154424	0.881799	0.915306	-6.7487	0.000389926	16.2871	0.46508	0.655199	0.776956	-9.35301	temp NS	osmo NS	410	FALSE	NA	NA
A2A484_S763___1	A2A484	Zmynd8		AIGKPPPSSTSAGNQSPPETPVLTRSATQAP	19.6475	19.5422	19.6609	19.5469	19.6147	19.4508	19.7159	19.7169	18.8391	18.7199	-0.107637	19.3636	-3.21329	0.0155831	0.0542139	-3.24431	-0.000355834	19.5772	-0.596412	0.568621	0.711082	-9.27686	temp NS	osmo NS	763	TRUE	575	821
A2A484_S429___1	A2A484	Zmynd8		LLSKPLLSGGAGRRISLSDMPRSPTSTNSSV	13.2826	13.2635	13.3854	13.2938	13.5725	13.3706	13.1499	13.2662	13.1762	13.0491	-0.00938476	13.1979	-0.405886	0.697406	0.769307	-6.66997	0.00065974	13.3614	1.00712	0.345547	0.5158	-8.93462	temp NS	osmo NS	429	TRUE	424	555
A2A484_S658___1	A2A484	Zmynd8		KPTNQVEVKEEAKSNSPVSEKPDPTPAKDKA	19.1659	18.6025	19.4443	18.6953	19.0619	18.4584	19.2784	18.5314	18.8463	18.3181	-0.0366406	18.7904	-0.848954	0.42504	0.528707	-6.37444	-0.00154805	18.9047	-1.00725	0.345488	0.515764	-8.93449	temp NS	osmo NS	658	TRUE	575	821
Q62077_S1248___1	Q62077	Plcg1	Phosphoinositide phospholipase C;1-phosphatidylinositol 4,5-bisphosphate phosphodiesterase gamma-1	SDASSQLFHVRAREGSFEARYQQPFEDFRIS	14.9496	15.7325	14.568	14.9107	15.5677	16.1513	13.5138	14.2927	15.529	15.6228	0.217094	14.9401	4.52022	0.00300705	0.0245147	-1.51842	0.0056008	15.3133	3.88676	0.00534395	0.0356345	-4.79745	temp UP	osmo UP	1248	FALSE	NA	NA
Q62077_S524___1	Q62077	Plcg1	Phosphoinositide phospholipase C;1-phosphatidylinositol 4,5-bisphosphate phosphodiesterase gamma-1	YFVLTSSKIYYSEETSSDQGNEDEEEPKEAS	14.8484	14.6164	14.9108	14.8983	14.733	14.7481	14.4885	14.4935	15.4476	15.5443	0.117727	14.9064	3.78013	0.00739777	0.0368054	-2.46526	-0.000819991	14.7925	-1.30518	0.230799	0.395052	-8.60394	temp UP	osmo NS	524	TRUE	521	543
A2A4P0_S484___1	A2A4P0	Dhx8	ATP-dependent RNA helicase DHX8	EPPFLRGHTKQSMDMSPIKIVKNPDGSLSQA	17.9632	17.8708	18.0296	17.9896	18.1069	17.9219	18.18	17.9679	17.222	17.0108	-0.110688	17.7024	-3.27204	0.014394	0.0519873	-3.16169	2.40718e-05	17.9803	0.0389393	0.969965	0.984052	-9.4731	temp NS	osmo NS	484	FALSE	NA	NA
A2A5R2_S218___1	A2A5R2	Arfgef2	Brefeldin A-inhibited guanine nucleotide-exchange protein 2	QEARELEKPMQSKPQSPVIQATAGSPKFSRL	16.4458	16.1418	15.5669	15.4009	16.4434	16.1917	15.6385	15.4906	16.399	16.5493	0.116984	16.1108	4.46478	0.00320774	0.0253032	-1.58641	0.00416833	16.0317	3.70077	0.0068787	0.0415755	-5.06996	temp UP	osmo UP	218	TRUE	203	297
A2A5R2_S227___1	A2A5R2	Arfgef2	Brefeldin A-inhibited guanine nucleotide-exchange protein 2	MQSKPQSPVIQATAGSPKFSRLKQSQAQSKP	17.1662	17.078	17.3866	17.3514	17.1609	17.089	17.1795	17.2425	15.9682	16.0689	-0.13566	16.7839	-3.23594	0.0151125	0.0535442	-3.21241	-0.00122025	17.2053	-2.03109	0.0794427	0.19735	-7.61267	temp NS	osmo NS	227	TRUE	203	297
A2A5R2_S276___1	A2A5R2	Arfgef2	Brefeldin A-inhibited guanine nucleotide-exchange protein 2	GKVSLENGEAPRERGSPVSGRAEPSRGTDSG	11.0309	10.7653	10.9593	11.1054	11.203	11.0472	10.3784	10.0991	9.44804	9.84755	-0.0528727	10.2615	-0.841847	0.42874	0.532489	-6.38059	0.000463709	11.0185	0.594317	0.569949	0.712069	-9.27821	temp NS	osmo NS	276	TRUE	203	297
A2A5R2_S1535___1	A2A5R2	Arfgef2	Brefeldin A-inhibited guanine nucleotide-exchange protein 2	SSIDRNASERGQSQLSNPTDDSWKGAPYAHQ	17.4517	17.3125	17.5183	17.4592	17.4712	17.3359	17.4853	17.5411	16.2001	16.3706	-0.140497	17.0602	-3.39325	0.0122383	0.0475142	-2.99248	-0.000425706	17.4248	-0.714803	0.496573	0.650018	-9.19365	temp DOWN	osmo NS	1535	TRUE	1525	1540
A2A5R2_S1518___1	A2A5R2	Arfgef2	Brefeldin A-inhibited guanine nucleotide-exchange protein 2	EEVSDRHLDVDLDRQSLSSIDRNASERGQSQ	16.7068	16.5799	17.0397	17.2779	16.832	16.6844	16.3217	16.4379	16.0938	15.9572	-0.0343909	16.3496	-0.989836	0.356462	0.46377	-6.24429	-0.0020029	16.8535	-2.14498	0.0668781	0.175025	-7.44268	temp NS	osmo NS	1518	FALSE	NA	NA
A2A5R2_S1521___1	A2A5R2	Arfgef2	Brefeldin A-inhibited guanine nucleotide-exchange protein 2	SDRHLDVDLDRQSLSSIDRNASERGQSQLSN	15.2368	15.3588	15.5381	15.738	15.1644	15.2254	14.7077	15.031	14.1901	13.6063	-0.100268	14.6884	-1.55488	0.165582	0.259592	-5.59409	-0.0022157	15.3769	-3.38367	0.0107008	0.0538569	-5.54375	temp NS	osmo NS	1521	FALSE	NA	NA
A2A5R2_S356___1	A2A5R2	Arfgef2	Brefeldin A-inhibited guanine nucleotide-exchange protein 2	NSQTNGIADDRQSLSSADNLEPDVQGHQVAA	15.575	15.3295	15.6	15.4952	15.4854	15.4039	15.5488	15.522	15.3782	15.7498	0.00151375	15.5172	0.0567752	0.956371	0.968367	-6.76037	-0.000514929	15.4815	-0.807308	0.444563	0.605731	-9.11957	temp NS	osmo NS	356	TRUE	333	362
A2A5R2_S621___1	A2A5R2	Arfgef2	Brefeldin A-inhibited guanine nucleotide-exchange protein 2	QEMGDGKGLDMARRCSVTSVESTVSSGTQTA	18.625	18.5555	18.6137	18.7314	18.8713	18.878	18.3117	18.4884	17.9127	17.9982	-0.0460264	18.3152	-1.35503	0.219081	0.321995	-5.84362	0.00101023	18.7125	1.50691	0.173116	0.326715	-8.34998	temp NS	osmo NS	621	FALSE	NA	NA
A2A655_S1239___1	A2A655	Bptf		KPDPKDQVLDDVSIQSPGPNCQRQNSVESDL	17.0973	16.8132	17.4595	16.9913	16.8882	16.5647	17.2574	17.3644	17.1826	17.8621	0.0164817	17.2628	0.389605	0.70885	0.77942	-6.67714	-0.00249463	16.969	-2.55985	0.035741	0.115687	-6.80904	temp NS	osmo NS	1239	TRUE	1140	1292
A2A655_S2201___1	A2A655	Bptf		TPGAAAGPLQPSAPHSPRPQQGQVKLTMAQL	14.7059	14.1149	15.2652	14.8779	14.7131	14.1343	14.6336	14.858	14.9597	15.6518	0.0560092	14.8206	1.0498	0.329999	0.437649	-6.18438	-0.00323933	14.6352	-2.19352	0.0621414	0.167451	-7.36954	temp NS	osmo NS	2201	TRUE	2167	2209
A2A655_S1252___1	A2A655	Bptf		IQSPGPNCQRQNSVESDLDARISEPAGKGLE	16.2928	16.1098	16.3834	15.7839	16.0244	15.8212	16.6951	16.6191	14.1839	13.5011	-0.32523	15.567	-4.17471	0.00453116	0.0293911	-1.94992	-0.000804293	16.0693	-0.742459	0.480621	0.636187	-9.17231	temp DOWN	osmo NS	1252	TRUE	1140	1292
A2A655_S1611___1	A2A655	Bptf		EDMETESPEVKRVIPSPVRTGEGSNLSKGFM	15.7754	15.2869	16.1189	15.5983	15.2397	14.8293	16.1729	15.9234	15.7627	16.4335	-0.0049375	15.8925	-0.105289	0.919212	0.941835	-6.75591	-0.00412081	15.4747	-3.43373	0.00997044	0.051739	-5.46825	temp NS	osmo NS	1611	TRUE	1538	1645
A2A655_S228___1	A2A655	Bptf		SSTPGRRKPRVHRPRSPILEEKDIPPLEFPK	17.6116	17.3923	17.9655	17.3183	17.4012	17.1038	17.8937	17.9139	17.2131	17.6385	-0.0618495	17.6105	-2.26357	0.0594705	0.122917	-4.61247	-0.0019471	17.4654	-1.7664	0.118198	0.254848	-7.99622	temp NS	osmo NS	228	TRUE	1	239
A2A655_S1325___1	A2A655	Bptf		VVSSSKSTLPASVPKSPRDRDARAFSKAVDF	15.3113	14.8405	15.3569	14.8067	15.1012	14.7379	15.4257	15.4224	15.2189	15.5485	-0.0116407	15.2946	-0.34491	0.740678	0.805181	-6.69537	-0.000811156	15.0258	-0.686359	0.513332	0.664769	-9.21486	temp NS	osmo NS	1325	TRUE	1304	1400
A2A655_S2405___1	A2A655	Bptf		QPQSSVQGQSPVRVQSPPLTRIRPSTPSQVT	16.2923	16.0297	16.5314	15.7994	16.1447	15.8457	16.5841	16.478	16.1922	16.4133	-0.0331825	16.3316	-1.20814	0.267686	0.373378	-6.01454	-0.000851147	16.1072	-0.703405	0.503246	0.656094	-9.20224	temp NS	osmo NS	2405	TRUE	2273	2465
A2A690_S1549___1	A2A690	Tanc2	Protein TANC2	SPPPSPLRRGPQYRASPPAESMSVYRSQSGS	13.9175	13.814	14.0499	13.9036	13.8345	13.7983	13.5849	13.7609	13.3179	13.3715	-0.0329049	13.6278	-1.05383	0.328278	0.435924	-6.18026	-0.000801704	13.8863	-1.40085	0.201615	0.360772	-8.48614	temp NS	osmo NS	1549	TRUE	1422	1598
A2A690_S1831___1	A2A690	Tanc2	Protein TANC2	LKPAYDRSCDELSPVSPTQGGYPSEPTRSRT	15.7384	15.5765	15.9065	15.4936	15.6419	15.5549	14.7956	14.8799	15.6275	15.6141	0.104624	15.372	3.66221	0.00860427	0.039893	-2.62377	-0.00050824	15.652	-0.650196	0.535148	0.683277	-9.24072	temp UP	osmo NS	1831	TRUE	1781	1846
A2A690_S1583___1	A2A690	Tanc2	Protein TANC2	YQQETNVSQLPGRPKSPLSKMAQRPYQMPQL	17.4292	17.0071	17.204	17.2171	17.5371	17.3797	17.1371	16.9033	16.8559	16.5736	-0.0302513	16.9844	-0.852889	0.423001	0.526775	-6.37102	0.00123961	17.2957	1.51513	0.171066	0.324192	-8.3392	temp NS	osmo NS	1583	TRUE	1422	1598
A2A699_S785___1	A2A699	Fam171a2	Protein FAM171A2	RGDSSRSSASELRRDSLTSPEDELGAEVGDE	17.8596	17.7193	18.0569	18.0479	18.2016	18.1026	17.7467	17.8487	17.3697	17.7666	-0.0259362	17.7184	-0.965364	0.367725	0.474642	-6.26799	0.00049838	17.998	0.573263	0.583395	0.7229	-9.29154	temp NS	osmo NS	785	TRUE	668	822
A2A699_S445___1	A2A699	Fam171a2	Protein FAM171A2	PGARTVEGAGLKSARSVEGPGGLEPSLDEYR	16.4833	16.1908	16.4001	16.3903	16.6659	16.4477	16.1173	16.5283	15.8979	16.4816	-0.014648	16.2832	-0.430346	0.680373	0.755566	-6.65868	0.000807928	16.4297	1.06278	0.321203	0.490962	-8.87751	temp NS	osmo NS	445	TRUE	412	472
A2A699_S739___1	A2A699	Fam171a2	Protein FAM171A2	EDTEPSSSESRTGLCSPEDNSLTPLLDEVVA	15.2285	15.2533	14.9294	15.0354	15.2985	15.1561	14.7921	14.952	14.976	15.5394	0.0508156	15.1236	1.70021	0.134557	0.221886	-5.40272	0.00122484	15.1502	1.92661	0.09299	0.218208	-7.76625	temp NS	osmo NS	739	TRUE	668	822
A2A6A1_S1185___1	A2A6A1	Gpatch8	G patch domain-containing protein 8	LERGEEQEHSEPEEGSPRSSDAPFGHQFSEE	14.5024	14.0786	14.2569	14.0935	14.2757	14.2055	14.4644	14.3801	14.6337	14.9915	0.0411241	14.5085	1.17221	0.280888	0.387441	-6.05447	0.000327272	14.2354	0.40499	0.696894	0.80704	-9.38193	temp NS	osmo NS	1185	TRUE	576	1314
A2A6A1_S503___1	A2A6A1	Gpatch8	G patch domain-containing protein 8	GGEDEQSVESRETSESPMCESNPKDISQATP	14.1515	14.2669	14.6275	14.6656	14.2991	14.4553	13.977	14.187	14.4861	14.6996	0.0599388	14.2947	2.29714	0.0566466	0.118684	-4.564	-0.00134667	14.411	-1.56125	0.159967	0.310571	-8.27815	temp NS	osmo NS	503	TRUE	412	541
A2A6A1_S648___1	A2A6A1	Gpatch8	G patch domain-containing protein 8	ACSSLNKQEPGGSHMSETEDTGRSHPSKKEP	15.3481	15.6524	15.652	15.6095	15.2536	15.3318	14.9817	14.9022	15.5622	15.7823	0.0933676	15.3715	3.65482	0.00868661	0.0400814	-2.63376	-0.00169014	15.4746	-2.53968	0.0368407	0.117932	-6.84015	temp UP	osmo NS	648	TRUE	576	1314
A2A6A1_S735___1	A2A6A1	Gpatch8	G patch domain-containing protein 8	ADSERGPKSEPPGSGSPAPPRRRRRAQDDSQ	17.5448	17.3704	17.2277	17.1666	17.5597	17.4529	17.4663	17.5123	16.5524	16.6673	-0.0993647	17.1856	-2.75344	0.0294615	0.0781587	-3.90225	0.00154598	17.387	2.46313	0.0413413	0.127697	-6.95807	temp NS	osmo NS	735	TRUE	576	1314
A2A6A1_S753___1	A2A6A1	Gpatch8	G patch domain-containing protein 8	PPRRRRRAQDDSQRRSLPAEEGNSGKKDDGG	13.657	14.3603	13.8623	14.2793	13.764	14.4681	13.3913	13.8934	14.0433	13.9252	0.0458591	13.8784	1.23111	0.25952	0.364824	-5.9886	0.000226054	14.0652	0.150438	0.884423	0.932566	-9.46114	temp NS	osmo NS	753	TRUE	576	1314
A2A6A1_S1039___1	A2A6A1	Gpatch8	G patch domain-containing protein 8	SGRRDFIRSKIYRSQSPHYFQSGRGEGPGKK	13.3887	13.1751	13.7606	13.5007	13.5083	13.6622	13.4463	13.7616	13.2282	14.0048	-0.00516752	13.5008	-0.128096	0.901812	0.929894	-6.7529	-0.000227064	13.4993	-0.230038	0.824268	0.89743	-9.44405	temp NS	osmo NS	1039	TRUE	576	1314
A2A6T1_S407___1	A2A6T1	Cdr2l	Cerebellar degeneration-related protein 2-like	ISRDSSWRDLLGGEESPGEGKAGEKSLSQHV	17.088	17.1184	17.2293	17.1544	16.9861	16.9304	16.8472	16.7838	16.7006	16.8336	0.000442402	16.8952	0.015839	0.987822	0.991027	-6.76205	-0.00116808	17.0844	-2.18101	0.0633294	0.169398	-7.38843	temp NS	osmo NS	407	TRUE	384	429
A2A6T1_S393___1	A2A6T1	Cdr2l	Cerebellar degeneration-related protein 2-like	GAGVRHAGVQTSRPISRDSSWRDLLGGEESP	13.6958	14.0485	13.3308	13.4798	13.5825	14.0643	12.0421	12.5903	14.1433	13.8864	0.22242	13.4011	5.3364	0.00122198	0.0175361	-0.572899	0.00209062	13.7003	1.90643	0.0958543	0.222593	-7.79561	temp UP	osmo NS	393	TRUE	384	429
A2A6T1_S179___1	A2A6T1	Cdr2l	Cerebellar degeneration-related protein 2-like	LCTSSRCEDAFRLHSSSLELGPRPLEQENER	13.518	13.4422	13.9234	14.013	13.8755	13.9896	13.5675	13.6869	14.3192	14.5835	0.0895073	13.8529	2.07679	0.0780015	0.147971	-4.88031	-0.000178443	13.7936	-0.156243	0.880003	0.930557	-9.46013	temp NS	osmo NS	179	FALSE	NA	NA
F8VQM4_S222___1	F8VQM4	Osbpl7	Oxysterol-binding protein	FAKDDTIGRVGRLHGSVPNLSRYLESRDTSG	15.4127	15.1948	15.4174	15.6378	15.4604	15.5107	15.0825	14.7036	15.237	15.3233	0.0518259	15.159	1.87449	0.104636	0.184331	-5.16482	-0.000210045	15.439	-0.267295	0.796511	0.877728	-9.43362	temp NS	osmo NS	222	FALSE	NA	NA
A2A791_S121___1	A2A791	Zmym4	Zinc finger MYM-type protein 4	TDGSLEVERRAAHQESDNENEIQIQNQLKKD	18.3241	17.9203	18.2502	17.726	18.1875	18.2191	18.2415	17.984	17.7588	17.7695	-0.0389366	17.9997	-1.32124	0.229521	0.333695	-5.88397	0.00107595	18.1045	1.07132	0.317588	0.487178	-8.86854	temp NS	osmo NS	121	TRUE	113	127
A2A7F4_S1246___1	A2A7F4	Rlf		NSETTQCHSKKDECSSETDLESSCEETESKI	14.0512	14.0464	14.1485	13.6454	14.6996	14.271	14.1466	13.8421	13.0493	12.9499	-0.110548	13.6809	-2.51806	0.0411922	0.0964582	-4.24369	0.00294178	14.1437	2.81394	0.0244575	0.0904236	-6.41637	temp NS	osmo NS	1246	FALSE	NA	NA
A2A7F4_S1037___1	A2A7F4	Rlf		DHSIHTKCKREHQGYSPEPSICASKRPCTED	16.4197	16.4426	16.8021	16.5749	16.6705	16.4487	16.8583	16.8026	15.8976	15.8176	-0.117345	16.3731	-4.81035	0.00216018	0.0214541	-1.17055	-0.000644423	16.5597	-0.82892	0.432971	0.596058	-9.10117	temp DOWN	osmo NS	1037	FALSE	NA	NA
A2A7F4_S631___1	A2A7F4	Rlf		KKLLLKSAQRGIYPKSPTGSLEQNPEQARGE	14.569	14.6813	15.2518	14.6021	14.7572	14.7161	14.9558	14.7879	14.5668	15.1935	-0.0040997	14.7924	-0.121678	0.906703	0.933427	-6.75381	-0.00095152	14.7629	-0.871225	0.410898	0.576973	-9.06399	temp NS	osmo NS	631	TRUE	629	642
A2A7S8_S325___1	A2A7S8	Kiaa1522	Uncharacterized protein KIAA1522	RSSLRTLSRCSLLSASPASVRSLGRFSSASS	12.8974	13.1662	13.34	13.052	13.0575	13.1635	12.836	12.6901	13.3315	13.4392	0.0753396	13.06	3.0337	0.0199205	0.0620523	-3.49914	-0.000427181	13.1128	-0.545481	0.601409	0.736023	-9.30846	temp NS	osmo NS	325	FALSE	NA	NA
A2A7S8_S340___1	A2A7S8	Kiaa1522	Uncharacterized protein KIAA1522	SPASVRSLGRFSSASSPRPRSRNASSSSDNW	13.5573	13.6231	13.9071	13.9959	14.0598	14.1938	13.4984	13.7434	13.2225	12.9868	-0.0585691	13.4386	-2.01667	0.0851246	0.157723	-4.96561	0.000876502	13.8895	0.792821	0.452453	0.612916	-9.13168	temp NS	osmo NS	340	TRUE	330	1013
A2A7S8_S402___1	A2A7S8	Kiaa1522	Uncharacterized protein KIAA1522	SNNVAPPPPGGSGRGSPSGGSTAETSDTASI	14.3044	14.3226	14.6862	13.9828	14.5466	14.3772	14.9474	14.855	14.3124	14.3068	-0.078402	14.5081	-3.18622	0.0161662	0.0553215	-3.28251	0.000636814	14.37	0.586164	0.575135	0.716576	-9.28343	temp NS	osmo NS	402	TRUE	330	1013
A2A7S8_S543___1	A2A7S8	Kiaa1522	Uncharacterized protein KIAA1522	GTPTLPPKGLAVAPASPGKAQPPKPDRVTSL	15.8114	15.4794	15.7194	15.4754	15.8684	15.6529	15.8153	15.8361	14.7492	14.712	-0.126602	15.4006	-3.46367	0.0111484	0.0455094	-2.89501	0.00081633	15.6678	1.02373	0.338136	0.508868	-8.91782	temp DOWN	osmo NS	543	TRUE	330	1013
A2A7S8_S143___1	A2A7S8	Kiaa1522	Uncharacterized protein KIAA1522	SEMIQRRGSTFRPHDSFPKSGKSGRRRRERR	13.0178	13.0613	13.5515	12.7953	13.5675	13.2475	13.2333	13.2041	11.681	12.2534	-0.144136	12.7418	-3.29924	0.0138769	0.050917	-3.12356	0.00117028	13.2068	0.900983	0.395864	0.563169	-9.03693	temp NS	osmo NS	143	TRUE	108	166
A2A7S8_S909___1	A2A7S8	Kiaa1522	Uncharacterized protein KIAA1522	IFSKGTKKLQLERPVSPEAQADLQRNLVAEL	18.1041	17.74	17.9127	17.4198	18.3957	18.171	18.5152	18.1447	16.8704	16.8609	-0.172679	17.7059	-4.42237	0.00337125	0.0258205	-1.63873	0.00308557	17.9572	3.09119	0.0162795	0.0693263	-5.98923	temp DOWN	osmo NS	909	TRUE	330	1013
A2A7S8_S1006___1	A2A7S8	Kiaa1522	Uncharacterized protein KIAA1522	GGVQLAATEKMGSPGSDPQKKLV________	14.6495	15.02	14.299	13.92	14.7428	15.1898	14.1791	14.3542	14.2972	14.1443	0.00644677	14.4407	0.155055	0.881321	0.914975	-6.74859	0.00428395	14.6368	3.53165	0.0086915	0.0476556	-5.3213	temp NS	osmo UP	1006	TRUE	330	1013
A2A7S8_S610___1	A2A7S8	Kiaa1522	Uncharacterized protein KIAA1522	DRFVIPPHPKVPAPFSPPPSKSKSSNQAAPV	15.2907	15.2101	15.277	14.9408	15.3665	15.2022	15.1611	14.8981	14.5023	14.5215	-0.0536066	14.9306	-1.42253	0.199479	0.299601	-5.76134	0.000877179	15.2146	1.20888	0.263771	0.430823	-8.71717	temp NS	osmo NS	610	TRUE	330	1013
A2A863_S1421___1	A2A863	Itgb4	Integrin beta;Integrin beta-4	HRVLSTSSTLTRDYHSLTRTEHSHSGTLPRD	10.9494	11.0737	10.758	11.1138	10.7323	10.9563	10.1675	9.92458	11.9956	12.2382	0.252144	11.0582	8.28335	9.01144e-05	0.0081235	2.09378	-0.000458255	10.9306	-0.565534	0.588376	0.726285	-9.29633	temp UP	osmo NS	1421	TRUE	1401	1433
B2RX14_S131___1	B2RX14	Zcchc11	Terminal uridylyltransferase 4	EKTPSLQTKAEKVPKSPNLPVKAEKAPCTTA	17.8937	17.4085	17.8723	17.8926	17.6919	17.4211	17.4532	17.2106	17.0256	16.8903	-0.035463	17.3137	-0.855922	0.421435	0.525573	-6.36837	-0.00162962	17.6967	-1.81265	0.110318	0.24353	-7.9306	temp NS	osmo NS	131	TRUE	75	286
B2RX14_S245___1	B2RX14	Zcchc11	Terminal uridylyltransferase 4	SLSQKQQTQTDNIADSDDSASGIEDTADDLS	15.4492	15.2817	15.3879	15.2567	15.403	15.1181	15.8071	15.821	15.4921	15.3675	-0.0522852	15.5364	-2.07815	0.0778473	0.147801	-4.87837	-0.000308644	15.3161	-0.434588	0.676206	0.79236	-9.36816	temp NS	osmo NS	245	TRUE	75	286
A2A8U2_S441___1	A2A8U2	Tmem201	Transmembrane protein 201	LPLTKQQLFRSPRRVSPSSLPGRLSRALSLG	12.2086	12.3329	12.0655	12.2554	11.9704	11.9696	11.7866	11.8522	12.4427	12.4346	0.078719	12.1763	3.55908	0.00983627	0.0426288	-2.76399	-0.000951911	12.1337	-1.29151	0.235253	0.39984	-8.62035	temp UP	osmo NS	441	TRUE	439	441
Q52KI8_S751___1	Q52KI8	Srrm1	Serine/arginine repetitive matrix protein 1	RVSRTPEPKKIKKAASPSPQSVRRVSSSRSV	17.3042	17.7206	16.9504	17.2652	17.5667	17.9957	17.7611	17.9842	16.7061	16.5031	-0.149687	17.3299	-4.13677	0.00474502	0.0299761	-1.99845	0.00336697	17.4672	3.27674	0.0124591	0.0591486	-5.70582	temp DOWN	osmo NS	751	TRUE	135	946
Q52KI8_S753___1	Q52KI8	Srrm1	Serine/arginine repetitive matrix protein 1	SRTPEPKKIKKAASPSPQSVRRVSSSRSVSG	15.9283	15.8351	15.956	16.1585	14.8395	15.3414	16.132	16.158	17.1003	17.8581	0.144392	16.502	2.10852	0.0744858	0.143107	-4.83508	-0.00483405	15.6765	-4.41354	0.00268797	0.0236704	-4.05024	temp NS	osmo DOWN	753	TRUE	135	946
Q52KI8_S260___1	Q52KI8	Srrm1	Serine/arginine repetitive matrix protein 1	LKAPKPEPVPEPKEPSPEKNSKKEKEKTRPR	19.9943	19.8371	19.9753	19.9146	20.0902	20.0042	20.1559	20.0844	18.6934	18.4656	-0.177105	19.5385	-3.7304	0.00788246	0.0380678	-2.53187	0.000511401	19.9693	0.856839	0.418312	0.582815	-9.0768	temp DOWN	osmo NS	260	TRUE	135	946
Q52KI8_S709___1	Q52KI8	Srrm1	Serine/arginine repetitive matrix protein 1	KRHSPSPRPRAPQTSSPPPVRRGASASPQGR	17.8421	17.7146	17.8795	17.7516	18.0442	18.0236	18.0309	17.927	17.0056	17.2204	-0.10129	17.6234	-3.41081	0.0119563	0.0469256	-2.96812	0.00109139	17.8759	1.6866	0.13306	0.274898	-8.10776	temp DOWN	osmo NS	709	TRUE	135	946
Q52KI8_S640___1	Q52KI8	Srrm1	Serine/arginine repetitive matrix protein 1	KRRTASPPPPPKRRASPSPPPKRRVSHSPPP	12.3067	12.2699	12.1451	12.4794	12.1977	12.4286	12.0281	12.0738	14.4377	15.5696	0.336274	13.1143	3.43443	0.0115877	0.0462936	-2.93541	4.50301e-06	12.3046	0.00607371	0.995314	0.997098	-9.47394	temp UP	osmo NS	640	TRUE	135	946
Q52KI8_S234___1	Q52KI8	Srrm1	Serine/arginine repetitive matrix protein 1	KSPELPEPSVRMKDSSVQEATSTSDILKAPK	15.9251	15.7732	17.2346	17.0184	16.2731	16.2044	15.2896	15.6071	17.2036	17.3591	0.213928	16.193	4.49136	0.00310973	0.0248813	-1.55376	-0.00443883	16.4048	-2.36952	0.0476153	0.140199	-7.10174	temp UP	osmo NS	234	TRUE	135	946
Q52KI8_S689___1	Q52KI8	Srrm1	Serine/arginine repetitive matrix protein 1	HRKGSSPGRSTREARSPQPNKRHSPSPRPRA	15.3373	14.8473	14.1048	13.8544	15.8081	15.7384	14.1279	14.5164	14.1405	13.0693	-0.0647874	14.3398	-0.797036	0.452598	0.554536	-6.41838	0.00896797	14.9484	8.99527	2.96925e-05	0.00297539	0.958193	temp NS	osmo UP	689	TRUE	135	946
Q52KI8_S220___1	Q52KI8	Srrm1	Serine/arginine repetitive matrix protein 1	TKSRSPSPAPEKKEKSPELPEPSVRMKDSSV	20.3304	20.229	20.3857	20.1882	20.5295	20.3144	20.1498	20.3606	19.6067	19.3939	-0.0842376	20.0117	-2.33727	0.0534497	0.114059	-4.50595	0.00067515	20.3295	1.00317	0.347329	0.517592	-8.93859	temp NS	osmo NS	220	TRUE	135	946
Q52KI8_S726___1	Q52KI8	Srrm1	Serine/arginine repetitive matrix protein 1	PPVRRGASASPQGRQSPSPSTRPIRRVSRTP	16.7444	16.9139	16.7748	16.5404	16.888	16.8608	17.6177	17.4	16.5594	16.376	-0.130738	16.9352	-5.42095	0.00111891	0.0171314	-0.48072	0.00108392	16.7871	1.65886	0.138624	0.282735	-8.14599	temp DOWN	osmo NS	726	TRUE	135	946
Q52KI8_S728___1	Q52KI8	Srrm1	Serine/arginine repetitive matrix protein 1	VRRGASASPQGRQSPSPSTRPIRRVSRTPEP	15.7715	15.8635	15.4506	15.2987	15.3661	15.4557	15.9779	15.8135	16.4536	16.8402	0.0827231	16.12	2.0981	0.0756223	0.144755	-4.84995	0.00018107	15.5344	0.169375	0.870022	0.925174	-9.45772	temp NS	osmo NS	728	TRUE	135	946
Q52KI8_S396___1	Q52KI8	Srrm1	Serine/arginine repetitive matrix protein 1	LSPSASPPRRRHRPSSPATPPPKTRHSPTPQ	14.4626	14.5995	13.6237	13.8037	14.4683	14.8347	13.5619	13.9091	15.2686	14.9023	0.167758	14.4507	6.0381	0.000604301	0.0139684	0.160913	0.00468917	14.2987	4.42348	0.00265437	0.0234828	-4.0365	temp UP	osmo UP	396	TRUE	135	946
Q52KI8_S887___1	Q52KI8	Srrm1	Serine/arginine repetitive matrix protein 1	QEEPAAAPEPRKETESEAEDDNLDDLERHLR	20.0329	19.6981	20.2861	20.2214	20.4305	20.3051	19.9422	19.6695	19.0041	18.6753	-0.107233	19.5037	-2.34272	0.05303	0.113563	-4.49806	0.000570172	20.1624	0.485565	0.641269	0.766253	-9.34229	temp NS	osmo NS	887	TRUE	135	946
Q52KI8_S782___1	Q52KI8	Srrm1	Serine/arginine repetitive matrix protein 1	SGSPEPAAKKPPAPPSPVQSQSPSTNWSPAV	16.3136	16.3187	15.7186	15.9233	16.5305	16.6249	16.4695	16.5747	15.2974	15.4184	-0.134883	16.0654	-3.7538	0.00765025	0.0374522	-2.50049	0.00378368	16.2383	5.88149	0.000488957	0.00941243	-2.17211	temp DOWN	osmo UP	782	TRUE	135	946
Q52KI8_S786___1	Q52KI8	Srrm1	Serine/arginine repetitive matrix protein 1	EPAAKKPPAPPSPVQSQSPSTNWSPAVPAKK	18.0609	18.0809	17.6758	17.6046	18.2482	18.2534	18.499	18.4076	17.1139	17.5121	-0.135797	17.9457	-4.36447	0.00360961	0.0263361	-1.71063	0.00305307	17.9873	5.1843	0.0010585	0.0138185	-3.0268	temp DOWN	osmo UP	786	TRUE	135	946
Q52KI8_S788___1	Q52KI8	Srrm1	Serine/arginine repetitive matrix protein 1	AAKKPPAPPSPVQSQSPSTNWSPAVPAKKAK	17.6185	17.4392	17.2859	17.3011	17.8553	17.803	18.0275	18.0635	17.1131	17.7344	-0.080331	17.666	-2.56686	0.0384112	0.0923879	-4.17282	0.00267831	17.5505	4.65642	0.00198543	0.0197321	-3.71866	temp NS	osmo UP	788	TRUE	135	946
Q52KI8_S456___1	Q52KI8	Srrm1	Serine/arginine repetitive matrix protein 1	RESPSPAPKPRKVELSESEEDKGSKMAAADS	18.8171	19.1747	18.5816	18.7793	19.0863	19.6426	18.3	18.2751	18.543	18.7513	0.0548208	18.6435	1.49564	0.180042	0.276738	-5.66986	0.00342014	19.0136	3.30367	0.011989	0.0576823	-5.6649	temp NS	osmo NS	456	TRUE	135	946
Q52KI8_S458___1	Q52KI8	Srrm1	Serine/arginine repetitive matrix protein 1	SPSPAPKPRKVELSESEEDKGSKMAAADSVQ	19.9645	20.2696	19.6676	19.5429	19.9931	20.3356	19.5887	19.7692	20.3229	20.4525	0.0884979	20.0612	3.56482	0.00976294	0.0424082	-2.75616	0.00279572	19.9622	2.96492	0.019575	0.0783449	-6.18336	temp UP	osmo NS	458	TRUE	135	946
Q52KI8_S386___1	Q52KI8	Srrm1	Serine/arginine repetitive matrix protein 1	TSSPPRKTRRLSPSASPPRRRHRPSSPATPP	16.2308	15.8007	15.5755	15.3399	15.0539	15.2408	15.5187	15.324	16.5855	17.222	0.178525	16.1136	4.61702	0.00268923	0.0233956	-1.4009	-0.00155174	15.5403	-0.894022	0.399344	0.566482	-9.04333	temp UP	osmo NS	386	TRUE	135	946
Q52KI8_S659___1	Q52KI8	Srrm1	Serine/arginine repetitive matrix protein 1	PPKRRVSHSPPPKQRSPTVTKRRSPSLSSKH	15.2099	14.6681	14.3886	13.9663	15.6082	15.485	14.2537	14.1249	13.7934	14.5915	0.0156626	14.4403	0.27734	0.789835	0.844703	-6.71885	0.00684598	14.8877	6.48857	0.000262233	0.00688112	-1.47937	temp NS	osmo UP	659	TRUE	135	946
Q52KI8_S443___1	Q52KI8	Srrm1	Serine/arginine repetitive matrix protein 1	TSGKVTKHKGTEKRESPSPAPKPRKVELSES	17.3238	17.7735	16.8888	17.3538	18.0022	18.3622	17.1704	17.7657	17.7764	17.3814	0.0140878	17.5319	0.396231	0.704183	0.775193	-6.67426	0.00530431	17.6174	4.76967	0.001729	0.018248	-3.56691	temp NS	osmo UP	443	TRUE	135	946
Q52KI8_S445___1	Q52KI8	Srrm1	Serine/arginine repetitive matrix protein 1	GKVTKHKGTEKRESPSPAPKPRKVELSESEE	12.008	12.7839	11.5957	12.3606	11.56	12.5335	11.0248	11.7162	15.5008	16.6127	0.546939	13.2744	4.6497	0.00259048	0.0231982	-1.36154	0.000342933	12.1403	0.16133	0.876134	0.928312	-9.45922	temp UP	osmo NS	445	TRUE	135	946
Q52KI8_S667___1	Q52KI8	Srrm1	Serine/arginine repetitive matrix protein 1	SPPPKQRSPTVTKRRSPSLSSKHRKGSSPGR	16.8357	16.5104	15.7648	15.4458	17.3421	17.3398	15.9024	15.9641	15.5452	15.7472	-0.0171261	16.0842	-0.305996	0.768846	0.828303	-6.7095	0.00867824	16.5398	9.7289	1.72748e-05	0.00249476	1.56687	temp NS	osmo UP	667	TRUE	135	946
Q52KI8_S567___1	Q52KI8	Srrm1	Serine/arginine repetitive matrix protein 1	RRRRSPSPPPARRRRSPSPAPPPPPPPPPPR	17.1099	16.9402	17.0019	17.0355	17.2447	17.1829	17.3742	17.1604	17.3403	17.6625	0.0213363	17.2646	0.641865	0.542173	0.636794	-6.53567	0.000975543	17.0859	1.62321	0.146095	0.292956	-8.19472	temp NS	osmo NS	567	TRUE	135	946
Q52KI8_S569___1	Q52KI8	Srrm1	Serine/arginine repetitive matrix protein 1	RRSPSPPPARRRRSPSPAPPPPPPPPPPRRR	16.4447	16.4245	16.4893	16.4807	16.6557	16.6596	16.5538	16.447	16.934	17.2157	0.0631339	16.67	1.90915	0.0995075	0.177267	-5.11662	0.000863503	16.5258	1.45595	0.186327	0.343069	-8.4161	temp NS	osmo NS	569	TRUE	135	946
Q52KI8_S556___1	Q52KI8	Srrm1	Serine/arginine repetitive matrix protein 1	KRWQSPVTKSSRRRRSPSPPPARRRRSPSPA	13.0062	13.3497	12.7875	13.0781	13.0186	13.1574	12.8624	12.6469	15.1113	16.2378	0.336377	13.8691	3.78169	0.00738316	0.0368018	-2.46318	0.000776116	13.0663	0.886693	0.403033	0.570044	-9.05002	temp UP	osmo NS	556	TRUE	135	946
Q52KI8_S586___1	Q52KI8	Srrm1	Serine/arginine repetitive matrix protein 1	APPPPPPPPPPRRRRSPTPPPRRRTPSPPPR	14.1242	14.6784	14.0093	14.1321	14.1982	14.8701	13.9042	13.9653	15.8994	16.3359	0.254541	14.8179	4.3553	0.00364902	0.0264641	-1.72206	0.00231718	14.3354	1.82469	0.10835	0.24087	-7.91341	temp UP	osmo NS	586	TRUE	135	946
Q52KI8_S630___1	Q52KI8	Srrm1	Serine/arginine repetitive matrix protein 1	QRRYSPSPPPKRRTASPPPPPKRRASPSPPP	18.8112	18.9507	18.5755	18.6088	19.0006	19.2626	18.808	18.9185	18.3668	18.5548	-0.0448128	18.735	-1.6412	0.14643	0.236903	-5.4813	0.00269739	18.8682	4.16837	0.00368201	0.0285027	-4.39332	temp NS	osmo UP	630	TRUE	135	946
Q52KI8_S597___1	Q52KI8	Srrm1	Serine/arginine repetitive matrix protein 1	RRRRSPTPPPRRRTPSPPPRRRSPSPRRYSP	11.728	12.3316	11.8947	12.1908	11.5282	12.4746	12.074	11.5246	13.4373	13.602	0.197806	12.4496	3.41279	0.0119249	0.046917	-2.96538	-0.000206759	12.0246	-0.129862	0.900122	0.942275	-9.4644	temp UP	osmo NS	597	TRUE	135	946
Q52KI8_S652___1	Q52KI8	Srrm1	Serine/arginine repetitive matrix protein 1	RRASPSPPPKRRVSHSPPPKQRSPTVTKRRS	13.3531	13.7375	13.02	13.182	13.9901	14.3796	12.5754	13.3704	14.1672	14.9764	0.191149	13.6967	3.73109	0.00787551	0.0380678	-2.53094	0.00541911	13.6104	5.85103	0.000505074	0.00955085	-2.20809	temp UP	osmo UP	652	TRUE	135	946
Q52KI8_S765___1	Q52KI8	Srrm1	Serine/arginine repetitive matrix protein 1	ASPSPQSVRRVSSSRSVSGSPEPAAKKPPAP	14.7133	15.481	14.4979	14.9688	15.0801	15.6207	14.903	15.7214	15.7794	15.4947	0.0320793	15.3488	0.642168	0.541988	0.636794	-6.53547	0.00308527	15.0603	2.11043	0.070467	0.18158	-7.49451	temp NS	osmo NS	765	TRUE	135	946
Q52KI8_S767___1	Q52KI8	Srrm1	Serine/arginine repetitive matrix protein 1	PSPQSVRRVSSSRSVSGSPEPAAKKPPAPPS	14.8433	14.914	14.7622	14.9662	14.747	15.041	14.701	14.6448	16.4823	16.836	0.227143	15.4036	3.69051	0.00829627	0.0391539	-2.58555	0.000149058	14.879	0.212757	0.837237	0.905205	-9.44836	temp UP	osmo NS	767	TRUE	135	946
Q52KI8_S769___1	Q52KI8	Srrm1	Serine/arginine repetitive matrix protein 1	PQSVRRVSSSRSVSGSPEPAAKKPPAPPSPV	15.8862	16.2371	15.4418	15.7899	16.2202	16.2058	15.8388	16.3345	17.2121	16.6287	0.0930745	16.3562	2.00968	0.0859935	0.158746	-4.97549	0.00298573	15.9635	3.38981	0.0106083	0.0536221	-5.53449	temp NS	osmo NS	769	TRUE	135	946
Q52KI8_S545___1	Q52KI8	Srrm1	Serine/arginine repetitive matrix protein 1	QKETSPRMQMGKRWQSPVTKSSRRRRSPSPP	19.0426	19.1017	19.1664	19.2071	19.2643	19.4034	19.3049	19.3458	17.5374	17.293	-0.219567	18.6042	-3.90986	0.00628027	0.0342925	-2.29324	0.000735646	19.1976	1.07639	0.315458	0.484834	-8.86319	temp DOWN	osmo NS	545	TRUE	135	946
Q52KI8_S611___1	Q52KI8	Srrm1	Serine/arginine repetitive matrix protein 1	PSPPPRRRSPSPRRYSPPIQRRYSPSPPPKR	17.7046	17.7324	17.6975	17.6969	17.8901	17.8392	17.8836	17.7784	17.0384	16.9659	-0.0953218	17.5172	-3.07348	0.0188588	0.060214	-3.44242	0.000837141	17.7601	1.55405	0.161657	0.312433	-8.28775	temp NS	osmo NS	611	TRUE	135	946
Q52KI8_S619___1	Q52KI8	Srrm1	Serine/arginine repetitive matrix protein 1	SPSPRRYSPPIQRRYSPSPPPKRRTASPPPP	12.1311	12.1284	11.8269	11.5531	12.0952	11.9528	12.0314	12.1026	12.5049	12.9619	0.0760768	12.3101	2.32713	0.0542394	0.11527	-4.52062	0.00167008	11.9479	1.91427	0.0947323	0.220799	-7.78422	temp NS	osmo NS	619	TRUE	135	946
Q52KI8_S621___1	Q52KI8	Srrm1	Serine/arginine repetitive matrix protein 1	SPRRYSPPIQRRYSPSPPPKRRTASPPPPPK	15.1807	15.3022	14.8835	14.8919	15.0599	15.2851	15.3795	15.1706	15.5371	15.8597	0.0468335	15.405	1.55875	0.164673	0.258515	-5.58908	0.00142429	15.1006	1.87381	0.100665	0.229078	-7.84285	temp NS	osmo NS	621	TRUE	135	946
Q52KI8_S422___1	Q52KI8	Srrm1	Serine/arginine repetitive matrix protein 1	SPTPQQSNRTRKSRVSVSPGRTSGKVTKHKG	11.2121	11.7981	11.3054	11.5977	11.5973	11.9829	11.0351	10.9456	11.6925	12.2806	0.122325	11.494	3.41763	0.0118486	0.0468411	-2.95867	0.00169254	11.5823	1.48507	0.178671	0.332918	-8.37847	temp UP	osmo NS	422	TRUE	135	946
Q52KI8_S424___1	Q52KI8	Srrm1	Serine/arginine repetitive matrix protein 1	TPQQSNRTRKSRVSVSPGRTSGKVTKHKGTE	14.6742	15.3261	14.1933	14.5192	15.0305	15.212	14.0217	14.5958	16.5266	17.0008	0.289662	15.3575	4.77791	0.00224022	0.0217874	-1.20879	0.00382491	14.8259	3.09972	0.0160789	0.0688961	-5.97614	temp UP	osmo NS	424	TRUE	135	946
A2A9C3_S3230___1	A2A9C3	Szt2;mKIAA0467	Protein SZT2	SRLPLEPETPGSLVGSPREASGMMLAPGPAP	14.9059	14.4524	14.4931	14.5795	14.6118	14.2719	14.1566	14.2759	13.4526	13.8832	-0.0521004	14.1878	-0.977556	0.36208	0.469315	-6.25624	-0.00047218	14.5524	-0.47646	0.647442	0.770714	-9.34711	temp NS	osmo NS	3230	TRUE	3212	3234
A2A9C3_S1650___1	A2A9C3	Szt2	Protein SZT2	QHHRSTSESSASFPRSPGQPSSLRSDDGLGP	14.6509	14.8907	14.6733	14.6844	15.0098	15.0222	14.3089	14.3694	14.1418	14.4432	0.00357848	14.4675	0.100928	0.922545	0.944051	-6.75642	0.00168534	14.8219	2.69647	0.0291276	0.101419	-6.59797	temp NS	osmo NS	1650	TRUE	1628	1685
A2A9C3_S1641___1	A2A9C3	Szt2	Protein SZT2	VELPPASDPQHHRSTSESSASFPRSPGQPSS	14.8588	14.7752	14.5575	14.745	15.2076	15.0257	14.4904	14.4513	13.8602	13.895	-0.0595271	14.3885	-1.33414	0.225484	0.328978	-5.86863	0.00232692	14.8617	3.61756	0.00771384	0.0444594	-5.19323	temp NS	osmo UP	1641	TRUE	1628	1685
P24788_S236___1	P24788	Cdk11b	Cyclin-dependent kinase 11B	EKVEERDLLSDLQDISDSERKTSSAESSSAE	16.3111	16.2249	16.0301	16.0194	16.057	16.0372	16.5821	16.2387	16.0722	16.1317	-0.0375341	16.2601	-1.52181	0.173517	0.269014	-5.63657	0.000111894	16.1133	0.15487	0.881047	0.930957	-9.46037	temp NS	osmo NS	236	TRUE	1	407
P24788_S38___1	P24788	Cdk11b	Cyclin-dependent kinase 11B	RMEITIRNSPYRREDSMEDRGEEDDSLAIKP	16.697	16.6104	16.7547	17.0443	16.5444	16.5632	16.7851	16.4876	16.9226	17.7142	0.0769141	16.8695	1.82746	0.112007	0.193423	-5.22979	-0.00172845	16.7024	-2.59056	0.0341306	0.1123	-6.76164	temp NS	osmo NS	38	TRUE	1	407
P24788_S544___1	P24788	Cdk11b	Cyclin-dependent kinase 11B	GILKVGDFGLAREYGSPLKAYTPVVVTLWYR	17.4671	17.4288	17.5206	17.2965	17.4325	17.4464	17.6774	17.4695	16.9551	16.5266	-0.0960103	17.2541	-2.7992	0.0276207	0.0750966	-3.83608	0.000154444	17.432	0.25852	0.803022	0.882032	-9.43622	temp NS	osmo NS	544	FALSE	NA	NA
P24788_S31___1	P24788	Cdk11b	Cyclin-dependent kinase 11B	EGELRDHRMEITIRNSPYRREDSMEDRGEED	17.0987	16.9304	17.1609	17.1033	17.1016	17.0706	17.1992	17.1606	16.8773	17.1244	-0.0234708	17.0651	-0.986461	0.357999	0.465479	-6.24759	-0.00023016	17.0776	-0.382523	0.712783	0.819427	-9.39176	temp NS	osmo NS	31	TRUE	1	407
P24788_S13___1	P24788	Cdk11b	Cyclin-dependent kinase 11B	___MSQSDDRDSKRDSLEEGELRDHRMEITI	16.2473	16.1951	16.2423	15.9932	16.1548	16.103	16.3353	16.0491	15.6814	15.5668	-0.0631773	16.0125	-1.99479	0.0878742	0.16154	-4.9965	5.57164e-05	16.1559	0.0856128	0.934036	0.962586	-9.4698	temp NS	osmo NS	13	TRUE	1	407
Q8BHG1_S85___1	Q8BHG1	Nrd1	Nardilysin	DLGESGRLARLGADESEEEGRSFSNVGDPEI	14.8073	14.8261	14.9904	14.9612	14.8233	15.1319	14.1779	13.9781	15.0814	15.057	0.126334	14.6546	5.42159	0.00111818	0.0171314	-0.480035	8.96815e-06	14.9234	0.0121573	0.99062	0.994659	-9.47387	temp UP	osmo NS	85	TRUE	62	106
O35250_S250___1	O35250	Exoc7;mKIAA1067	Exocyst complex component 7	KEHFRKSSSSSGVPYSPAIPNKRKDTPTKKP	17.3753	17.1764	17.7735	17.8373	17.4582	17.256	16.5611	16.6688	17.6088	17.8089	0.136269	17.1999	5.76069	0.000792531	0.0152186	-0.120854	-0.00224154	17.4795	-2.46397	0.041289	0.127563	-6.95678	temp UP	osmo NS	250	TRUE	245	271
A2ABV5_S1117___1	A2ABV5	Med14	Mediator of RNA polymerase II transcription subunit 14	YTMVSPSGRAGNWPGSPQVSGPSPATRLPGM	15.013	14.7827	14.9596	14.9273	14.9584	14.7213	14.9798	14.6342	14.6396	14.4112	-0.0297578	14.7434	-0.980594	0.360684	0.467923	-6.2533	-0.000517909	14.8937	-0.769689	0.465248	0.62321	-9.15062	temp NS	osmo NS	1117	TRUE	977	1172
A2ABV5_S992___1	A2ABV5	Med14	Mediator of RNA polymerase II transcription subunit 14	QDARRRSVNEDDNPPSPIGGDMMDSLISQLQ	13.7891	13.8501	14.2372	14.155	13.8015	13.7247	14.1953	14.3127	13.9514	14.2042	-0.0286438	14.0505	-0.977296	0.362199	0.469386	-6.25649	-0.0021649	13.9263	-3.38301	0.0107109	0.0538882	-5.54476	temp NS	osmo NS	992	TRUE	977	1172
Q99JT2_S4___1	Q99JT2	Stk26	Serine/threonine-protein kinase 26	____________MAHSPVAVQVPGMQNNIAD	19.4226	19.2323	18.9495	18.7919	19.7303	19.5484	18.9135	18.8698	19.2243	19.4037	0.0563024	19.1777	2.25763	0.0599842	0.123627	-4.62103	0.00384348	19.2792	5.73601	0.000571476	0.010128	-2.34508	temp NS	osmo UP	4	FALSE	NA	NA
Q63ZW7_S482___1	Q63ZW7	Inadl	InaD-like protein	RETVAEPPKVPERAGSPKPEANLSVEAEEIG	16.492	16.2821	16.5701	16.3514	16.269	16.2359	16.6167	16.1142	15.6382	15.8289	-0.0704918	16.162	-1.92044	0.0978914	0.175081	-5.10087	-0.00104123	16.3668	-1.59237	0.152855	0.302011	-8.23645	temp NS	osmo NS	482	TRUE	458	496
A2ADY9_S121___1	A2ADY9	Ddi2	Protein DDI1 homolog 2	NPQQRQLPRTQAQHSSPGEMASSPQGLDNPA	16.3829	16.3465	16.3623	16.527	16.3334	16.4399	16.2367	16.1326	17.3616	17.5517	0.146456	16.6687	3.62595	0.00901711	0.0405824	-2.6729	-0.000289987	16.3986	-0.493261	0.636075	0.761926	-9.33815	temp UP	osmo NS	121	TRUE	102	137
Q9DBT5_S135___1	Q9DBT5	Ampd2	AMP deaminase 2	PDILLRAKQDFLKTDSDSDLQLYKEQGEGQG	16.3793	16.3603	16.8927	16.5562	16.0259	15.9537	16.2465	16.0379	17.3072	17.3458	0.137572	16.6128	3.83687	0.00688429	0.0357197	-2.38972	-0.00367313	16.3613	-5.37115	0.000855179	0.0125767	-2.79127	temp UP	osmo DOWN	135	FALSE	NA	NA
Q9DBT5_S113___1	Q9DBT5	Ampd2	AMP deaminase 2	IEQLEERRQRLERQISQDVKLEPDILLRAKQ	18.4787	18.6463	18.4429	18.8294	18.7156	18.7652	18.2363	17.8973	18.2317	17.6613	-0.00338592	18.1919	-0.0766075	0.941161	0.957447	-6.75887	0.000521355	18.6463	0.651287	0.534481	0.68293	-9.23996	temp NS	osmo NS	113	FALSE	NA	NA
Q9R0Q4_S15___1	Q9R0Q4	Morf4l2	Mortality factor 4-like protein 2	_MSSRKQASQTRGQQSAEEDNFKKPTRSNMQ	14.9009	14.66	15.1486	14.7564	15.1165	14.4799	14.3183	14.187	14.1777	13.7432	-0.022026	14.3312	-0.464147	0.657166	0.73689	-6.64205	-0.00077135	14.8437	-0.664883	0.526219	0.675976	-9.23036	temp NS	osmo NS	15	TRUE	1	117
Q99LI2_S429___1	Q99LI2	Clcc1	Chloride channel CLIC-like protein 1	KMHASKRDALRQRFHSGNKSPEVLRAFDLPD	13.8764	13.6098	13.7076	13.9968	13.9515	13.8891	13.0955	13.5621	12.6674	12.8168	-0.0574018	13.2713	-1.1219	0.300291	0.407496	-6.10905	0.000340577	13.8386	0.430506	0.679042	0.794086	-9.37011	temp NS	osmo NS	429	TRUE	398	434
Q99LI2_S433___1	Q99LI2	Clcc1	Chloride channel CLIC-like protein 1	SKRDALRQRFHSGNKSPEVLRAFDLPDTEAQ	18.0813	17.9983	17.2577	17.3233	17.9247	17.9933	17.6245	17.6315	16.5239	16.5905	-0.111782	17.4083	-1.78186	0.119635	0.203237	-5.29226	0.00334274	17.7631	3.23645	0.0131992	0.0611362	-5.76713	temp NS	osmo NS	433	TRUE	398	434
Q99LI2_S59___1	Q99LI2	Clcc1	Chloride channel CLIC-like protein 1	VRSGTSEKKEVSPDSSEAEELSDCLHRLDSL	17.2246	17.1021	16.487	16.3846	17.375	17.2831	16.4623	16.8503	16.2335	16.3257	-0.0319299	16.6998	-0.667535	0.526625	0.623472	-6.51778	0.00446606	16.9761	5.42313	0.000806584	0.0122207	-2.7266	temp NS	osmo UP	59	TRUE	41	60
Q3U2S4_S64___1	Q3U2S4	Otud5	OTU domain-containing protein 5	ERDRDSGVVGARPRASPPPQGPLPGPPGALH	14.7762	14.5465	14.5338	14.6169	15.0416	14.6101	14.4145	14.5099	14.3128	13.7613	-0.0436529	14.3869	-1.12284	0.29992	0.407199	-6.10805	0.0012525	14.6875	1.51044	0.172233	0.325556	-8.34536	temp NS	osmo NS	64	TRUE	1	125
Q3U2S4_S165___1	Q3U2S4	Otud5	OTU domain-containing protein 5	KRRRQAPGVGAVGGASPEREEVGAGYNSEDE	14.9437	14.8148	15.0696	14.8037	15.0188	14.7543	14.9349	14.9076	14.7799	14.6425	-0.0244381	14.8372	-1.07253	0.320388	0.428029	-6.16101	-0.000250736	14.9008	-0.342366	0.741558	0.840668	-9.40799	temp NS	osmo NS	165	TRUE	145	176
A2AF47_S1237___1	A2AF47	Dock11	Dedicator of cytokinesis protein 11	AYGSFQNGHGIKREDSRGSLIPEGATGFPDP	17.1648	16.8105	17.3357	17.3624	16.9987	16.9745	17.1204	17.0295	17.4161	17.6211	0.0480101	17.1938	1.48271	0.183348	0.280151	-5.6862	-0.00181245	17.1078	-2.29071	0.0536417	0.151844	-7.22211	temp NS	osmo NS	1237	FALSE	NA	NA
Q7TMY8_S1395___1	Q7TMY8	Huwe1	E3 ubiquitin-protein ligase HUWE1	AMSLGQDIPMDQRAESPEEVACRKEEEERKA	17.5719	17.4885	17.7901	17.8671	17.3872	17.2947	17.441	17.3682	16.5665	16.4249	-0.0994589	17.1435	-2.2705	0.0588759	0.121972	-4.60247	-0.00243835	17.5666	-4.33433	0.0029727	0.0251856	-4.16017	temp NS	osmo DOWN	1395	TRUE	1381	1417
Q7TMY8_S3664___1	Q7TMY8	Huwe1	E3 ubiquitin-protein ligase HUWE1	EYNLEQQRRAQCETLSPDGLPEEQPQTTKLK	18.6981	18.6157	18.1042	18.0785	18.5657	18.4643	18.0985	18.0752	17.7188	17.9228	-0.0182256	18.1882	-0.395931	0.704394	0.775308	-6.67439	0.00211814	18.4211	2.28627	0.0540036	0.152571	-7.22887	temp NS	osmo NS	3664	TRUE	3660	3679
Q7TMY8_S3923___1	Q7TMY8	Huwe1	E3 ubiquitin-protein ligase HUWE1	RESQLAHIKDEPPPLSPAPLTPATPSSLDPF	17.1436	16.8302	17.0505	17.1384	17.2008	16.9485	17.2833	17.1166	16.8618	16.8494	-0.0429956	17.0142	-1.75862	0.123712	0.208518	-5.32389	-9.90738e-05	17.052	-0.128427	0.901219	0.942366	-9.46461	temp NS	osmo NS	3923	TRUE	3893	3939
Q7TMY8_S2363___1	Q7TMY8	Huwe1	E3 ubiquitin-protein ligase HUWE1	ELEDLIDELLERDGGSGNSTIIVSRSGEDES	13.3699	13.3192	13.6424	13.7557	13.2891	13.2455	13.4825	13.1411	13.9895	13.8755	0.0703453	13.5296	2.24849	0.0607845	0.124689	-4.63421	-0.00215865	13.437	-3.49102	0.00919945	0.0493787	-5.38215	temp NS	osmo DOWN	2363	TRUE	2264	2479
Q7TMY8_S3811___1	Q7TMY8	Huwe1	E3 ubiquitin-protein ligase HUWE1	SESSNQSETSVRREESPMDVDQPSPSAQDTQ	15.0237	14.8224	15.2795	15.1938	15.1373	14.8863	15.047	14.6948	14.8199	14.6144	-0.0161926	14.837	-0.589502	0.574751	0.665587	-6.57024	-0.00112458	15.0572	-1.41111	0.198687	0.357674	-8.47321	temp NS	osmo NS	3811	TRUE	3777	3854
Q7TMY8_S3819___1	Q7TMY8	Huwe1	E3 ubiquitin-protein ligase HUWE1	TSVRREESPMDVDQPSPSAQDTQSIVISDGT	18.2002	18.074	18.1967	18.0582	18.3714	18.1482	18.2937	18.2426	17.8118	17.7262	-0.058701	18.0581	-2.43558	0.0463777	0.104176	-4.36344	0.000661628	18.1748	1.01574	0.341685	0.512245	-8.92592	temp NS	osmo NS	3819	TRUE	3777	3854
Q7TMY8_S1907___1	Q7TMY8	Huwe1	E3 ubiquitin-protein ligase HUWE1	CIRIALPAPRGSGTASDDEFENLRIKGPNAV	17.3338	17.1224	17.5041	17.3497	17.2728	17.1091	17.389	17.1766	16.7161	16.4509	-0.0796129	17.0315	-2.43381	0.0464962	0.104306	-4.36601	-0.00117992	17.282	-1.74597	0.121845	0.259832	-8.02498	temp NS	osmo NS	1907	TRUE	1906	1912
Q7TMY8_S2378___1	Q7TMY8	Huwe1	E3 ubiquitin-protein ligase HUWE1	SGNSTIIVSRSGEDESQEDVLMDEAPSNLSQ	15.1891	14.9608	15.2524	15.3578	14.9918	14.916	15.2693	14.7195	15.5203	15.6043	0.065391	15.2106	1.98214	0.0895038	0.163563	-5.01433	-0.00175596	15.1113	-2.78875	0.0253887	0.0924323	-6.4553	temp NS	osmo NS	2378	TRUE	2264	2479
Q64430_S272___1	Q64430	Atp7a	Copper-transporting ATPase 1	NTPVKSSEGSQQKSPSYPSDSTTMFTIEGMH	15.0669	15.0647	14.8221	15.2503	15.9989	15.982	14.9373	15.7771	14.5736	14.5007	-0.097996	14.9867	-2.61279	0.0359722	0.0881952	-4.10614	0.00477129	15.3641	3.92931	0.00504768	0.0344333	-4.73573	temp NS	osmo UP	272	TRUE	258	277
A2AGH6_S636___1	A2AGH6	Med12	Mediator of RNA polymerase II transcription subunit 12	SRGDLAFGAPGPRPPSPFDDPTDDPERKEAE	17.3341	17.1559	17.4821	17.4004	17.3387	17.098	17.4088	17.4271	17.0877	16.8791	-0.0523028	17.2154	-2.19233	0.065946	0.131506	-4.71504	-0.00111467	17.3015	-1.64084	0.142355	0.287799	-8.17068	temp NS	osmo NS	636	TRUE	628	676
A2AGH6_S699___1	A2AGH6	Med12	Mediator of RNA polymerase II transcription subunit 12	DFSLFSPTMPCEGKGSPSPEKPDVEKEVKPP	16.9401	17.0369	16.791	16.6553	16.9248	16.7441	16.3229	16.724	16.6142	15.9254	-0.01898	16.5939	-0.392315	0.70694	0.777543	-6.67597	0.000556657	16.8487	0.73996	0.482048	0.637495	-9.17427	temp NS	osmo NS	699	TRUE	688	708
A2AH75_S1138___1	A2AH75	Kif1b	Kinesin-like protein	HCNQFVTPPRMRRQFSAPNLKAGRETTV___	15.8758	15.9365	16.1467	16.1563	15.7989	15.9427	15.193	15.1562	15.5337	15.0548	0.0283598	15.4583	0.634044	0.546966	0.640817	-6.541	-0.00140375	15.9762	-2.34717	0.0492516	0.143206	-7.13595	temp NS	osmo NS	1138	TRUE	1135	1150
Q8CJ12_S948___1	Q8CJ12	Adgrg2;Gpr64	G-protein coupled receptor 64	NGKSRIALRRTSKRGSLHFIEQM________	14.0602	13.9807	14.2022	14.1196	14.2277	14.2151	13.5908	13.7144	14.5084	14.5802	0.107592	14.0725	4.42466	0.0033622	0.0257934	-1.6359	0.000302585	14.1342	0.466844	0.653994	0.775907	-9.35211	temp UP	osmo NS	948	FALSE	NA	NA
Q8BWJ3_S735___1	Q8BWJ3	Phka2	Phosphorylase b kinase regulatory subunit alpha, liver isoform	TKVLSGHRKSLNLVDSPQPLLKTTPEYDYQW	16.2079	16.3219	17.0478	16.6769	17.4736	17.6958	16.6577	16.4991	15.8559	16.1146	-0.0729797	16.2762	-3.02116	0.0202683	0.0626859	-3.51706	0.00361166	16.904	1.66121	0.138144	0.282539	-8.14277	temp NS	osmo NS	735	FALSE	NA	NA
A2AI08_S501___1	A2AI08	Tprn	Taperin	PVRPGLPVTFIDEVDSEEEAFQEAKLPSSAV	15.1308	14.9211	15.2212	15.4581	15.6365	15.4856	15.2413	15.2516	14.8917	14.2944	-0.0778396	14.9552	-2.44388	0.0458271	0.103508	-4.3514	0.00110711	15.3089	0.977844	0.358912	0.527887	-8.96372	temp NS	osmo NS	501	TRUE	499	589
A2AI08_S184___1	A2AI08	Tprn	Taperin	SAATRTPTNRSLAPASPVRLSQPAPPISPVP	15.7012	15.366	15.3245	15.4278	15.5365	15.3142	15.0557	15.2225	14.634	14.5859	-0.0513439	15.0942	-1.10047	0.308887	0.416325	-6.13181	0.00024615	15.445	0.308569	0.766123	0.857081	-9.42029	temp NS	osmo NS	184	TRUE	140	352
A2AI08_S457___1	A2AI08	Tprn	Taperin	AISDTDKCVRWQRPASPPPFLPATAEAEPAE	16.9387	16.6088	16.9251	16.9602	17.0342	16.7578	16.8722	16.9206	16.1407	16.0494	-0.0924491	16.5884	-2.90228	0.0239052	0.0690594	-3.68749	-0.000233169	16.8708	-0.283616	0.784447	0.86886	-9.42857	temp NS	osmo NS	457	FALSE	NA	NA
Q80U87_S691___1	Q80U87	Usp8	Ubiquitin carboxyl-terminal hydrolase;Ubiquitin carboxyl-terminal hydrolase 8	PAERDREPSKLKRSYSSPDITQALQEEEKRR	18.2365	17.9558	18.394	18.4073	18.329	18.416	19.0429	18.1307	17.584	17.9289	-0.103216	18.1465	-2.55917	0.0388361	0.0931015	-4.18399	-0.000140891	18.2898	-0.158401	0.878361	0.930015	-9.45975	temp NS	osmo NS	691	TRUE	636	707
A2AIG8_S490___1	A2AIG8	Accs	1-aminocyclopropane-1-carboxylate synthase-like protein 1	MRQVLEGQSQVVEDASPCHAQEPQSQPR___	14.1293	14.2279	14.1389	13.9981	14.4085	14.1594	14.6143	14.1816	12.5804	12.2569	-0.226638	13.6651	-3.64297	0.00882071	0.0402095	-2.64982	0.00107714	14.177	1.65956	0.13848	0.282717	-8.14503	temp DOWN	osmo NS	490	TRUE	489	502
Q64323_S16___1	Q64323	Piga	N-acetylglucosaminyl-phosphatidylinositol biosynthetic protein	MANRRGGGQGQPPSVSPSPGSSGNLSDDRTC	13.4497	13.1725	13.6894	13.7965	12.7559	12.996	13.4016	13.6179	12.9339	12.6538	-0.0844067	13.2049	-2.8657	0.0251589	0.0711138	-3.74013	-0.00433478	13.31	-6.05396	0.00040781	0.00856284	-1.9706	temp NS	osmo DOWN	16	TRUE	1	26
P43028_S59___1	P43028	Gdf6	Growth/differentiation factor 6	VGNRKEGKMQRTPQESAEGRTPPEHGLRQKD	12.6713	12.231	12.3779	12.1625	13.1124	12.5412	10.1252	11.835	12.1456	12.2958	0.169268	11.884	2.29142	0.0571178	0.119344	-4.57226	0.00278286	12.516	2.47641	0.0405218	0.12597	-6.93763	temp NS	osmo NS	59	TRUE	29	94
A2AIV2_S173___1	A2AIV2	Kiaa1429;1110037F02Rik	Protein virilizer homolog	NLKHADGEKEDQFNGSPPRPQPRGPRTPPGP	18.7717	18.5047	18.6118	18.6273	18.5555	18.6295	19.0735	18.6729	16.9138	16.7072	-0.236326	18.1073	-3.70728	0.0081195	0.0386934	-2.56295	-0.000135314	18.6168	-0.213628	0.836582	0.904775	-9.44815	temp DOWN	osmo NS	173	TRUE	130	316
A2AIV2_S1578___1	A2AIV2	Kiaa1429;1110037F02Rik	Protein virilizer homolog	DLHSELERSFLSEPSSPGRSKTTKGFKLGKH	16.5305	16.5684	16.4147	16.522	16.3553	16.4699	16.2757	16.5416	15.7992	15.9921	-0.0547167	16.2846	-1.5728	0.161423	0.254694	-5.5709	-0.000278619	16.4768	-0.4617	0.657512	0.77853	-9.35474	temp NS	osmo NS	1578	TRUE	1570	1586
A2AIV2_S138___1	A2AIV2	Kiaa1429;1110037F02Rik	Protein virilizer homolog	AIYGSVDRVISHDRDSPPPPPPPPPPPQPQP	17.9553	17.7682	17.8249	17.8329	18.1238	18.0126	17.8696	17.9707	17.0738	17.2423	-0.0867264	17.6467	-2.66843	0.0332321	0.0839178	-4.0254	0.00119652	17.9196	1.93925	0.0912388	0.215982	-7.74781	temp NS	osmo NS	138	TRUE	130	316
A2AJ15_S102___1	A2AJ15	Man1b1	Endoplasmic reticulum mannosyl-oligosaccharide 1,2-alpha-mannosidase;alpha-1,2-Mannosidase	MKQEVLPVLPAPQKESAEQEGFADILSQKRQ	19.7509	19.6905	19.8738	19.8369	19.6843	19.598	20.4351	20.3516	17.7739	17.572	-0.319079	19.2623	-5.28413	0.00129099	0.0176796	-0.630401	-0.00107104	19.7391	-1.984	0.0852912	0.207354	-7.68219	temp DOWN	osmo NS	102	FALSE	NA	NA
A2AJ72_S296___1	A2AJ72	Fubp3		NDAGVRIQFKPDDGISPERAAQVMGPPDRCQ	15.9908	15.9059	15.9322	15.8644	15.7397	15.6297	16.0348	15.8346	15.3036	14.9015	-0.0931238	15.6619	-2.37521	0.050598	0.110242	-4.451	-0.00106808	15.8438	-1.65267	0.139895	0.284529	-8.15449	temp NS	osmo NS	296	FALSE	NA	NA
O70311_S38___1	O70311	Nmt2	Glycylpeptide N-tetradecanoyltransferase;Glycylpeptide N-tetradecanoyltransferase 2	GIDGDNEEETEHAKGSPGGDLGAKKKKKKQK	13.2493	14.1918	13.534	14.2102	13.0079	13.4138	11.7785	13.4537	14.2497	13.3598	0.15596	13.3805	2.02389	0.0842359	0.156675	-4.95539	-0.00330605	13.6011	-1.9242	0.0933276	0.218753	-7.76976	temp NS	osmo NS	38	TRUE	1	89
O70311_S66___1	O70311	Nmt2	Glycylpeptide N-tetradecanoyltransferase;Glycylpeptide N-tetradecanoyltransferase 2	KQKRKKEKPNSGGTKSDSASDSQEIKIQQSS	14.6393	15.2531	14.5118	14.733	15.2766	15.0766	13.9106	14.7891	15.9856	15.5164	0.169436	15.0157	3.57944	0.00957869	0.0419738	-2.7362	0.00277103	14.9151	2.69119	0.0293579	0.101904	-6.60613	temp UP	osmo NS	66	TRUE	1	89
A2AJI0_S548___1	A2AJI0	Map7d1	MAP7 domain-containing protein 1	AAEEKEPAAPASPAPSPVPSPTPAQPQKEQS	14.4266	14.2803	14.3599	14.1794	14.5073	14.4868	14.5094	14.5319	14.3189	14.6204	-0.00913557	14.4479	-0.36198	0.728453	0.794925	-6.68866	0.00113695	14.3734	1.88793	0.0985544	0.225938	-7.82243	temp NS	osmo NS	548	TRUE	311	824
A2AJI0_S519___1	A2AJI0	Map7d1	MAP7 domain-containing protein 1	PKGRVRRKEEAKESPSPSGPEDKNHRKSRAA	15.0221	15.2995	15.9978	16.0736	14.3028	14.5405	15.0663	15.0718	14.7765	14.1234	-0.0676244	14.8933	-1.63721	0.147266	0.237805	-5.48656	-0.00807023	15.2061	-11.171	6.56226e-06	0.00228299	2.65624	temp NS	osmo DOWN	519	TRUE	311	824
A2AJI0_S34___1	A2AJI0	Map7d1	MAP7 domain-containing protein 1	ARIPQEPRPSPEGDPSPPPPPTPMSALVPDT	17.2014	17.1173	17.4355	17.2365	17.3836	17.2473	17.0331	17.2097	16.1519	16.5603	-0.0851206	16.879	-2.21399	0.063905	0.128964	-4.68391	-0.00010283	17.2703	-0.145279	0.888354	0.935207	-9.462	temp NS	osmo NS	34	TRUE	1	161
A2AJI0_S401___1	A2AJI0	Map7d1	MAP7 domain-containing protein 1	PSGERPERRKPGAGGSPALARRRLEATPVQK	17.5092	17.8702	17.7186	18.2886	17.7963	18.1006	17.1769	17.5024	17.5606	16.6982	-0.0164611	17.3862	-0.346616	0.739452	0.804089	-6.69472	-0.000275595	17.8806	-0.2209	0.831119	0.901812	-9.44637	temp NS	osmo NS	401	TRUE	311	824
A2AJI0_S454___1	A2AJI0	Map7d1	MAP7 domain-containing protein 1	LKKRQSLPASIRPRLSTGSELSPKSKARPSS	14.9292	14.8974	14.6323	14.8835	14.6714	14.6634	13.6594	13.8931	13.8102	13.363	0.00191764	14.0921	0.0260413	0.979979	0.985814	-6.76181	-0.000452569	14.7795	-0.607148	0.561843	0.705136	-9.26987	temp NS	osmo NS	454	TRUE	311	824
A2AJI0_S460___1	A2AJI0	Map7d1	MAP7 domain-containing protein 1	LPASIRPRLSTGSELSPKSKARPSSPSTTWH	14.0209	13.9925	14.2092	14.0215	13.3753	13.2522	14.0684	13.9965	14.5949	14.8091	0.0746268	14.247	2.2512	0.0605468	0.124398	-4.63032	-0.00400819	13.8119	-4.67185	0.00194815	0.0195488	-3.69787	temp NS	osmo DOWN	460	TRUE	311	824
A2AJI0_S78___1	A2AJI0	Map7d1	MAP7 domain-containing protein 1	PKQLPLEPGNPTGQISPQPAPPQEECPSSEA	17.1829	17.2079	17.5379	17.6	16.8985	16.7	17.2123	17.438	16.7052	17.3892	-0.0338491	17.1893	-1.04456	0.332247	0.439708	-6.18971	-0.00384834	17.1878	-6.58578	0.000238276	0.00659457	-1.37263	temp NS	osmo DOWN	78	TRUE	1	161
A2AJI0_S444___1	A2AJI0	Map7d1	MAP7 domain-containing protein 1	EKSALARERNLKKRQSLPASIRPRLSTGSEL	14.7126	14.299	14.431	14.4491	14.7052	14.8434	13.6702	13.838	14.7507	14.9392	0.137787	14.3683	5.08004	0.00160543	0.0190424	-0.858877	0.00167116	14.5734	2.09921	0.0716718	0.183361	-7.51128	temp UP	osmo NS	444	TRUE	311	824
A2AJI0_S118___1	A2AJI0	Map7d1	MAP7 domain-containing protein 1	TGPREAKPSRRSSQPSPTTVPASDSPPAKQD	16.4992	16.4149	17.3011	17.0937	16.0462	15.7826	17.1652	17.2089	15.3739	15.4546	-0.213887	16.3528	-7.14552	0.000222754	0.0108075	1.18604	-0.00641493	16.523	-8.9638	3.04159e-05	0.00298327	0.93116	temp DOWN	osmo DOWN	118	TRUE	1	161
A2AJI0_S313___1	A2AJI0	Map7d1	MAP7 domain-containing protein 1	IVDRLMTPTLSFLARSRSAVTLPRNGRDQAV;IVDRLMTPTLSFLARSRSAVTLPRNGRDQGR	12.9448	12.1712	13.2881	12.4418	12.4894	12.3476	11.2851	10.8414	12.6738	12.5729	0.205618	12.0815	4.4132	0.00340781	0.0258431	-1.65008	-0.00223234	12.6138	-1.39952	0.201998	0.361323	-8.48781	temp UP	osmo NS	313	TRUE	311	824
A2AJT4_S204___1	A2AJT4	Pnisr	Arginine/serine-rich protein PNISR	PGPPAPTQNRRERPPSFRDRQRSPIALPVKQ	13.4728	13.4965	13.6529	13.6439	13.1817	13.5158	12.7737	12.7932	14.143	15.0325	0.216833	13.6186	4.98235	0.00178556	0.0198914	-0.970476	-0.00149831	13.4939	-2.21682	0.0599884	0.163788	-7.33431	temp UP	osmo NS	204	TRUE	93	333
A2AJT4_S290___1	A2AJT4	Pnisr	Arginine/serine-rich protein PNISR	EGGDGPRLPQRSKFDSDEEDEDAENLEAVSS	20.5373	20.5106	20.3241	20.4475	20.5267	20.5314	20.3274	20.722	19.857	20.1748	-0.0571237	20.3549	-1.7667	0.122279	0.206451	-5.31291	0.000716042	20.4796	1.27833	0.239617	0.40527	-8.63607	temp NS	osmo NS	290	TRUE	93	333
A2AJT4_S211___1	A2AJT4	Pnisr	Arginine/serine-rich protein PNISR	QNRRERPPSFRDRQRSPIALPVKQEPPQIDA	18.6916	18.3952	18.6565	18.5803	18.724	18.5386	18.8481	18.6093	18.0605	18.6568	-0.0453195	18.5436	-1.41265	0.202246	0.302911	-5.77352	6.46131e-05	18.5977	0.0902825	0.930449	0.960426	-9.46934	temp NS	osmo NS	211	TRUE	93	333
A2AJW4_S54___1	A2AJW4	Ppp1r3d	Protein phosphatase 1 regulatory subunit	GCDPRLRPIIQRRSRSLPTSPERRAKAAGAP	11.7849	12.0159	12.0224	12.027	12.1564	12.2542	11.5031	11.6119	12.3508	12.4062	0.0991492	11.9455	3.98872	0.00569228	0.0325241	-2.1899	0.000903025	12.0434	1.18625	0.272069	0.44017	-8.74294	temp UP	osmo NS	54	TRUE	46	66
A2AJW4_S58___1	A2AJW4	Ppp1r3d	Protein phosphatase 1 regulatory subunit	RLRPIIQRRSRSLPTSPERRAKAAGAPGAAC	15.8433	15.8818	15.5821	15.4478	15.8446	15.9053	16.0051	15.8919	15.8967	16.2301	0.0111395	15.9582	0.430088	0.680552	0.755707	-6.6588	0.00179998	15.7508	2.73803	0.0273775	0.0974207	-6.53371	temp NS	osmo NS	58	TRUE	46	66
A2AKB9_S50___1	A2AKB9	Dcaf10	DDB1- and CUL4-associated factor 10	PAPRPASPQRGADAASPPPVAGSPRLPGGPA	14.7931	15.0056	15.0844	14.8356	15.0128	14.8895	15.1295	14.7311	14.3362	14.4935	-0.0584859	14.7481	-1.88195	0.10351	0.182857	-5.15446	-4.44084e-05	14.9368	-0.063643	0.950933	0.973307	-9.47166	temp NS	osmo NS	50	TRUE	1	122
A2AKB9_S96___1	A2AKB9	Dcaf10	DDB1- and CUL4-associated factor 10	LELSAATASASQAKLSPSSSPRRRSRPDWRA	14.1939	14.475	14.1374	14.1181	14.1591	14.2189	13.9418	13.9941	13.826	13.9707	-0.000334768	14.0669	-0.0102351	0.99213	0.994389	-6.76213	0.000306342	14.2171	0.414687	0.690085	0.801604	-9.37752	temp NS	osmo NS	96	TRUE	1	122
A2AKB9_S356___1	A2AKB9	Dcaf10	DDB1- and CUL4-associated factor 10	LEVGSYPILRARRTTSSSDLTTTSSSSGSRV	14.2811	14.4696	14.4611	14.6915	13.8872	13.8158	13.9271	13.8524	14.8525	15.3406	0.14537	14.4539	4.62986	0.00264995	0.023327	-1.38542	-0.00362412	14.2677	-4.92412	0.00143607	0.0164559	-3.36288	temp UP	osmo DOWN	356	TRUE	354	409
Q61234_S183___1	Q61234	Snta1	Alpha-1-syntrophin	PYFKNSAGGTSVGWDSPPASPLQRQPSSPGP	17.0695	17.0205	16.8608	17.0202	17.3083	17.332	17.1659	17.3374	16.7455	16.7191	-0.0625133	17.0097	-2.7087	0.0313862	0.0811318	-3.96702	0.00189822	17.1019	3.22023	0.0135103	0.062004	-5.79186	temp NS	osmo NS	183	TRUE	180	205
Q61234_S194___1	Q61234	Snta1	Alpha-1-syntrophin	VGWDSPPASPLQRQPSSPGPQPRNLSEAKHV	15.4396	15.3998	16.2727	16.0654	15.3393	15.4958	15.5486	15.5918	14.9165	14.8873	-0.0780836	15.2973	-3.01416	0.020465	0.0631061	-3.52705	-0.00375745	15.6687	-3.73993	0.0065199	0.0401586	-5.01224	temp NS	osmo DOWN	194	TRUE	180	205
Q61234_S195___1	Q61234	Snta1	Alpha-1-syntrophin	GWDSPPASPLQRQPSSPGPQPRNLSEAKHVS	17.4348	17.5882	17.6091	17.7629	17.3844	17.649	17.479	17.6491	16.3409	16.4537	-0.132027	17.1576	-3.03914	0.0197717	0.061728	-3.49138	-0.000846447	17.5714	-1.19647	0.268297	0.435571	-8.73135	temp NS	osmo NS	195	TRUE	180	205
O09044_S20___1	O09044	Snap23	Synaptosomal-associated protein;Synaptosomal-associated protein 23	SPEEVQLRAHQVTDESLESTRRILGLAIESQ	13.3358	13.1799	13.298	13.3738	13.0257	13.6502	13.0037	13.2664	13.4528	13.887	0.0625394	13.3543	2.07622	0.0780661	0.148023	-4.88112	1.02345e-05	13.3106	0.010225	0.992111	0.995604	-9.4739	temp NS	osmo NS	20	FALSE	NA	NA
O09044_S110___1	O09044	Snap23	Synaptosomal-associated protein;Synaptosomal-associated protein 23	SGKNYKATWGDGGDNSPSNVVSKQPSRITNG	19.4196	19.3723	19.4712	19.4575	19.2991	19.2743	19.567	19.5643	18.2928	18.3376	-0.143817	19.0923	-3.62944	0.00897651	0.0404932	-2.66817	-0.000888388	19.3823	-1.69702	0.131023	0.272825	-8.09332	temp DOWN	osmo NS	110	TRUE	108	136
Q8C0I1_S83___1	Q8C0I1	Agps	Alkyldihydroxyacetonephosphate synthase, peroxisomal	TNECKARRAASAAGASPAATPAAPESGTIPK	16.5766	16.597	16.7591	16.9983	16.5477	16.5335	16.4375	16.3536	17.4207	17.495	0.123143	16.8134	3.65971	0.00863206	0.0399439	-2.62715	-0.00169077	16.6687	-2.57227	0.0350801	0.114381	-6.78986	temp UP	osmo NS	83	FALSE	NA	NA
A2ALU4_S236___1	A2ALU4	Shroom2	Protein Shroom2	CSSTPDHTLPKADASSTENILYKVGLWEASR	18.7431	18.4537	18.5844	18.5895	18.7517	18.5727	18.1475	17.8811	17.8967	17.0116	-0.0509574	18.0223	-0.794889	0.453764	0.55559	-6.42015	0.000376431	18.6159	0.55204	0.597129	0.73298	-9.30454	temp NS	osmo NS	236	FALSE	NA	NA
A2ALU4_S1153___1	A2ALU4	Shroom2	Protein Shroom2	VEAPHRARPPEPRPPSTPAPPVRDSCSSPPS	16.7751	16.8534	16.8822	16.888	16.8615	16.8774	16.8	16.7734	16.5827	15.8435	-0.0638263	16.6047	-1.6344	0.147858	0.238314	-5.49027	-7.81341e-05	16.8562	-0.143701	0.889557	0.935732	-9.46226	temp NS	osmo NS	1153	TRUE	1138	1178
A2ALU4_S1043___1	A2ALU4	Shroom2	Protein Shroom2	CQHLQTSAMETSRSPSPQFAPQKLTDKPPLL	15.5779	15.4561	15.582	15.5778	15.4124	15.2812	15.3665	15.3229	14.0339	14.2741	-0.130134	15.0052	-2.36357	0.0514556	0.111473	-4.46786	-0.00116537	15.4812	-2.01675	0.081181	0.200339	-7.6339	temp NS	osmo NS	1043	TRUE	919	1050
A2ALU4_S1165___1	A2ALU4	Shroom2	Protein Shroom2	RPPSTPAPPVRDSCSSPPSLNYGKAKEKTMD	20.0479	19.9259	19.8708	19.6507	20.1404	19.9406	19.8542	19.8164	18.5812	17.9161	-0.175003	19.357	-2.51194	0.0415556	0.0969811	-4.25258	0.00139878	19.9294	2.03133	0.079414	0.197345	-7.61232	temp NS	osmo NS	1165	TRUE	1138	1178
A2ALU4_S318___1	A2ALU4	Shroom2	Protein Shroom2	NFGPVWYVPDKKKAPSPPPLGLPLRSDSFSV	17.6294	17.569	17.4332	17.2903	17.6738	17.4612	17.4122	17.3533	16.0397	15.7171	-0.164443	16.9535	-2.43781	0.0462291	0.104057	-4.36021	0.00102881	17.5095	1.50909	0.17257	0.326023	-8.34712	temp NS	osmo NS	318	TRUE	314	329
A2ALU4_S798___1	A2ALU4	Shroom2	Protein Shroom2	GGRKRFTAEQKLKSYSEPEKINEVGLSGDHR	15.2461	15.7403	15.1594	15.8204	15.7342	16.2533	14.6149	14.8498	15.3079	14.898	0.0571298	15.1095	1.3405	0.223518	0.326963	-5.86105	0.00251922	15.6589	1.72076	0.126495	0.266257	-8.06029	temp NS	osmo NS	798	FALSE	NA	NA
A2ALU4_S602___1	A2ALU4	Shroom2	Protein Shroom2	PSNDFKLVDGESGRISRQRTPMLHSLTQDGT	16.1949	15.6477	16.4193	16.3457	16.2864	15.9415	15.6507	15.4067	15.6568	15.3059	0.00269762	15.6438	0.068942	0.947037	0.961798	-6.7595	-0.00134298	16.1393	-1.11157	0.300996	0.470265	-8.82559	temp NS	osmo NS	602	FALSE	NA	NA
A2ALU4_S328___1	A2ALU4	Shroom2	Protein Shroom2	KKKAPSPPPLGLPLRSDSFSVAARGHEKARG	16.1388	15.6823	16.6697	16.1737	15.7646	15.5945	15.4995	15.0678	16.6069	16.4223	0.150968	15.9029	4.76989	0.0022605	0.0218968	-1.21826	-0.00371102	16.0039	-3.43325	0.00997718	0.051739	-5.46897	temp UP	osmo NS	328	TRUE	314	329
A2ALU4_S676___1	A2ALU4	Shroom2	Protein Shroom2	AKLQKSKSTVTLAGDSEAEDCAGDWRADVGA	15.159	14.8378	15.5051	15.606	15.0915	15.0762	15.1299	14.8812	15.3921	14.5847	-0.00206947	14.9975	-0.0556608	0.957227	0.968896	-6.76044	-0.00235851	15.2126	-2.45739	0.0417007	0.128262	-6.9669	temp NS	osmo NS	676	FALSE	NA	NA
A2ALU4_S285___1	A2ALU4	Shroom2	Protein Shroom2	RPSCFIPRVPGNSSKSPRPEDNVEPKIATHG	18.5148	18.092	18.4084	18.2854	18.4934	18.1915	18.2685	17.9906	17.0338	16.5656	-0.145725	17.7442	-2.30665	0.0558713	0.117516	-4.55024	-2.21493e-05	18.3309	-0.025502	0.980326	0.990277	-9.47359	temp NS	osmo NS	285	TRUE	247	297
A2ALU4_S967___1	A2ALU4	Shroom2	Protein Shroom2	YIHERSRSSPSTDHYSQEVPVEPNRQAEDSG	15.0708	14.8239	15.2985	14.8838	14.9116	14.7714	15.2258	15.1241	14.7049	14.2705	-0.0817788	14.87	-2.77127	0.028729	0.076847	-3.87645	-0.00124811	14.96	-1.4987	0.175186	0.329363	-8.36071	temp NS	osmo NS	967	TRUE	919	1050
A2ALU4_S935___1	A2ALU4	Shroom2	Protein Shroom2	EQKKPLEARSSGRYHSADDILDAGLDQQQRP	17.3358	17.0719	16.8043	16.7753	17.1498	17.0427	16.7932	16.6191	16.8464	16.281	-0.00583408	16.8246	-0.132026	0.89882	0.927612	-6.75233	0.00153216	17.03	1.81812	0.10942	0.24232	-7.9228	temp NS	osmo NS	935	TRUE	919	1050
A2AM29_S420___1	A2AM29	Mllt3	Protein AF-9	RSIMKDLHSDDNEEESDEAEDNDNDSEMERP	12.9391	13.1364	13.1727	12.9012	13.2236	13.2003	13.3612	13.494	13.1046	13.2115	-0.0382146	13.2078	-1.46857	0.187029	0.284588	-5.70401	0.000874764	13.0956	1.24806	0.249905	0.416364	-8.67178	temp NS	osmo NS	420	TRUE	319	477
A2AM29_S302___1	A2AM29	Mllt3	Protein AF-9	PASDSEELSAKKRKKSSSEALFKSFSSAPPL	15.8331	16.0513	15.1302	15.7507	15.366	15.9872	14.3638	14.1843	14.5121	14.2507	0.0460959	14.8659	0.508143	0.627562	0.710715	-6.61864	0.00118073	15.6864	0.77771	0.460784	0.619581	-9.14411	temp NS	osmo NS	302	TRUE	130	310
A2AM29_S289___1	A2AM29	Mllt3	Protein AF-9	SGQQDKKAPSKRPPASDSEELSAKKRKKSSS	15.1833	15.3096	15.8075	15.7754	14.7084	14.9622	14.8212	14.7424	15.1889	15.147	0.0528218	15.0654	2.10519	0.0748475	0.143645	-4.83984	-0.00478073	15.2911	-7.34155	0.000117072	0.00480526	-0.579339	temp NS	osmo DOWN	289	TRUE	130	310
O08579_S142___1	O08579	Emd	Emerin	DADTFHHQVRDDIFSSLEEEGKDRERLIYGQ	15.0994	14.6664	14.5328	14.5774	15.0592	14.8685	14.2872	14.2937	14.8867	15.0709	0.0893572	14.7174	3.19139	0.0160531	0.0551534	-3.27521	0.00204387	14.8006	2.41666	0.0443432	0.133563	-7.02947	temp NS	osmo NS	142	FALSE	NA	NA
Q91VX2_S633___1	Q91VX2	Ubap2	Ubiquitin-associated protein 2	DQSSVHTRIAYQSSASPPDSAPGSVANGHGG	15.3207	15.1284	15.4429	15.5956	15.1719	14.9275	15.4984	15.4387	15.3434	16.4531	0.0432536	15.5304	0.835707	0.431954	0.535657	-6.38587	-0.00234775	15.2645	-3.37106	0.0108936	0.0544307	-5.56281	temp NS	osmo NS	633	TRUE	597	753
Q91VX2_S253___1	Q91VX2	Ubap2	Ubiquitin-associated protein 2	PPSKSSYGLKGAWKNSVEEWTTEDWTEDLSE	17.2864	17.4691	16.6827	16.7684	16.728	16.7369	16.6454	16.9101	16.474	16.405	-0.0257188	16.865	-0.511209	0.625525	0.709016	-6.61693	3.45225e-05	16.9453	0.0231483	0.982142	0.99093	-9.47365	temp NS	osmo NS	253	FALSE	NA	NA
A2AN08_S1646___1	A2AN08	Ubr4	E3 ubiquitin-protein ligase UBR4	VDSDWVEELAVEEEDSQAEDSDEDSLCNKLC	14.8844	14.9271	14.7504	14.582	14.8528	14.6423	14.8191	14.9734	14.675	14.6034	-0.0286569	14.8138	-1.19481	0.272522	0.378344	-6.02945	0.000406687	14.7732	0.53873	0.605832	0.739478	-9.31246	temp NS	osmo NS	1646	TRUE	1642	1648
A2AN08_S1651___1	A2AN08	Ubr4	E3 ubiquitin-protein ligase UBR4	VEELAVEEEDSQAEDSDEDSLCNKLCTFTIT	15.1702	15.0102	14.9136	14.6979	15.1718	14.9397	15.0395	15.2205	15.012	14.9402	-0.0180831	15.0655	-0.78109	0.461308	0.562457	-6.43142	0.00125009	14.9839	1.62322	0.146091	0.292956	-8.19469	temp NS	osmo NS	1651	FALSE	NA	NA
A2AN08_S178___1	A2AN08	Ubr4	E3 ubiquitin-protein ligase UBR4	TVKTLSDVEDQKELASPVSPELRQKEVQMNF	18.9009	18.6884	18.5443	18.5974	18.7528	18.681	18.7809	18.5968	19.1935	19.4678	0.0741923	18.938	2.48914	0.0429384	0.0991568	-4.28569	0.00073017	18.6941	1.07847	0.314588	0.484007	-8.86099	temp NS	osmo NS	178	TRUE	177	179
A2AN08_S2716___1	A2AN08	Ubr4	E3 ubiquitin-protein ligase UBR4	VLRPRNKRRHVTLPSSPRSNTPMGDKDDDDD	14.2426	14.4055	14.5138	14.3892	14.4287	14.3833	14.3975	14.4223	14.1803	14.652	-0.00105008	14.3834	-0.0380434	0.970756	0.978636	-6.76137	-0.00022751	14.3939	-0.364082	0.725939	0.829318	-9.39943	temp NS	osmo NS	2716	TRUE	2706	2788
A2AN08_S362___1	A2AN08	Ubr4	E3 ubiquitin-protein ligase UBR4	MAILHVGSAQQVRTGSTSSKEDDYESDAATI	17.3099	17.3102	16.392	16.7223	16.9964	17.102	16.2762	16.0663	16.8169	17.1357	0.113608	16.8192	2.66388	0.0334478	0.0842824	-4.032	0.00246039	16.9721	1.93161	0.0922933	0.217592	-7.75896	temp NS	osmo NS	362	TRUE	361	367
O54931_S1012___1	O54931	Akap2;mKIAA0920;Pakap	A-kinase anchor protein 2	EEELKRQRQVRQSTPSPRAKNAPSLPSRTTC	11.725	11.7988	10.9694	11.3227	12.0204	11.8983	11.8924	11.8756	12.4189	14.111	0.15252	12.3036	1.87833	0.104055	0.18366	-5.15949	0.00406673	11.6224	4.83426	0.00159918	0.0173275	-3.48118	temp NS	osmo UP	1012	FALSE	NA	NA
O54931_S364___1	O54931	Akap2;mKIAA0920;Pakap	A-kinase anchor protein 2	KASGRQVPPHIELSRSPSDRMAEGERANGHS	16.6314	16.4667	16.6496	16.8641	15.9873	16.169	17.0906	16.6747	16.7048	16.9775	-0.0114634	16.7576	-0.354257	0.733973	0.799645	-6.69174	-0.00339324	16.4614	-4.69103	0.0019029	0.0192542	-3.67209	temp NS	osmo DOWN	364	FALSE	NA	NA
O54931_S738___1	O54931	Akap2;mKIAA0920;Pakap	A-kinase anchor protein 2	FSRSVNVSLTQEELDSGLDELSVRSQDTTVL	15.4356	15.3898	15.5544	15.5761	14.8818	14.8216	15.8115	15.5091	16.0538	16.3864	0.0577795	15.7644	1.38301	0.210755	0.312477	-5.80978	-0.00356774	15.2766	-5.23423	0.000999387	0.0134629	-2.96339	temp NS	osmo DOWN	738	TRUE	515	853
O54931_S984___1	O54931	Akap2;mKIAA0920;Pakap	A-kinase anchor protein 2	MVGPFKLRSRKQRTLSMIEEEIRAAQEREEE	20.1538	20.2508	20.4841	20.765	19.9189	20.0688	20.2459	20.2282	18.526	18.0237	-0.220961	19.5714	-3.13575	0.0173169	0.0574541	-3.35394	-0.00315339	20.2735	-4.43867	0.00260396	0.023212	-4.01554	temp NS	osmo DOWN	984	FALSE	NA	NA
O54931_S1043___1	O54931	Akap2;Pakap	A-kinase anchor protein 2	YKTAPGKIEKVKPPPSPTTEGPSLQPDLAPE	17.1094	17	17.205	17.2422	16.8961	16.9469	17.4392	17.3297	16.9594	17.4023	-0.0295836	17.2067	-1.0293	0.338866	0.446475	-6.20515	-0.00151074	17.0666	-2.7802	0.0257132	0.0933566	-6.46852	temp NS	osmo NS	1043	FALSE	NA	NA
Q3V1V3_S651___1	Q3V1V3	Esf1	ESF1 homolog	KKRLKKKQKALAEEDSEDELPSDVDFNDPYF	19.6393	19.6443	19.2992	19.1742	19.5684	19.5632	19.5479	19.5803	18.3739	18.1228	-0.146104	19.1514	-2.69885	0.0318278	0.0818167	-3.9813	0.0016454	19.4814	2.21271	0.060363	0.164369	-7.34054	temp NS	osmo NS	651	TRUE	624	660
Q3V1V3_S156___1	Q3V1V3	Esf1	ESF1 homolog	KMKNSHKPQKIDSEISPKKDNEEFLQNTKKK	13.6709	14.0931	14.2534	14.3364	13.5876	14.0548	13.6388	13.8762	14.4682	14.4758	0.0827454	14.0372	2.57985	0.0377045	0.0912925	-4.15396	-0.00236857	13.9994	-2.2743	0.0549901	0.154606	-7.24708	temp NS	osmo NS	156	TRUE	76	335
A2AQ19_S702___1	A2AQ19	Rtf1	RNA polymerase-associated protein RTF1 homolog	ITSKAPPAKDGAPRRSLNLEDYKKRRGLI__	16.1456	16.2558	16.3513	16.3902	15.7337	15.7064	15.4741	15.525	15.9281	16.0686	0.0702997	15.8995	2.28869	0.0573437	0.119662	-4.5762	-0.00325372	16.0972	-5.14806	0.00110382	0.0141933	-3.07304	temp NS	osmo DOWN	702	TRUE	682	712
A2AQ25_S1956___1	A2AQ25	Etl4;Skt	Sickle tail protein	AAPTTSSSSSPPSPASPTSLNQGARGIRTIH	14.0177	13.9823	14.1208	13.7843	14.0907	13.5692	13.4756	13.3538	13.6354	13.4543	0.0265561	13.6532	0.7471	0.480257	0.580805	-6.45848	-0.000612904	13.9275	-0.622204	0.552418	0.697604	-9.25988	temp NS	osmo NS	1956	FALSE	NA	NA
A2AQ25_S1138___1	A2AQ25	Etl4;Skt	Sickle tail protein	SGDVVYTGRSMSKVSSEDPGPTPQTRATKCP	12.8192	12.802	12.2626	12.5059	12.214	12.1081	11.4853	11.8278	12.3327	12.13	0.0880742	12.2328	1.75828	0.123773	0.208558	-5.32436	-0.0011163	12.452	-0.86013	0.416608	0.581434	-9.07389	temp NS	osmo NS	1138	TRUE	1002	1234
Q80TY0_S358___1	Q80TY0	Fnbp1	Formin-binding protein 1	PPASASPSAVPNGPQSPKQPKEPLSHRFNEF	14.9204	14.7422	15.0124	14.9339	14.6263	14.4885	14.7618	14.6194	15.3013	15.9714	0.109025	15.0528	2.70411	0.0315915	0.0814968	-3.97368	-0.00207897	14.7873	-3.36232	0.0110294	0.0548077	-5.57602	temp NS	osmo NS	358	TRUE	331	372
Q80TY0_S296___1	Q80TY0	Fnbp1	Formin-binding protein 1	DIEFEDYTQPMKRTVSDNSLSSSKEGKPELR	16.3989	16.7936	16.5365	16.6934	16.7658	16.9652	16.1447	16.3788	16.6504	16.3564	0.0339496	16.4538	1.13689	0.294398	0.401238	-6.09295	0.00125272	16.6922	1.46576	0.183713	0.340114	-8.40345	temp NS	osmo NS	296	TRUE	285	313
Q9Z1W9_S397___1	Q9Z1W9	Stk39	STE20/SPS1-related proline-alanine-rich protein kinase	SSGHLHKTEDGDWEWSDDEMDEKSEEGKAAA	22.0842	21.7987	22.1646	22.0816	22.0101	21.8757	22.2792	21.7797	20.9684	21.0015	-0.119037	21.6519	-2.82274	0.0267212	0.0736035	-3.80208	-0.000901303	22.0025	-1.29578	0.233855	0.398144	-8.61524	temp NS	osmo NS	397	TRUE	370	436
Q9QXG4_S263___1	Q9QXG4	Acss2	Acetyl-coenzyme A synthetase, cytoplasmic	IVVKHLGRAELGMNDSPSQSPPVKRPCPDVQ	15.821	15.8653	15.7091	15.7985	16.0267	16.0678	15.5892	15.6991	15.4179	15.3772	-0.0236214	15.6283	-0.813903	0.44351	0.546257	-6.40435	0.00146706	15.8814	2.67231	0.0301979	0.103982	-6.63532	temp NS	osmo NS	263	TRUE	262	267
Q9QXG4_S267___1	Q9QXG4	Acss2	Acetyl-coenzyme A synthetase, cytoplasmic	HLGRAELGMNDSPSQSPPVKRPCPDVQICWN	14.4424	14.7426	14.8378	15.0035	14.2175	14.4292	14.5413	14.7778	14.5732	14.7763	0.000336072	14.6423	0.012845	0.990124	0.992857	-6.7621	-0.00298679	14.6122	-4.04902	0.00430549	0.0312495	-4.56331	temp NS	osmo DOWN	267	TRUE	262	267
Q9QXG4_S30___1	Q9QXG4	Acss2	Acetyl-coenzyme A synthetase, cytoplasmic	RAREETGAEGRVRGWSPPPEVRRSAHVPSLQ	16.2036	16.2548	16.0977	16.0465	16.3474	16.426	16.0531	16.1559	15.7129	15.865	-0.032876	16.0409	-1.16006	0.285476	0.392057	-6.0678	0.00157286	16.2293	2.93971	0.0203132	0.0802914	-6.22221	temp NS	osmo NS	30	TRUE	1	36
A2AR02_S685___1	A2AR02	Ppig	Peptidyl-prolyl cis-trans isomerase G	NSSSNNREKKADREQSPVSKTKQSSQDNEVK	15.0734	14.7182	14.3226	13.9115	15.472	15.4525	13.2648	14.2356	13.1657	13.6601	-0.0144749	14.0196	-0.16821	0.871356	0.907603	-6.74619	0.00672595	14.825	7.45086	0.000106139	0.0046063	-0.469706	temp NS	osmo UP	685	TRUE	179	752
A2AR02_S254___1	A2AR02	Ppig	Peptidyl-prolyl cis-trans isomerase G	HKKEKKKRKKSKKSPSSESEAENVDAQPQST	14.2863	14.3138	14.178	14.0203	14.218	14.1829	14.8683	14.8339	15.4549	15.486	0.0582771	14.8739	1.05192	0.329094	0.436688	-6.18221	0.000506302	14.1999	0.787335	0.455466	0.615677	-9.13621	temp NS	osmo NS	254	TRUE	179	752
A2AR02_S395___1	A2AR02	Ppig	Peptidyl-prolyl cis-trans isomerase G	KGDKSELNEIKENQRSPVRVKEKKITDHRHM	19.2561	18.8897	19.1883	18.9967	19.3045	19.0739	19.3338	19.039	18.302	18.4086	-0.0956071	18.8715	-2.75118	0.0295557	0.0783229	-3.90552	0.000483301	19.1182	0.592727	0.570958	0.712778	-9.27923	temp NS	osmo NS	395	TRUE	179	752
A2ARP1_S1197___1	A2ARP1	Ppip5k1	Inositol hexakisphosphate and diphosphoinositol-pentakisphosphate kinase 1	HQASDSPFSPPRTLHSPPLQLRHRSEKPPWY	15.7713	15.6871	15.1834	15.1951	15.9624	15.8225	15.2396	15.5909	15.2229	15.4241	-0.00389455	15.4893	-0.119749	0.908174	0.933817	-6.75407	0.00351607	15.6036	5.12157	0.0011383	0.0144198	-3.10697	temp NS	osmo UP	1197	FALSE	NA	NA
Q9QYR6_S905___1	Q9QYR6	Map1a	Microtubule-associated protein 1A;MAP1A heavy chain;MAP1 light chain LC2	VIEKAELEEMEEVHPSDEEEEETKAESFYQK	21.073	21.1001	21.1021	21.0066	21.3076	21.2313	21.0897	21.1723	19.958	19.6054	-0.152356	20.6664	-3.04837	0.0195218	0.0613302	-3.47821	0.00107556	21.1368	1.90467	0.0961089	0.222693	-7.79818	temp NS	osmo NS	905	TRUE	845	1652
Q9QYR6_S1844___1	Q9QYR6	Map1a	Microtubule-associated protein 1A;MAP1A heavy chain;MAP1 light chain LC2	DGAVPEKTRALGLEESPEEEGKAREQEEKYW	17.1733	16.9741	17.0614	17.1482	16.9819	16.9302	16.7255	16.7545	15.5515	15.1686	-0.148077	16.3912	-2.11268	0.0740366	0.142503	-4.82914	-0.000743953	17.0448	-1.24089	0.252395	0.418677	-8.68016	temp NS	osmo NS	1844	TRUE	1686	1855
Q9QYR6_S849___1	Q9QYR6	Map1a	Microtubule-associated protein 1A;MAP1A heavy chain;MAP1 light chain LC2	PDFPEDKGSKNRAPDSGAEVEREKETWEERK	13.6525	13.8793	13.5647	13.4512	13.8017	13.9776	12.4757	12.5701	13.9316	13.5332	0.161123	13.3404	4.29517	0.00391971	0.0274938	-1.79737	0.00190846	13.7212	2.85278	0.0230907	0.086952	-6.35636	temp UP	osmo NS	849	TRUE	845	1652
Q9QYR6_S2286___1	Q9QYR6	Map1a	Microtubule-associated protein 1A;MAP1A heavy chain;MAP1 light chain LC2	PAVPPRAPISLSQDPSPPLNGSTTSCGPDRR	15.6123	15.5849	15.5094	15.4289	15.3882	15.4069	15.3301	15.3248	15.5361	15.5879	0.0318602	15.496	1.4186	0.200576	0.30089	-5.7662	-0.000357771	15.4884	-0.564046	0.589338	0.726855	-9.29724	temp NS	osmo NS	2286	TRUE	1946	2662
Q9QYR6_S2447___1	Q9QYR6	Map1a	Microtubule-associated protein 1A;MAP1A heavy chain;MAP1 light chain LC2	VTKAPSLDSSLPQLPSPSSPGAPLLSNLPRP	15.5977	15.5696	15.649	15.7427	15.5959	15.5515	15.4864	15.3736	15.7054	15.9035	0.0451618	15.606	1.95524	0.0930698	0.16868	-5.05215	-0.000610893	15.6177	-1.11878	0.298098	0.467548	-8.81777	temp NS	osmo NS	2447	TRUE	1946	2662
Q9QYR6_S1219___1	Q9QYR6	Map1a	Microtubule-associated protein 1A;MAP1A heavy chain;MAP1 light chain LC2	HPGEPALGEVEERCLSPDDSTVKMASPPPSG	18.5763	18.4867	18.3743	18.3696	18.4429	18.4408	18.5429	18.5762	17.185	17.0747	-0.161049	18.0736	-3.09865	0.0182187	0.0592394	-3.40662	0.00034977	18.4484	0.591034	0.572034	0.713692	-9.28032	temp NS	osmo NS	1219	TRUE	845	1652
Q9QYR6_S1223___1	Q9QYR6	Map1a	Microtubule-associated protein 1A;MAP1A heavy chain;MAP1 light chain LC2	PALGEVEERCLSPDDSTVKMASPPPSGPPSA	15.3553	14.9796	15.1068	14.7807	15.1193	14.705	15.2362	14.891	14.0677	14.0574	-0.110239	14.7645	-2.28408	0.0577285	0.120223	-4.58286	-0.000157923	15.0078	-0.142417	0.890537	0.936423	-9.46247	temp NS	osmo NS	1223	TRUE	845	1652
Q9QYR6_S1371___1	Q9QYR6	Map1a	Microtubule-associated protein 1A;MAP1A heavy chain;MAP1 light chain LC2	EPQKDELLGFTDQSFSPEDAESLSVLSVVSP	15.8311	15.8737	15.5596	15.3615	15.8373	15.6111	14.5961	15.1653	14.1445	14.3745	-0.0498964	14.9975	-0.625052	0.552509	0.646092	-6.54706	0.00131829	15.6791	1.54766	0.163168	0.314154	-8.29624	temp NS	osmo NS	1371	TRUE	845	1652
Q9QYR6_S1415___1	Q9QYR6	Map1a	Microtubule-associated protein 1A;MAP1A heavy chain;MAP1 light chain LC2	TPKEQQLHKDLWPMVSPEDTQSLSFSEESPS	16.1261	16.176	16.0993	15.9896	16.0382	15.9948	15.6969	15.9299	15.7195	16.2707	0.0272826	15.9865	0.857256	0.420747	0.52494	-6.36721	-0.000139802	16.0707	-0.233046	0.822017	0.895345	-9.44326	temp NS	osmo NS	1415	TRUE	845	1652
Q9QYR6_S882___1	Q9QYR6	Map1a	Microtubule-associated protein 1A;MAP1A heavy chain;MAP1 light chain LC2	EAELTPENIAAAREESEPEVKEDVIEKAELE	18.4065	18.3741	18.5941	18.5309	18.8741	18.7708	18.003	18.0331	17.7587	17.6327	-0.0285846	18.0347	-0.750306	0.478448	0.578905	-6.45597	0.00129986	18.5918	1.55016	0.162575	0.313707	-8.29292	temp NS	osmo NS	882	TRUE	845	1652
Q9QYR6_S765___1	Q9QYR6	Map1a	Microtubule-associated protein 1A;MAP1A heavy chain;MAP1 light chain LC2	APPPAASGHRELALSSPEDLTQDFEELKREE	14.7646	14.467	15.0714	14.9131	14.8777	14.5447	15.729	15.1317	13.8194	13.9517	-0.190019	14.6439	-5.87086	0.000710842	0.014609	-0.00768079	-0.00140535	14.7731	-1.48583	0.178475	0.332766	-8.37748	temp DOWN	osmo NS	765	TRUE	738	833
Q9QYR6_S1818___1	Q9QYR6	Map1a	Microtubule-associated protein 1A;MAP1A heavy chain;MAP1 light chain LC2	EDKSTTPKEMTLDQKSPEKAKGVEQQDGAVP	17.8632	17.8998	18.0762	18.2759	17.2305	17.4717	17.638	17.6608	18.4671	18.6411	0.106283	18.0283	3.71025	0.00808861	0.0386734	-2.55896	-0.00412468	17.8029	-5.85248	0.000504293	0.00955085	-2.20638	temp UP	osmo DOWN	1818	TRUE	1686	1855
Q9QYR6_S1872___1	Q9QYR6	Map1a	Microtubule-associated protein 1A;MAP1A heavy chain;MAP1 light chain LC2	KYWKEQDVVQGWRETSPTRGEPVPAWEGKSP	18.4582	18.0334	18.4068	18.3157	18.585	18.2844	18.7131	18.6079	18.2642	18.2441	-0.0540778	18.3868	-1.97577	0.0903357	0.164897	-5.0233	0.000367192	18.3473	0.400487	0.700065	0.809482	-9.38394	temp NS	osmo NS	1872	TRUE	1859	1939
Q9QYR6_S1886___1	Q9QYR6	Map1a	Microtubule-associated protein 1A;MAP1A heavy chain;MAP1 light chain LC2	TSPTRGEPVPAWEGKSPEQEVRYWRDRDITL	17.6036	17.5552	17.6268	17.357	17.5683	17.2976	17.4856	17.146	17.3503	17.7387	0.0310518	17.4799	1.09602	0.310695	0.418387	-6.13649	-0.000294681	17.5014	-0.387566	0.709203	0.816927	-9.3896	temp NS	osmo NS	1886	TRUE	1859	1939
Q9QYR6_S2464___1	Q9QYR6	Map1a	Microtubule-associated protein 1A;MAP1A heavy chain;MAP1 light chain LC2	SSPGAPLLSNLPRPASPALSEGSSSEATTPV	15.565	15.3304	15.6524	15.553	15.2338	15.2448	15.9229	15.6706	15.8817	16.3263	0.0273682	15.7828	0.667228	0.526809	0.623537	-6.518	-0.00181707	15.4299	-2.94887	0.0200417	0.0795645	-6.20809	temp NS	osmo NS	2464	TRUE	1946	2662
Q9QYR6_S1397___1	Q9QYR6	Map1a	Microtubule-associated protein 1A;MAP1A heavy chain;MAP1 light chain LC2	SVVSPDTAKQEATPRSPCTPKEQQLHKDLWP	15.634	15.383	15.2947	15.6728	15.829	15.802	16.0649	16.0316	13.545	14.2563	-0.252074	15.1525	-4.59214	0.00276721	0.0236794	-1.43097	0.00165886	15.6026	1.9767	0.0862352	0.208243	-7.69293	temp DOWN	osmo NS	1397	TRUE	845	1652
Q9QYR6_S1443___1	Q9QYR6	Map1a	Microtubule-associated protein 1A;MAP1A heavy chain;MAP1 light chain LC2	SPSKETSLDISSKQLSPESLGTLQFGELSLG	18.1662	18.0482	17.8426	17.7834	18.2179	18.1388	18.0432	18.0807	16.3694	16.3929	-0.187734	17.5168	-2.95531	0.0222036	0.0659483	-3.61132	0.00182678	18.0329	3.03324	0.0177129	0.0733737	-6.07822	temp NS	osmo NS	1443	TRUE	845	1652
Q9QYR6_S393___1	Q9QYR6	Map1a	Microtubule-associated protein 1A;MAP1A heavy chain;MAP1 light chain LC2	PDKLRLPDASRKAKRSIEEACLTLQHLNRLG	15.0955	14.9406	15.2726	15.158	14.76	14.7912	14.8559	14.5791	15.6145	15.9136	0.123601	15.1665	3.8305	0.00693998	0.0358436	-2.39818	-0.00219842	15.003	-3.80699	0.00595145	0.0379131	-4.91382	temp UP	osmo DOWN	393	TRUE	304	682
Q9QYR6_S2841___1	Q9QYR6	Map1a	Microtubule-associated protein 1A;MAP1A heavy chain;MAP1 light chain LC2	KPASPARRLDIRGKRSPTPGKGPVDRTSRAL	16.4659	16.5958	15.9267	16.3783	16.9365	17.2049	16.4083	16.9447	15.923	15.7355	-0.09807	16.3455	-2.7436	0.0298737	0.0787842	-3.91648	0.00459103	16.5847	5.16869	0.00107776	0.0140196	-3.0467	temp NS	osmo UP	2841	FALSE	NA	NA
Q9QYR6_S2400___1	Q9QYR6	Map1a	Microtubule-associated protein 1A;MAP1A heavy chain;MAP1 light chain LC2	LQPAPPQLPSPAEPRSAPCGSLAFSGDRALA	15.3752	14.8816	15.274	15.2103	15.0888	14.889	14.6897	14.4338	15.8858	16.2353	0.179793	15.2502	4.89189	0.00197267	0.0208428	-1.07513	-0.00126614	15.1198	-1.46033	0.185155	0.34193	-8.41045	temp UP	osmo NS	2400	TRUE	1946	2662
Q9QYR6_S2320___1	Q9QYR6	Map1a	Microtubule-associated protein 1A;MAP1A heavy chain;MAP1 light chain LC2	PKEAGRSHWDDGTNDSDLEKGAREQPEKETQ	17.0637	16.9236	17.3409	17.2436	17.3986	17.1874	17.0504	16.8107	16.5679	16.0617	-0.0678241	16.7463	-1.79457	0.117459	0.200314	-5.2749	3.60204e-06	17.193	0.00404732	0.996877	0.997907	-9.47395	temp NS	osmo NS	2320	TRUE	1946	2662
Q9QYR6_S1554___1	Q9QYR6	Map1a	Microtubule-associated protein 1A;MAP1A heavy chain;MAP1 light chain LC2	MTSDSSLTKSPESLSSPAMEDLAMEWGGKAP	16.5732	16.617	16.0134	16.2314	16.8635	16.8278	16.0914	16.1826	15.5684	15.618	-0.0516844	16.1084	-1.06429	0.323848	0.431263	-6.16952	0.00361611	16.521	5.663	0.000618619	0.0105376	-2.43293	temp NS	osmo UP	1554	TRUE	845	1652
Q9QYR6_S2010___1	Q9QYR6	Map1a	Microtubule-associated protein 1A;MAP1A heavy chain;MAP1 light chain LC2	DKLTRSPFEIISPPASPPEMTGQRVPSAPGQ	15.7628	15.4929	16.1661	15.949	15.3083	15.4262	15.9275	15.5253	16.4357	16.8103	0.0986247	15.9924	2.11779	0.0734889	0.141711	-4.82185	-0.00345184	15.6842	-4.76672	0.00173518	0.0182678	-3.57084	temp NS	osmo DOWN	2010	TRUE	1946	2662
Q9QYR6_S2875___1	Q9QYR6	Map1a	Microtubule-associated protein 1A;MAP1A heavy chain;MAP1 light chain LC2	RSTPSQVTSEEKDGHSPMSKGLVNGLKAGST	14.2596	14.0917	14.6516	14.9817	13.7553	14.0098	15.1327	14.5043	14.114	13.4874	-0.127361	14.2649	-3.42689	0.011704	0.0465741	-2.94584	-0.00467059	14.2916	-5.42051	0.000808962	0.0122312	-2.72985	temp DOWN	osmo DOWN	2875	FALSE	NA	NA
Q9QYR6_S1133___1	Q9QYR6	Map1a	Microtubule-associated protein 1A;MAP1A heavy chain;MAP1 light chain LC2	EATQGLDYVPSAGTISPTSSLEEDKGFKSPP	17.3247	17.1339	17.3053	17.2303	17.216	17.0891	17.4647	17.504	16.8492	16.6549	-0.0873999	17.1552	-3.39629	0.0121891	0.0474406	-2.98827	-0.00057626	17.2166	-0.951847	0.371108	0.539436	-8.98901	temp DOWN	osmo NS	1133	TRUE	845	1652
Q9QYR6_S2027___1	Q9QYR6	Map1a	Microtubule-associated protein 1A;MAP1A heavy chain;MAP1 light chain LC2	PEMTGQRVPSAPGQESPVPDTKSTPPTRNEP	17.0195	16.9324	17.0079	17.0161	16.6857	16.587	17.141	17.0631	16.97	17.2015	-0.00440555	17.0546	-0.184426	0.859107	0.898562	-6.74297	-0.001878	16.8748	-2.97069	0.0194102	0.0779091	-6.17448	temp NS	osmo NS	2027	TRUE	1946	2662
Q9QYR6_S1985___1	Q9QYR6	Map1a	Microtubule-associated protein 1A;MAP1A heavy chain;MAP1 light chain LC2	PLPQKGLEVERWLAESPVGLPPEEEDKLTRS	18.997	19.0395	18.8612	18.9902	19.0009	19.0245	19.5381	19.4117	18.4561	18.6717	-0.111574	19.019	-4.69336	0.00246481	0.0228008	-1.30924	0.000435067	18.9856	0.781641	0.458607	0.617511	-9.14089	temp DOWN	osmo NS	1985	TRUE	1946	2662
A2ARV4_S4624___1	A2ARV4	Lrp2	Low-density lipoprotein receptor-related protein 2	MDTEQKEAVAVAPPPSPSLPAKASKRSSTPG	18.2101	18.0774	18.3388	18.4676	18.365	18.2229	18.0036	17.9418	17.269	17.1777	-0.080623	17.7799	-1.95466	0.0931483	0.168801	-5.05296	-0.000546107	18.2803	-0.738506	0.48288	0.638103	-9.17541	temp NS	osmo NS	4624	TRUE	4599	4660
A2ARV4_S4577___1	A2ARV4	Lrp2	Low-density lipoprotein receptor-related protein 2	RSIDPSEIVPEPKPASPGADETQGTKWNIFK	20.243	20.3041	19.378	19.3496	20.5384	20.5245	19.9173	20.2278	17.7075	17.7377	-0.259666	19.3562	-2.76147	0.0291294	0.0775752	-3.89063	0.00583837	20.0563	6.73423	0.000206258	0.00627795	-1.21176	temp NS	osmo UP	4577	TRUE	4541	4588
Q99JX3_S398___1	Q99JX3	Gorasp2	Golgi reassembly-stacking protein 2	TTAKADASSLTVDVTSPASKVPTTVEDRVSD	18.7563	18.42	18.4634	18.4511	18.5763	18.1817	17.7385	17.6685	18.7003	19.3736	0.167719	18.4429	5.0313	0.00169264	0.0194727	-0.914378	-0.000391407	18.4748	-0.424739	0.683058	0.796775	-9.37284	temp UP	osmo NS	398	TRUE	375	451
Q99JX3_S412___1	Q99JX3	Gorasp2	Golgi reassembly-stacking protein 2	TSPASKVPTTVEDRVSDCTPAVEKPVSDADA	17.8391	17.7897	17.9463	17.9567	18.009	17.7104	17.2526	17.3875	17.7366	17.7859	0.0596112	17.6319	2.38941	0.0495711	0.108818	-4.43042	-0.00045878	17.8752	-0.677417	0.518674	0.669479	-9.22137	temp NS	osmo NS	412	TRUE	375	451
Q8VCH5_S86___1	Q8VCH5	Rabepk	Rab9 effector protein with kelch motifs	EDRTWSTPEVTGSPPSPRTFHTSSAAIGNQL	14.516	14.0548	14.5893	14.2413	14.0621	13.9586	13.9217	13.4494	15.5146	16.09	0.249837	14.5911	4.65794	0.00256624	0.023152	-1.35166	-0.0020247	14.237	-2.17021	0.0643728	0.171307	-7.40471	temp UP	osmo NS	86	FALSE	NA	NA
Q3UHC7_S872___1	Q3UHC7	Dab2ip	Disabled homolog 2-interacting protein	PGTRLRQQSSSSKGDSPELKPRAMHKQGPSP	17.2477	17.3877	17.6531	17.7689	17.2333	17.4317	17.4194	17.6581	16.8247	16.5863	-0.0980371	17.1873	-3.31901	0.0135136	0.0500772	-3.09591	-0.00189277	17.4537	-2.49465	0.0394234	0.123584	-6.90955	temp NS	osmo NS	872	TRUE	833	1002
Q3UHC7_S596___1	Q3UHC7	Dab2ip	Disabled homolog 2-interacting protein	IENDLSGLIDFTRLPSPTPENKDLFFVTRSS	17.3039	17.301	16.9698	17.0266	17.428	17.41	17.1299	17.1734	16.1912	16.5632	-0.0838481	16.9438	-1.97111	0.090949	0.165725	-5.02985	0.00210409	17.2399	3.76366	0.00631233	0.0392125	-4.97735	temp NS	osmo UP	596	FALSE	NA	NA
Q3UHC7_S925___1	Q3UHC7	Dab2ip	Disabled homolog 2-interacting protein	DEGLGPDPPHRDRLRSKEELSQAEKDLAVLQ	14.0828	14.2729	13.6197	14.0339	14.1133	14.4289	13.4657	13.8026	13.9296	13.9905	0.0476781	13.924	1.52957	0.171622	0.266646	-5.62663	0.00222157	14.0919	2.39762	0.0456363	0.136195	-7.05868	temp NS	osmo NS	925	TRUE	833	1002
Q3UHC7_S889___1	Q3UHC7	Dab2ip	Disabled homolog 2-interacting protein	ELKPRAMHKQGPSPVSPNALDRTAAWLLTMN	15.7142	15.595	14.9137	14.947	15.7845	15.5599	14.6761	14.5756	14.561	14.6769	0.0202145	14.9665	0.333948	0.748571	0.811515	-6.69952	0.00370916	15.4191	3.83038	0.00576595	0.0372849	-4.87962	temp NS	osmo UP	889	TRUE	833	1002
A2AVA0_S53___1	A2AVA0	Svep1	Sushi, von Willebrand factor type A, EGF and pentraxin domain-containing protein 1	ASPGALGRLAVPPASSEEEAAGSKVERLGRA	14.7753	14.683	14.6866	14.8054	14.8995	14.6205	14.6299	14.454	14.1377	14.3374	-0.0303443	14.5029	-0.975715	0.362928	0.470204	-6.25802	7.01387e-05	14.745	0.105898	0.918466	0.95344	-9.4676	temp NS	osmo NS	53	FALSE	NA	NA
A2AWA9_S987___1	A2AWA9	Rabgap1	Rab GTPase-activating protein 1	NKEGRVKGISSAKGVSDEDTDEEKETLKNQL	17.0793	17.103	16.7824	16.8397	17.1429	17.0573	17.4079	17.0118	16.6937	16.5075	-0.0708039	16.9672	-2.39152	0.0494202	0.108586	-4.42736	0.00144526	17.0008	2.38113	0.0467877	0.138762	-7.08397	temp NS	osmo NS	987	TRUE	981	1002
A2AWA9_S42___1	A2AWA9	Rabgap1	Rab GTPase-activating protein 1	LVSRQGDETPSTNNGSDDEKTGLKIVGNGSE	19.2673	19.3473	18.9846	19.2413	19.5442	19.726	19.6831	19.7793	17.5358	17.7514	-0.242973	18.894	-4.56945	0.00284051	0.0239602	-1.45847	0.00261067	19.3518	3.83139	0.00575806	0.0372671	-4.87814	temp DOWN	osmo UP	42	TRUE	20	58
A2AWL7_S2310___1	A2AWL7	Mga	MAX gene-associated protein	AQKRKKKLGSDEFCVSPRIGTQLEGSSASSV	15.6723	15.4664	15.695	15.8399	15.4502	15.3739	15.95	15.7489	15.4396	16.068	-0.0164466	15.7242	-0.48687	0.641788	0.723106	-6.6302	-0.00177702	15.583	-2.86276	0.0227528	0.0860743	-6.34096	temp NS	osmo NS	2310	FALSE	NA	NA
A2AWL7_S921___1	A2AWL7	Mga	MAX gene-associated protein	GRTKSSYKSILPYPVSPKQKNSHVSQGDKIT	14.9772	14.958	14.9146	15.0439	14.9758	14.9016	14.7242	14.8048	14.6682	15.0502	0.0147825	14.8638	0.563002	0.591666	0.680674	-6.58672	-0.00020277	14.9618	-0.366926	0.723904	0.827642	-9.39827	temp NS	osmo NS	921	TRUE	870	949
P59326_S425___1	P59326	Ythdf1;Ythdf3;Ythdf2	YTH domain-containing family protein 1;YTH domain-containing family protein 3;YTH domain-containing family protein 2	DWNLKHGRVFIIKSYSEDDIHRSIKYNIWCS;DWNLKNGRVFIIKSYSEDDIHRSIKYSIWCS;DWNLKSGRVFIIKSYSEDDIHRSIKYSIWCS	11.1667	11.1284	11.515	11.3604	11.3063	11.8275	10.7117	11.4066	13.43	13.0554	0.2469	11.8165	3.18808	0.0161253	0.0552857	-3.27988	0.000646001	11.3841	0.559849	0.592055	0.729031	-9.29981	temp NS	osmo NS	425	FALSE	NA	NA
A2BE20_S94___1	A2BE20	Gm14306;RP23-376N23.5-001;Gm4245		RSLGRHERRSSAEQHSEFIPCGKAFAYQSRS	15.0687	15.112	15.1011	14.902	15.3941	15.2242	14.6	14.2002	14.6186	14.671	0.0415493	14.7117	1.07352	0.319976	0.427661	-6.15998	0.00153803	15.1337	2.41859	0.0442142	0.133312	-7.02651	temp NS	osmo NS	94	FALSE	NA	NA
A2BE20_S145___1	A2BE20	Gm14306		DFGTRSVLQRLKRTHSGENPYECNHCGKAFA	12.6334	13.0244	12.0596	12.5013	13.4073	13.8114	11.3962	12.1653	12.2773	12.3142	0.0791919	12.3018	1.47898	0.184312	0.281279	-5.69091	0.00664482	12.9062	6.09746	0.000389789	0.00835199	-1.92038	temp NS	osmo UP	145	FALSE	NA	NA
O88487_S73___1	O88487	Dync1i2	Cytoplasmic dynein 1 intermediate chain 2	REAEALLQSMGLTTDSPIVPPPMSPSSKSVS	18.8456	18.8442	18.5525	18.8124	18.7422	18.7416	18.7619	18.6985	18.4908	18.6864	-0.0135492	18.7212	-0.541988	0.605279	0.691788	-6.5993	0.000297208	18.7564	0.438316	0.673621	0.790122	-9.36636	temp NS	osmo NS	73	TRUE	1	189
O88487_S81___1	O88487	Dync1i2	Cytoplasmic dynein 1 intermediate chain 2	SMGLTTDSPIVPPPMSPSSKSVSTPSEAGSQ	20.0079	20.1495	19.5452	19.7949	19.9974	20.0284	19.8833	19.9331	19.3711	19.4873	-0.0502852	19.8054	-1.48255	0.183391	0.280151	-5.68642	0.00171413	19.9205	2.1104	0.0704701	0.18158	-7.49455	temp NS	osmo NS	81	TRUE	1	189
O88487_S91___1	O88487	Dync1i2	Cytoplasmic dynein 1 intermediate chain 2	VPPPMSPSSKSVSTPSEAGSQDSGDGAVGSR	12.5362	12.9337	12.6218	12.843	12.7266	12.7923	11.8863	12.3187	14.4599	15.1206	0.314586	13.2092	4.63956	0.00262069	0.0232982	-1.37374	0.000135245	12.7423	0.17134	0.86853	0.924117	-9.45734	temp UP	osmo NS	91	TRUE	1	189
O88487_S95___1	O88487	Dync1i2	Cytoplasmic dynein 1 intermediate chain 2	MSPSSKSVSTPSEAGSQDSGDGAVGSRRGPI	15.5813	15.5412	15.1338	15.09	15.6743	15.4733	15.0209	15.0224	14.9092	15.2315	0.0164773	15.2178	0.449532	0.667152	0.744868	-6.64938	0.00230935	15.4157	3.09979	0.0160773	0.0688961	-5.97603	temp NS	osmo NS	95	TRUE	1	189
O88487_S98___1	O88487	Dync1i2	Cytoplasmic dynein 1 intermediate chain 2	SSKSVSTPSEAGSQDSGDGAVGSRRGPIKLG	14.9924	15.076	14.7842	14.6663	15.3353	15.3306	14.9071	14.997	15.0453	15.186	0.0200355	15.034	0.900332	0.398981	0.504454	-6.32877	0.0030383	15.0308	5.52536	0.000719686	0.0114786	-2.6005	temp NS	osmo UP	98	TRUE	1	189
P97863_S310___1	P97863	Nfib	Nuclear factor 1;Nuclear factor 1 B-type	PAAGSRTWHERDQDMSSPTTMKKPEKPLFSS	14.1869	13.804	14.0018	14.0914	14.7311	14.1829	13.884	13.904	14.0853	14.0782	0.0231454	13.9904	0.927855	0.385517	0.491452	-6.30345	0.00205226	14.1663	1.78113	0.115631	0.251252	-7.97539	temp NS	osmo NS	310	TRUE	244	387
P97863_S193___1	P97863	Nfib	Nuclear factor 1;Nuclear factor 1 B-type	FLAYYVQEQDSGQSGSPSHSDPAKNPPGYLE	14.705	14.7201	15.0694	14.8794	14.9853	15.0124	14.6248	14.8164	15.2295	15.1738	0.0538283	14.8783	1.92416	0.0973643	0.17431	-5.09567	0.000122162	14.8953	0.149654	0.88502	0.932917	-9.46127	temp NS	osmo NS	193	TRUE	189	206
P97863_S327___1	P97863	Nfib	Nuclear factor 1;Nuclear factor 1 B-type	PTTMKKPEKPLFSSTSPQDSSPRLSTFPQHH	16.6805	16.7876	16.5723	16.5675	17.06	16.9136	16.3633	16.7092	16.1169	15.9135	-0.0544519	16.4285	-1.42345	0.199222	0.299317	-5.7602	0.00208464	16.7636	3.62193	0.00766739	0.0442443	-5.18673	temp NS	osmo UP	327	TRUE	244	387
P97863_S263___1	P97863	Nfib	Nuclear factor 1;Nuclear factor 1 B-type	YYHDMNSGVNLQRSLSSPPSSKRPKTISIDE	16.0079	16.7768	16.4336	17.1731	16.1378	16.8614	15.7264	16.1047	15.968	15.6511	-0.00216833	16.0391	-0.0454323	0.96508	0.974808	-6.76102	-0.00151876	16.5651	-0.828007	0.433456	0.596187	-9.10196	temp NS	osmo NS	263	TRUE	244	387
P97863_S264___1	P97863	Nfib	Nuclear factor 1;Nuclear factor 1 B-type	YHDMNSGVNLQRSLSSPPSSKRPKTISIDEN	17.5355	18.1395	17.7724	18.0768	17.7975	18.2246	16.8413	17.5532	17.5673	16.727	0.00743778	17.394	0.124229	0.904759	0.93202	-6.75346	0.000432005	17.9244	0.36254	0.727044	0.830238	-9.40005	temp NS	osmo NS	264	TRUE	244	387
P97863_S283___1	P97863	Nfib	Nuclear factor 1;Nuclear factor 1 B-type	SKRPKTISIDENMEPSPTGDFYPSPNSPAAG	16.5658	16.6076	16.6361	16.5083	16.6692	16.553	16.3383	16.6916	16.3052	16.4954	-0.0114076	16.5007	-0.431086	0.679862	0.755228	-6.65833	0.000194601	16.59	0.343861	0.740478	0.83987	-9.40741	temp NS	osmo NS	283	TRUE	244	387
P97863_S294___1	P97863	Nfib	Nuclear factor 1;Nuclear factor 1 B-type	NMEPSPTGDFYPSPNSPAAGSRTWHERDQDM	17.5382	17.4419	17.6741	17.6668	17.6913	17.6778	17.5024	17.8796	17.1634	17.3539	-0.0526314	17.4799	-2.0154	0.0852821	0.157954	-4.9674	7.05152e-05	17.615	0.106218	0.918221	0.953322	-9.46756	temp NS	osmo NS	294	TRUE	244	387
P97863_S477___1	P97863	Nfib	Nuclear factor 1;Nuclear factor 1 B-type	YTASGTSQANRYVGLSPRDPSFLHQQQLRIC	14.8946	14.8217	15.6053	15.7103	14.2389	14.1107	14.4919	14.7551	13.4081	13.3853	-0.132911	14.2928	-2.24164	0.0613916	0.125566	-4.64409	-0.00741502	14.8969	-12.7656	2.54474e-06	0.00160761	3.72392	temp NS	osmo DOWN	477	TRUE	396	481
P62960_S289___1	P62960	Ybx1	Nuclease-sensitive element-binding protein 1	DGKETKAADPPAENSSAPEAEQGGAE_____	15.5275	15.3599	15.3887	15.4257	15.6205	15.5104	15.2283	15.3174	15.8021	16.049	0.0767489	15.5474	2.83807	0.0261523	0.072504	-3.77997	0.000791154	15.4721	1.34663	0.217734	0.37993	-8.55353	temp NS	osmo NS	289	TRUE	114	322
P62960_S151___1	P62960	Ybx1	Nuclease-sensitive element-binding protein 1	NYQNSESGEKNEGSESAPEGQAQQRRPYRRR	16.8861	16.5381	16.6873	16.6724	16.9503	16.9567	16.1183	15.533	16.793	15.2451	0.0398015	16.1856	0.539546	0.606871	0.692628	-6.60073	0.00136827	16.7818	1.8967	0.097266	0.224222	-7.80974	temp NS	osmo NS	151	TRUE	114	322
P62960_S140___1	P62960	Ybx1	Nuclease-sensitive element-binding protein 1	RRRGPPRNYQQNYQNSESGEKNEGSESAPEG	16.7775	16.7592	17.2268	17.479	17.0007	17.4082	16.8422	16.5394	17.2664	17.2136	0.0632268	16.8997	2.2762	0.0583915	0.121195	-4.59424	-0.000742415	17.1086	-0.54993	0.598504	0.733986	-9.3058	temp NS	osmo NS	140	TRUE	114	322
P62960_S184___1	P62960	Ybx1	Nuclease-sensitive element-binding protein 1	PPYYMRRPYARRPQYSNPPVQGEVMEGADNQ	14.4091	14.2272	14.3478	14.0832	14.4054	14.2951	13.8935	13.9789	15.1649	16.2001	0.203813	14.6456	3.59665	0.00936653	0.0414175	-2.71274	0.000673763	14.2947	0.986355	0.354986	0.524066	-8.95533	temp UP	osmo NS	184	TRUE	114	322
A2BH40_S697___1	A2BH40	Arid1a	AT-rich interactive domain-containing protein 1A	FSPHTSPHLPGIRGPSPSPVGSPASVAQSRS	16.4662	16.4062	16.582	16.4999	16.4718	16.4996	16.4245	16.3137	15.6486	15.4638	-0.0898777	16.1205	-2.3262	0.0543125	0.115374	-4.52197	-0.000276172	16.4876	-0.494106	0.635505	0.761558	-9.33769	temp NS	osmo NS	697	TRUE	344	973
A2BH40_S699___1	A2BH40	Arid1a	AT-rich interactive domain-containing protein 1A	PHTSPHLPGIRGPSPSPVGSPASVAQSRSGP	14.9761	14.8743	15.0273	15.119	15.1666	15.1188	15.0215	15.0048	14.6608	14.8264	-0.0320534	14.894	-1.40988	0.203029	0.303748	-5.77693	0.000347661	15.047	0.516972	0.620207	0.750782	-9.32501	temp NS	osmo NS	699	TRUE	344	973
A2BH40_S703___1	A2BH40	Arid1a	AT-rich interactive domain-containing protein 1A	PHLPGIRGPSPSPVGSPASVAQSRSGPLSPA	14.4978	14.6386	14.5098	14.6384	14.6406	14.5124	14.6287	14.533	14.3517	14.6894	-0.00703132	14.5565	-0.282672	0.785914	0.842215	-6.71718	1.21883e-05	14.5729	0.0204254	0.984242	0.991919	-9.47372	temp NS	osmo NS	703	TRUE	344	973
A2BH40_S765___1	A2BH40	Arid1a	AT-rich interactive domain-containing protein 1A	DRGYMQRNPQMPQYTSPQPGSALSPRQPSGG	14.6146	14.4447	14.867	14.922	14.6299	14.7477	14.6721	14.6616	15.1105	15.2131	0.0527533	14.7861	1.59717	0.155924	0.248255	-5.53917	-0.00102871	14.7043	-1.27396	0.241081	0.406841	-8.64126	temp NS	osmo NS	765	TRUE	344	973
A2BH40_S365___1	A2BH40	Arid1a	AT-rich interactive domain-containing protein 1A	AVSGGAQQRSHHAPMSPGSSGGGGQPLARTP	15.4489	15.5257	15.5153	15.4046	15.4335	15.5182	15.7216	15.4619	15.462	15.5448	-0.0120478	15.5275	-0.51246	0.624696	0.708294	-6.61624	7.95216e-05	15.4744	0.142513	0.890463	0.936414	-9.46245	temp NS	osmo NS	365	TRUE	344	973
A2BH40_S384___1	A2BH40	Arid1a	AT-rich interactive domain-containing protein 1A	SGGGGQPLARTPQSSSPMDQMGKMRPQPYGG	15.9172	15.986	15.8935	16.0533	15.8113	15.9351	15.6823	15.9378	15.1846	15.3389	-0.0586574	15.6745	-1.65456	0.143657	0.233456	-5.4636	-0.000501375	15.9327	-0.850682	0.421514	0.585692	-9.08223	temp NS	osmo NS	384	TRUE	344	973
Q99JF8_S129___1	Q99JF8	Psip1	PC4 and SFRS1-interacting protein	ETNVSKEDTDQEEKASNEDVTKAVDITTPKA	19.7133	19.8472	20.0291	19.7874	19.5341	19.6566	19.6616	19.5364	18.9067	18.9473	-0.0717302	19.4354	-1.81205	0.11453	0.196589	-5.25096	-0.00156481	19.7613	-2.40197	0.0453377	0.135686	-7.05202	temp NS	osmo NS	129	TRUE	85	350
Q99JF8_S272___1	Q99JF8	Psip1	PC4 and SFRS1-interacting protein	ESKRKNLAKPGVTSTSDSEDEDDQEGEKKRK	18.7826	18.653	18.4392	18.1204	18.6743	18.3715	19.3306	19.2514	18.1539	18.2851	-0.131971	18.7428	-5.74448	0.00080542	0.0152777	-0.137652	0.00121532	18.5068	1.17491	0.27631	0.444458	-8.75573	temp DOWN	osmo NS	272	TRUE	85	350
Q99JF8_S274___1	Q99JF8	Psip1	PC4 and SFRS1-interacting protein	KRKNLAKPGVTSTSDSEDEDDQEGEKKRKGG	18.222	17.9779	18.4728	18.2318	18.1514	17.9492	18.2363	18.1624	18.1734	18.5533	0.0163761	18.2209	0.574274	0.584436	0.674171	-6.57979	-0.00151004	18.1675	-1.98301	0.0854188	0.207354	-7.68365	temp NS	osmo NS	274	TRUE	85	350
Q99JF8_S205___1	Q99JF8	Psip1	PC4 and SFRS1-interacting protein	PKPRGRPKVVKQPCPSDGDMVIDEDKSKKKG	16.7027	16.2571	16.7443	16.4072	17.1031	16.3846	16.2652	16.1827	16.7983	16.575	0.0571576	16.4635	2.09039	0.0764744	0.146053	-4.86094	0.000840315	16.5998	0.625276	0.550507	0.696331	-9.25781	temp NS	osmo NS	205	TRUE	85	350
Q99JF8_S105___1	Q99JF8	Psip1	PC4 and SFRS1-interacting protein	VKFSSQQASTKQSNASSDVEVEEKETNVSKE	17.333	17.6739	17.2235	17.1294	16.7174	17.0191	16.7442	16.8708	16.5379	15.8471	-0.0548284	16.8345	-0.807531	0.446928	0.549607	-6.40968	-0.00154098	17.1827	-1.19278	0.269655	0.437091	-8.73554	temp NS	osmo NS	105	TRUE	85	350
Q99JF8_S106___1	Q99JF8	Psip1	PC4 and SFRS1-interacting protein	KFSSQQASTKQSNASSDVEVEEKETNVSKED	19.9782	19.8832	19.7155	19.563	19.7723	19.5652	19.4083	19.5002	18.6528	17.615	-0.138479	19.1729	-1.68863	0.136814	0.224749	-5.41823	0.00014744	19.7462	0.171757	0.868214	0.923916	-9.45726	temp NS	osmo NS	106	TRUE	85	350
Q99JF8_S176___1	Q99JF8	Psip1	PC4 and SFRS1-interacting protein	EAGMVTAATASNVKASPKRGRPAATEVKIPK	18.393	17.8857	18.2675	18.3471	18.007	17.8907	19.4546	18.3314	17.3008	17.0295	-0.20933	18.0658	-4.12167	0.00483317	0.0302829	-2.01781	-0.00179219	18.1319	-2.09162	0.0724992	0.184583	-7.52262	temp DOWN	osmo NS	176	TRUE	85	350
A2CG63_S675___1	A2CG63	Arid4b	AT-rich interactive domain-containing protein 4B	CKLRRLSKSPFQSNPSPEMVSKLDLADAKNS	15.1497	15.0622	15.4322	15.3079	14.8278	14.837	15.4342	15.2272	15.3484	15.7643	0.0207421	15.331	0.623917	0.553211	0.64657	-6.54782	-0.0026884	15.1028	-4.85858	0.0015531	0.0171349	-3.44904	temp NS	osmo DOWN	675	TRUE	629	686
A2CG63_S105___1	A2CG63	Arid4b	AT-rich interactive domain-containing protein 4B	TVVFDDGDEKTLRRSSLCLKGERHFAESETL	12.4915	12.5369	12.4181	12.6732	12.4645	12.8035	11.9773	11.4757	15.7246	16.2175	0.4925	13.4039	4.6247	0.00266566	0.0233343	-1.39164	0.000441962	12.5646	0.571023	0.584836	0.723404	-9.29294	temp UP	osmo NS	105	FALSE	NA	NA
A2CG63_S482___1	A2CG63	Arid4b	AT-rich interactive domain-containing protein 4B	SLGSKKSLLECIPAQSDEEKEAHITKLEENE	17.1334	16.8923	17.2717	17.0519	16.9935	16.7372	16.8635	16.808	16.9102	16.6567	-0.00225777	16.8773	-0.0837076	0.935722	0.95384	-6.75822	-0.00148217	17.0133	-1.98659	0.08496	0.20684	-7.6784	temp NS	osmo NS	482	TRUE	471	577
A2CG63_S839___1	A2CG63	Arid4b	AT-rich interactive domain-containing protein 4B	GKRRYCSADECLQTGSPGKKEDRTKSKEPLC	15.1501	14.7964	15.7502	15.8739	15.0464	15.0263	17.1369	15.6855	15.3699	15.4763	-0.140258	15.6025	-1.98369	0.0893027	0.163339	-5.01215	-0.00387861	15.2739	-3.25894	0.0127805	0.0600584	-5.73289	temp NS	osmo NS	839	TRUE	706	889
Q9Z148_S431___1	Q9Z148	Ehmt2	Histone-lysine N-methyltransferase EHMT2	EPPRAKEPRGVSNDTSSLETERGFEELPLCS	13.9487	14.1551	13.4642	13.4345	14.3631	14.5061	13.6233	13.5107	13.6621	13.7428	0.0250889	13.7738	0.793399	0.454574	0.556208	-6.42137	0.00492616	13.9786	7.52324	9.9531e-05	0.00449126	-0.397794	temp NS	osmo UP	431	TRUE	407	467
Q9Z148_S174___1	Q9Z148	Ehmt2	Histone-lysine N-methyltransferase EHMT2	RIVLGHATKSFPSSPSKGGACPSRAKMSMTG	15.0445	14.8753	14.9753	14.9047	14.9314	15.0642	14.9573	15.0053	15.4247	14.4173	-0.00720112	14.9541	-0.177641	0.864227	0.902626	-6.74435	0.000288997	14.9659	0.485955	0.641006	0.766086	-9.34208	temp NS	osmo NS	174	TRUE	1	314
O54988_S666___1	O54988	Slk	STE20-like serine/threonine-protein kinase	LERLVVTGAEARALGSEGEAAATEVDLERKE	14.7732	14.6013	15.087	15.1813	15.0001	15.0138	14.5496	14.3214	14.9369	14.7524	0.0510664	14.6558	2.10982	0.0743456	0.142984	-4.83324	-0.000636247	14.9428	-0.639073	0.541971	0.689324	-9.24842	temp NS	osmo NS	666	TRUE	403	768
O54988_S647___1	O54988	Slk	STE20-like serine/threonine-protein kinase	EQPETDEVEQVSESNSIEELERLVVTGAEAR	17.735	17.5434	17.5152	17.4921	17.9332	17.7596	17.5503	17.3463	17.9344	17.9781	0.0609112	17.6812	2.50123	0.0421994	0.0980894	-4.26813	0.00171354	17.6631	2.75761	0.0265913	0.0956601	-6.50344	temp NS	osmo NS	647	TRUE	403	768
O54988_S444___1	O54988	Slk	STE20-like serine/threonine-protein kinase	ENLPDTQDQQTVDVNSVSEENENNRVTLETN	13.6026	13.4935	13.8707	13.8738	13.9442	13.5175	13.2758	13.4831	13.9533	13.8972	0.0647049	13.6176	2.62276	0.0354645	0.0873908	-4.09167	-0.000707051	13.717	-0.752992	0.474635	0.631196	-9.164	temp NS	osmo NS	444	TRUE	403	768
O54988_S340___1	O54988	Slk	STE20-like serine/threonine-protein kinase	EEAENALPIPANKRASSDLSIASSEEDKLSQ	16.4133	16.3308	16.3469	16.3599	16.2772	16.2379	16.1146	16.651	16.9925	16.9628	0.066552	16.5775	1.902	0.100545	0.17877	-5.12658	-0.00047924	16.3277	-0.873158	0.409909	0.576148	-9.06225	temp NS	osmo NS	340	TRUE	305	352
O54988_S347___1	O54988	Slk	STE20-like serine/threonine-protein kinase	PIPANKRASSDLSIASSEEDKLSQNACILES	16.639	16.4466	16.4422	16.4739	16.691	16.623	16.2027	16.2482	16.3508	16.2552	0.0151842	16.3571	0.564391	0.590772	0.679969	-6.58587	0.000994733	16.5526	1.70657	0.129184	0.270312	-8.08006	temp NS	osmo NS	347	TRUE	305	352
O54988_S189___1	O54988	Slk	STE20-like serine/threonine-protein kinase	FGVSAKNTRTIQRRDSFIGTPYWMAPEVVMC	16.3158	15.8436	16.7131	16.4885	16.4565	16.2924	16.1616	15.5569	16.6128	16.5233	0.0840578	16.169	2.35019	0.0524607	0.112793	-4.48725	-0.00113158	16.3517	-0.918109	0.387396	0.555772	-9.02103	temp NS	osmo NS	189	FALSE	NA	NA
O54988_S377___1	O54988	Slk	STE20-like serine/threonine-protein kinase	SVSERTEQSTSEDKFSNKILNEKPTTDGPEK	14.6897	15.2729	14.9148	15.4184	15.0541	15.3651	14.0329	14.3799	15.514	15.7373	0.175117	14.9378	5.3496	0.00120521	0.0174968	-0.558439	0.000214842	15.1192	0.168764	0.870486	0.925174	-9.45783	temp UP	osmo NS	377	TRUE	354	399
O54988_S543___1	O54988	Slk	STE20-like serine/threonine-protein kinase	GKDGTAQKVITSDRSSEVGTDEALDDTQKAA	18.6113	18.4627	18.7496	18.6	18.876	18.8648	17.6278	17.5635	19.0095	19.2264	0.190086	18.4169	8.19545	9.62741e-05	0.00826735	2.02832	0.000978234	18.6941	1.27242	0.241597	0.407247	-8.64309	temp UP	osmo NS	543	TRUE	403	768
Q9WUM3_S413___1	Q9WUM3	Coro1b	Coronin-1B;Coronin	PSKQRDLKVSRRNVLSDSRPASYSRSGASTA	16.0395	15.8845	15.8886	15.8763	15.9457	15.969	15.9759	15.6359	14.7533	15.1947	-0.0901897	15.5806	-1.92709	0.0969514	0.173785	-5.09158	0.0003747	15.9339	0.665994	0.525548	0.675711	-9.22957	temp NS	osmo NS	413	TRUE	406	447
P47941_S107___1	P47941	Crkl	Crk-like protein	YLDTTTLIEPAPRYPSPPVGSVSAPNLPTAE	16.101	16.0584	16.2753	16.2205	15.9895	15.9517	16.0059	15.9676	16.7785	16.8375	0.0940811	16.2915	2.99558	0.0209979	0.0639085	-3.55363	-0.00138673	16.0994	-2.61382	0.0329606	0.110088	-6.72571	temp NS	osmo NS	107	TRUE	103	119
Q62376_S226___1	Q62376	Snrnp70	U1 small nuclear ribonucleoprotein 70 kDa	SGRDDTSRYDERPGPSPLPHRDRDRDRERER	18.3654	18.2213	18.8089	18.91	18.3875	18.2923	18.4224	18.656	17.542	17.8612	-0.0990296	18.1781	-3.32982	0.0133192	0.0496863	-3.0808	-0.00259807	18.4976	-2.98917	0.0188915	0.0764181	-6.14601	temp DOWN	osmo NS	226	TRUE	186	448
Q62376_S211___1	Q62376	Snrnp70	U1 small nuclear ribonucleoprotein 70 kDa	LGGTRRGGADVNIRHSGRDDTSRYDERPGPS	12.2592	12.3751	12.6229	12.6261	12.3262	13.0805	11.6313	11.2372	13.0722	13.8458	0.245288	12.4035	5.84654	0.000728027	0.0147535	-0.032518	0.00039425	12.5483	0.294978	0.776084	0.863769	-9.42489	temp UP	osmo NS	211	TRUE	186	448
Q62376_S320___1	Q62376	Snrnp70	U1 small nuclear ribonucleoprotein 70 kDa	RKEELRGGGGGGGGGSGGGGGGDMAEPSEAG	15.2382	15.2961	15.6781	15.6271	15.51	15.3468	15.4692	15.7622	15.1714	14.9724	-0.0681504	15.3183	-2.77994	0.0283801	0.0761841	-3.86392	-0.00112111	15.4494	-1.38311	0.20677	0.366969	-8.50836	temp NS	osmo NS	320	TRUE	186	448
Q62376_S408___1	Q62376	Snrnp70	U1 small nuclear ribonucleoprotein 70 kDa	RGSERGRDEARGGGGSGQDNGLEGLGSDGRD	17.1066	17.0405	17.2719	17.1733	17.0388	16.821	17.002	16.9422	16.5253	16.6593	-0.0405615	16.8793	-1.4126	0.20226	0.302911	-5.77358	-0.00146349	17.0754	-2.40408	0.0451935	0.135478	-7.04878	temp NS	osmo NS	408	TRUE	186	448
Q62376_S419___1	Q62376	Snrnp70	U1 small nuclear ribonucleoprotein 70 kDa	GGGGSGQDNGLEGLGSDGRDMYMEAEGGDGY	14.1995	14.2769	14.6966	14.5367	14.4185	14.3213	14.3428	14.3549	14.9909	15.2063	0.0818904	14.5619	2.10759	0.0745871	0.143258	-4.83642	-0.00123409	14.4082	-1.55732	0.160886	0.311648	-8.28339	temp NS	osmo NS	419	TRUE	186	448
Q78ZA7_S304___1	Q78ZA7	Nap1l4	Nucleosome assembly protein 1-like 4	FFNFFSPLKASGDGESLDEDSEFTLASDFEI	14.1414	13.9835	14.4567	14.1855	14.1038	13.8027	14.0203	13.9231	15.1569	15.2819	0.1419	14.4178	3.23822	0.015066	0.0534576	-3.2092	-0.00183934	14.1123	-2.35442	0.0487145	0.142161	-7.12485	temp NS	osmo NS	304	FALSE	NA	NA
Q78ZA7_S125___1	Q78ZA7	Nap1l4	Nucleosome assembly protein 1-like 4	ITGDVEPTDAESAWHSENEEEDKLAGDMKNK	20.7268	20.7775	21.0289	20.8729	21.0996	21.1	20.6574	20.7532	20.3537	20.3134	-0.0407693	20.597	-1.53994	0.169124	0.264091	-5.61333	0.000744603	20.9343	0.925633	0.383719	0.551804	-9.01397	temp NS	osmo NS	125	TRUE	116	129
Q78ZA7_S294___1	Q78ZA7	Nap1l4	Nucleosome assembly protein 1-like 4	TITKQVPNESFFNFFSPLKASGDGESLDEDS	14.3292	14.1765	14.6079	14.4524	14.2153	14.0102	14.2825	14.1015	15.7495	15.9945	0.189814	14.7723	3.21317	0.0155855	0.0542139	-3.24447	-0.00208723	14.2986	-3.15077	0.0149328	0.0659249	-5.89795	temp NS	osmo NS	294	FALSE	NA	NA
A2RSJ4_S1020___1	A2RSJ4	Uhrf1bp1l	UHRF1-binding protein 1-like	DSDSVLNYRDGSTRLSLDDDGNHNPPSNPVT	15.8093	15.9872	15.3358	15.41	15.6218	15.8045	14.9927	15.3206	14.8103	15.1007	-0.00744528	15.3368	-0.137302	0.894805	0.924717	-6.75152	0.0017014	15.6614	1.74385	0.12223	0.260334	-8.02795	temp NS	osmo NS	1020	TRUE	973	1036
A2RSJ4_S1325___1	A2RSJ4	Uhrf1bp1l	UHRF1-binding protein 1-like	MKIQVSNTKINLKDDSPRGSTVSLQPSPVTV	15.1014	15.4903	14.974	15.0478	15.1376	15.7047	14.4272	14.5954	15.5668	15.6514	0.139233	15.1387	5.28061	0.00129579	0.0177119	-0.634288	0.002051	15.2426	1.9552	0.0890747	0.212836	-7.72448	temp UP	osmo NS	1325	FALSE	NA	NA
A2RSJ4_S418___1	A2RSJ4	Uhrf1bp1l	UHRF1-binding protein 1-like	LKQAMKDRNLGSPPKSPTHASPQHTQTEKDS	15.4486	15.4483	15.2747	15.3284	15.5615	15.7263	15.3443	15.5079	15.0344	14.9541	-0.0480198	15.2896	-1.75863	0.12371	0.208518	-5.32388	0.00171187	15.4646	3.02517	0.0179227	0.073982	-6.09062	temp NS	osmo NS	418	TRUE	407	448
Q8BMD7_S606___1	Q8BMD7	Morc4	MORC family CW-type zinc finger protein 4	YRRVEAATAYPEGENSPDKCSSERSTPPHLI	14.5333	14.5741	14.1917	14.2175	14.2355	13.9199	13.9589	14.5234	13.5246	13.9635	-0.0494193	14.1796	-1.05613	0.327302	0.434946	-6.17791	-0.000634435	14.2786	-0.578612	0.579962	0.720182	-9.2882	temp NS	osmo NS	606	TRUE	595	679
A2RSX9_S132___1	A2RSX9	Arfip1		IKNPAMEKLELVRKWSLNTYKCTRQIISEKL	19.9503	19.5001	20.2891	19.6432	19.7147	19.6772	18.8498	18.8184	19.4807	18.5194	0.0368121	19.1864	0.615684	0.558319	0.6512	-6.55328	-0.00135102	19.7957	-1.15743	0.28295	0.450945	-8.77528	temp NS	osmo NS	132	FALSE	NA	NA
Q9CQC8_S304___1	Q9CQC8	Spg21	Maspardin	VSAEELEVQKGRLGLSQEEP___________	16.74	16.7314	16.312	16.106	17.6857	17.7745	16.5631	16.5247	16.7652	16.4355	0.0102503	16.6266	0.401312	0.700613	0.772024	-6.67201	0.00760567	16.8916	9.84176	1.5944e-05	0.00247701	1.65703	temp NS	osmo UP	304	FALSE	NA	NA
Q8CHK4_S85___1	Q8CHK4	Kat5	Histone acetyltransferase;Histone acetyltransferase KAT5	PKKEAKTPTKNGLPGSRPGSPEREVKRKVEV	14.9672	15.0545	15.0739	14.837	15.1575	15.1617	15.1685	15.3132	14.5579	15.1239	-0.0495858	15.0309	-1.69874	0.134841	0.222111	-5.40469	0.00102072	15.042	1.64694	0.141082	0.286018	-8.16235	temp NS	osmo NS	85	TRUE	68	106
Q8CHK4_S137___1	Q8CHK4	Kat5	Histone acetyltransferase;Histone acetyltransferase KAT5	SARRAVAAQPGRKRKSNCLGTDEDSQDSSDG	14.9441	14.6384	15.0109	14.5445	14.7516	14.8136	14.652	14.7107	15.4404	15.5332	0.0926524	14.9865	2.88177	0.0245996	0.0703192	-3.71699	2.46353e-05	14.7839	0.0275896	0.978716	0.988901	-9.47353	temp NS	osmo NS	137	TRUE	117	216
A3KGB4_S1058___1	A3KGB4	Tbc1d8b	TBC1 domain family member 8B	PSEGNAESSVKKDLPSPREEHQWSFAFEQIL	16.0136	16.4587	15.481	15.8441	16.0639	16.5404	15.0159	15.6465	17.1791	17.8151	0.26158	16.3548	5.59169	0.000939154	0.0159131	-0.297788	0.00319819	16.0669	2.61725	0.0327915	0.109733	-6.72041	temp UP	osmo NS	1058	TRUE	1032	1062
A3KGF9_S190___1	A3KGF9		Uncharacterized protein C15orf52 homolog	KAKRIVSEKPTTQARSPRAKGTSGGGRSWRA	13.4331	13.1606	13.597	13.7117	12.9042	12.7476	13.4235	13.2351	13.8709	14.8591	0.115585	13.6637	2.08966	0.076556	0.146152	-4.86198	-0.00414222	13.259	-6.04337	0.000412339	0.00862055	-1.98287	temp NS	osmo DOWN	190	TRUE	169	545
Q9D8V0_S62___1	Q9D8V0	H13;Hm13	Minor histocompatibility antigen H13	IFFGALRSVRCARGKSSSDMPETITSRDAAR	15.5354	15.6213	15.3527	15.5397	15.3792	15.3123	14.8697	15.1782	15.3611	15.8183	0.0748195	15.3973	2.45619	0.0450219	0.102158	-4.33353	-0.000502165	15.4568	-0.713751	0.497186	0.650469	-9.19445	temp NS	osmo NS	62	FALSE	NA	NA
P16546_S1031___1	P16546	Sptan1	Spectrin alpha chain, non-erythrocytic 1	VPAAYVKKLDPAQSASRENLLEEQGSIALRQ	19.888	20.1624	19.0581	19.1916	20.2609	20.4811	18.8002	18.6278	19.8697	19.8139	0.15335	19.527	3.75478	0.00764067	0.0374368	-2.49917	0.00623072	19.8403	6.75745	0.000201699	0.00624357	-1.18683	temp UP	osmo UP	1031	FALSE	NA	NA
P16546_S1217___1	P16546	Sptan1	Spectrin alpha chain, non-erythrocytic 1	VATFNSIKELNERWRSLQQLAEERSQLLGSA	16.8845	16.7908	17.2431	17.2735	17.4403	17.4852	16.6515	16.4248	17.8994	18.0913	0.169674	17.1237	4.14812	0.00467993	0.0297851	-1.98391	0.00102238	17.1862	0.831078	0.431825	0.594957	-9.09931	temp UP	osmo NS	1217	FALSE	NA	NA
O88573_S1098___1	O88573	Aff1	AF4/FMR2 family member 1	LSEHFKSTSKVAQAPSPCTARSTGVPSPLSP	14.6709	14.0404	15.1354	14.762	14.4418	13.8519	15.22	14.5979	14.354	14.8877	-0.0436345	14.6285	-0.956173	0.372026	0.478552	-6.27678	-0.00400905	14.4837	-2.89224	0.0217837	0.083804	-6.29544	temp NS	osmo NS	1098	TRUE	1096	1098
P68254_S232___1	P68254	Ywhaq	14-3-3 protein theta	IMQLLRDNLTLWTSDSAGEECDAAEGAEN__	18.0804	17.9879	18.0288	18.0789	18.2835	18.1861	17.7629	17.673	17.7073	17.7304	0.00655471	17.8237	0.236282	0.820236	0.866702	-6.73069	0.000904513	18.1076	1.51574	0.170914	0.324031	-8.33839	temp NS	osmo NS	232	FALSE	NA	NA
Q8CD26_S219___1	Q8CD26	Slc35e1	Solute carrier family 35 member E1	LPISTSDLSSREHLRSPVEKPHNGALFPQQG	17.5795	17.4545	16.8728	16.8916	16.922	16.7397	16.7019	16.3449	16.181	15.536	-0.0543506	16.633	-0.650463	0.536934	0.632583	-6.52975	-0.000256891	17.0767	-0.169138	0.870202	0.925174	-9.45776	temp NS	osmo NS	219	FALSE	NA	NA
Q3TY60_S97___1	Q3TY60	Fam131b	Protein FAM131B	EWQGWGKAPTIQPQHSHEAVRRDTDAYSDLS	12.6596	12.781	12.3077	12.3865	12.2518	12.7728	12.6221	12.2536	12.4656	12.2226	-0.00475958	12.5007	-0.147758	0.886858	0.919119	-6.74984	0.000826115	12.5266	0.774419	0.462613	0.621223	-9.14679	temp NS	osmo NS	97	FALSE	NA	NA
Q64318_S1004___1	Q64318	Zeb1	Zinc finger E-box-binding homeobox 1	ATEHVGARASPSQADSDERESLTREEDEDSE	15.8702	16.0722	15.3773	15.186	15.7398	15.6813	16.2387	16.2283	16.1162	16.3996	-0.00261407	16.1542	-0.0912536	0.929945	0.94935	-6.75748	0.00214475	15.6545	1.80248	0.112007	0.245655	-7.9451	temp NS	osmo NS	1004	TRUE	961	1117
Q64318_S427___1	Q64318	Zeb1	Zinc finger E-box-binding homeobox 1	NQASLASKEQEAVSASPIQQGGHSVISAISL	15.3987	15.2288	15.8982	15.6608	15.2764	15.0994	15.4519	15.476	15.7242	15.9046	0.0362705	15.5307	1.18977	0.274367	0.380288	-6.03505	-0.00295794	15.427	-3.84215	0.00567492	0.0368933	-4.86242	temp NS	osmo DOWN	427	FALSE	NA	NA
Q64318_S664___1	Q64318	Zeb1	Zinc finger E-box-binding homeobox 1	QEDSTRGQSPVKIRSSPVLPVGSAMNGSRSC	16.937	16.6688	16.9194	16.8744	16.8258	16.7444	17.0397	16.9904	16.248	16.4622	-0.0784047	16.7243	-2.94226	0.0226099	0.066793	-3.63004	-0.000559251	16.8283	-0.874337	0.409307	0.575579	-9.06119	temp NS	osmo NS	664	TRUE	611	688
Q64318_S865___1	Q64318	Zeb1	Zinc finger E-box-binding homeobox 1	DTSSEGVSTVEDQNDSDSTPPKKKTRKTENG	15.8413	15.7789	15.7735	15.9296	15.8338	15.8353	15.8579	15.8762	15.3106	15.1856	-0.070631	15.6417	-2.49752	0.0424249	0.0984247	-4.27352	-8.49359e-05	15.832	-0.15026	0.884558	0.932566	-9.46117	temp NS	osmo NS	865	TRUE	832	876
Q64318_S682___1	Q64318	Zeb1	Zinc finger E-box-binding homeobox 1	LPVGSAMNGSRSCTSSPSPLNLCSARNPQGY	16.2269	16.0941	16.0726	15.9971	16.1266	15.9138	16.2076	16.5289	15.5972	15.8976	-0.0739287	16.092	-2.62909	0.035146	0.0870058	-4.08248	-7.31109e-05	16.0718	-0.107583	0.917175	0.952889	-9.4674	temp NS	osmo NS	682	TRUE	611	688
Q64318_S293___1	Q64318	Zeb1	Zinc finger E-box-binding homeobox 1	VNGRPRSGLKTSQCSSPSLSTSPGSPTRPQI	14.1203	14.0224	14.5793	14.3473	13.9137	13.9874	13.9785	14.272	13.796	13.6964	-0.0436483	13.9809	-1.68143	0.138233	0.22663	-5.42785	-0.0025637	14.1618	-3.75841	0.00635758	0.0394067	-4.98505	temp NS	osmo DOWN	293	TRUE	283	318
Q64318_S302___1	Q64318	Zeb1	Zinc finger E-box-binding homeobox 1	KTSQCSSPSLSTSPGSPTRPQIRQKIENKPL	14.4315	14.4136	14.0789	14.3462	14.5174	14.4134	14.2252	14.4704	14.8699	14.9618	0.0652833	14.5621	2.35912	0.0517874	0.111925	-4.4743	0.00126431	14.3668	1.91164	0.0951063	0.221351	-7.78804	temp NS	osmo NS	302	TRUE	283	318
P83093_S640___1	P83093	Stim2	Stromal interaction molecule 2	ISRDELSLEDSSRGESPVTADVSRGSPECVG	15.9204	16.0136	16.1582	16.1564	15.9476	15.8196	15.9246	15.8885	15.8966	15.9697	0.00422509	15.9356	0.193348	0.852385	0.892753	-6.74107	-0.00136843	16.0026	-2.41124	0.0447076	0.134355	-7.0378	temp NS	osmo NS	640	TRUE	592	653
P83093_S650___1	P83093	Stim2	Stromal interaction molecule 2	SSRGESPVTADVSRGSPECVGLTETKSMIFS	17.1527	17.1742	17.324	17.3211	16.8789	16.8383	17.3557	17.2043	16.0963	15.9122	-0.145579	16.8159	-3.34435	0.013063	0.0492104	-3.06054	-0.00231956	17.1148	-4.27469	0.00320878	0.0264156	-4.24351	temp DOWN	osmo DOWN	650	TRUE	592	653
P83093_S626___1	P83093	Stim2	Stromal interaction molecule 2	PSSLEMYQTLSSRKISRDELSLEDSSRGESP	16.1068	15.8927	16.0548	15.9213	16.3693	16.2878	15.8102	15.8353	16.1115	16.1498	0.0381703	15.9844	1.69094	0.13636	0.224079	-5.41514	0.00170238	16.1055	2.41212	0.0446485	0.134287	-7.03645	temp NS	osmo NS	626	TRUE	592	653
P83093_S609___1	P83093	Stim2	Stromal interaction molecule 2	ASECDSLNSSSGRKPSPPSSLEMYQTLSSRK	16.996	16.9808	17.0265	17.0033	17.0659	17.0455	17.5736	17.3946	16.7229	16.7668	-0.0930948	17.0725	-4.17757	0.00451552	0.0293822	-1.94628	0.000204004	17.0197	0.386291	0.710107	0.817486	-9.39015	temp DOWN	osmo NS	609	TRUE	592	653
P83093_S523___1	P83093	Stim2	Stromal interaction molecule 2	RSSSLCRSRRSIVPSSPQSQRAQLPAHAPLA	17.1206	17.1338	17.2783	17.4427	17.1195	17.1435	17.0322	17.0851	16.4283	16.3565	-0.0733841	16.8594	-2.15329	0.0697938	0.136893	-4.77106	-0.00114508	17.2064	-1.8647	0.10205	0.231501	-7.85599	temp NS	osmo NS	523	TRUE	516	569
P83093_S719___1	P83093	Stim2	Stromal interaction molecule 2	DSKPVQEASNVSRVSSIPHDLCHNGEKSKKP	14.1939	14.0724	14.2537	14.5644	14.8385	14.6909	13.8689	14.067	13.1548	12.4702	-0.126319	13.6379	-2.1713	0.0679915	0.13441	-4.74524	0.00177844	14.4356	1.49523	0.176066	0.330178	-8.36524	temp NS	osmo NS	719	TRUE	682	744
O35379_S290___1	O35379	Abcc1	Multidrug resistance-associated protein 1	IVYAPPKDPSKPKGSSQLDVNEEVEALIVKS	20.1708	20.1324	20.0871	20.2994	20.2326	20.2559	19.9789	20.0684	18.5357	18.5475	-0.163739	19.5723	-2.66913	0.0331994	0.0838643	-4.02439	0.000255005	20.1964	0.421251	0.685493	0.798912	-9.37448	temp NS	osmo NS	290	TRUE	286	290
O35379_S878___1	O35379	Abcc1	Multidrug resistance-associated protein 1	AEFLRTYANAEQDLASEDDSVSGSGKESKPV	18.4364	18.2969	18.3247	18.2157	18.5049	18.4084	17.9472	17.8269	18.1522	17.9641	0.0289874	18.104	0.942828	0.378338	0.484535	-6.28942	0.00093195	18.3645	1.60902	0.149169	0.29707	-8.21396	temp NS	osmo NS	878	TRUE	877	892
O35379_S884___1	O35379	Abcc1	Multidrug resistance-associated protein 1	YANAEQDLASEDDSVSGSGKESKPVENGMLV	17.4767	17.5914	17.5917	17.8657	17.377	17.4423	16.9371	17.2803	16.987	17.0941	0.0010371	17.2278	0.0291493	0.97759	0.983751	-6.76171	-0.00159534	17.5575	-2.43785	0.0429479	0.130879	-6.99694	temp NS	osmo NS	884	TRUE	877	892
O35379_S886___1	O35379	Abcc1	Multidrug resistance-associated protein 1	NAEQDLASEDDSVSGSGKESKPVENGMLVTD	16.4045	15.8836	15.9698	15.8632	16.3442	16.0717	16.1807	16.0536	15.769	15.83	-0.0351007	16.0202	-1.14729	0.290364	0.397007	-6.0817	0.00145718	16.0895	1.53794	0.165492	0.316811	-8.30913	temp NS	osmo NS	886	TRUE	877	892
Q8CCH7_S434___1	Q8CCH7	Zfpm2	Zinc finger protein ZFPM2	DLSQSQKAMPTKDASSDTELDKCEKKTQLFL	16.858	17.0859	16.8125	16.6467	16.767	16.9822	17.0631	16.4681	17.3482	17.0796	0.0545339	16.9838	1.71279	0.132148	0.21909	-5.38583	0.000724889	16.8587	0.92959	0.381794	0.549924	-9.01024	temp NS	osmo NS	434	TRUE	382	438
Q8CCH7_S581___1	Q8CCH7	Zfpm2	Zinc finger protein ZFPM2	HKKHYCSSRWQQMAKSPEFPSVSEKMPEAVS	17.5343	17.3076	17.5603	17.1819	17.6796	17.5905	17.8349	17.2696	17.2975	16.843	-0.0567799	17.3478	-1.64174	0.146315	0.236744	-5.48058	0.00131981	17.4757	1.65239	0.139953	0.284545	-8.15488	temp NS	osmo NS	581	FALSE	NA	NA
A6H619_S1201___1	A6H619	Phrf1	PHD and RING finger domain-containing protein 1	KRAHSPEKKGPVREVSPAPATQGESRQDGDH	15.6893	15.7219	15.9427	15.8618	15.7511	15.8507	15.8895	15.6251	15.1033	15.0335	-0.0783838	15.5104	-2.52126	0.0410034	0.0961555	-4.23904	-0.000506788	15.8029	-0.809313	0.443479	0.605161	-9.11788	temp NS	osmo NS	1201	TRUE	887	1233
A6H619_S919___1	A6H619	Phrf1	PHD and RING finger domain-containing protein 1	SGMLELLSKGSAEGTSDLEQEGLGEIEPTEI	17.7177	17.5283	18.058	18.0696	17.8783	17.8674	17.8216	17.514	17.8086	18.0299	0.0273083	17.7367	0.978235	0.361768	0.469078	-6.25558	-0.000954726	17.8532	-1.02773	0.336368	0.506942	-8.91373	temp NS	osmo NS	919	TRUE	887	1233
A6H619_S13___1	A6H619	Phrf1	PHD and RING finger domain-containing protein 1	___MDDDNLDELVAHSPGPDGPPRVGSSELA	15.5	15.2081	15.8403	16.0029	15.4442	15.4324	15.5451	15.1224	16.3253	16.6812	0.131683	15.7304	2.68997	0.0322313	0.082485	-3.99417	-0.00241649	15.5713	-2.5035	0.0389017	0.122479	-6.89592	temp NS	osmo NS	13	TRUE	1	101
A6H619_S867___1	A6H619	Phrf1	PHD and RING finger domain-containing protein 1	PGLLPSEITRTISINSPKAPAFQTVRCVTSY	17.3276	17.3737	17.9772	17.9044	17.269	17.3649	17.7291	17.4665	17.1111	16.9341	-0.0696077	17.3237	-2.82245	0.0267321	0.0736056	-3.8025	-0.00311941	17.5361	-3.89206	0.00530605	0.0354795	-4.78975	temp NS	osmo DOWN	867	FALSE	NA	NA
A6H619_S622___1	A6H619	Phrf1	PHD and RING finger domain-containing protein 1	SDPSLTPRSGLSRTLSDENRPSRTHSSSPQL	12.0033	12.5649	12.0033	12.3984	12.5246	12.7318	11.8298	12.4937	12.3656	12.3006	0.0217349	12.2597	0.598522	0.569058	0.660627	-6.56447	0.00213695	12.371	1.94362	0.0906402	0.215161	-7.74142	temp NS	osmo NS	622	TRUE	603	774
A6H619_S982___1	A6H619	Phrf1	PHD and RING finger domain-containing protein 1	RTVTCVTVEEPGVLPSPDAPQITTHRIVEFR	16.5151	16.2641	16.7958	16.8454	16.7412	16.7072	16.5805	16.3116	16.8636	16.911	0.0483771	16.5743	1.57942	0.159911	0.252719	-5.5623	-0.00048204	16.6448	-0.473431	0.649502	0.772488	-9.34869	temp NS	osmo NS	982	TRUE	887	1233
Q9D0E3_S99___1	Q9D0E3	Lysmd1	LysM and putative peptidoglycan-binding domain-containing protein 1	IPILSEPRDLFNGLDSEEENDGEEEVRPSKD	15.7884	15.537	15.7352	15.9072	15.9433	15.856	15.9173	15.6548	15.119	14.7981	-0.0953956	15.4691	-2.77503	0.028577	0.0765673	-3.87101	0.000392417	15.7945	0.501867	0.630291	0.758123	-9.33345	temp NS	osmo NS	99	TRUE	93	157
Q9D0E3_S193___1	Q9D0E3	Lysmd1	LysM and putative peptidoglycan-binding domain-containing protein 1	GESGVPEEDTGLYPSSPRMQQRAVLGPVPLT	16.9948	16.8429	16.8657	17.076	16.8997	16.9178	17.0544	16.6335	16.7354	16.7261	-0.0111781	16.8312	-0.409569	0.694829	0.767258	-6.66831	-0.000310419	16.9328	-0.501693	0.630408	0.758138	-9.33355	temp NS	osmo NS	193	TRUE	168	225
Q3U1F9_S293___1	Q3U1F9	Pag1	Phosphoprotein associated with glycosphingolipid-enriched microdomains 1	EQAAEGTGGHSKRFSSLSYKSREEDPTLTEE	14.4704	14.5159	14.8779	14.7532	14.9296	15.0961	13.7624	13.5099	12.9716	12.9641	-0.0575191	13.6991	-0.786319	0.458439	0.559993	-6.42717	0.000986716	14.7739	0.924711	0.384168	0.552396	-9.01484	temp NS	osmo NS	293	TRUE	241	350
Q3U1F9_S351___1	Q3U1F9	Pag1	Phosphoprotein associated with glycosphingolipid-enriched microdomains 1	SACHSMKGLPQRSSSSCNDLYATVKDFEKTP	15.5077	15.755	15.8476	15.6973	15.956	16.1539	15.3756	15.3519	13.8472	13.5692	-0.180372	14.9011	-2.40073	0.0487675	0.107525	-4.414	0.00141221	15.8196	1.54864	0.162934	0.314025	-8.29494	temp NS	osmo NS	351	FALSE	NA	NA
Q9JLV1_S404___1	Q9JLV1	Bag3	BAG family molecular chaperone regulator 3	PSPPKNVAAEQKAAPSPAPAEPAAPKSGEAE	16.3852	16.0199	16.4221	16.2813	16.2218	15.7428	15.5892	15.4418	16.7719	17.0456	0.17041	16.2089	5.96561	0.000648102	0.0141609	0.0883108	-0.00184703	16.1788	-1.92927	0.092619	0.218056	-7.76237	temp UP	osmo NS	404	TRUE	102	428
Q9JLV1_S415___1	Q9JLV1	Bag3	BAG family molecular chaperone regulator 3	KAAPSPAPAEPAAPKSGEAETPPKHPGVLKV	14.8646	14.6167	14.5373	14.7195	14.7757	14.8487	14.5801	14.4319	14.875	15.1508	0.0616786	14.7532	2.40891	0.0481952	0.106585	-4.40213	0.00091872	14.7271	1.38956	0.204883	0.365001	-8.5003	temp NS	osmo NS	415	TRUE	102	428
Q9JLV1_S270___1	Q9JLV1	Bag3	BAG family molecular chaperone regulator 3	KIQGDDWEPRPLRAASPFRSPVRGASSREGS	16.9169	16.2217	16.4734	16.6608	16.5935	16.1546	16.423	16.5005	15.8005	15.8884	-0.0670929	16.2918	-1.60791	0.153555	0.245236	-5.52511	-0.000965294	16.5035	-0.786274	0.45605	0.61578	-9.13709	temp NS	osmo NS	270	TRUE	102	428
Q9JLV1_S274___1	Q9JLV1	Bag3	BAG family molecular chaperone regulator 3	DDWEPRPLRAASPFRSPVRGASSREGSPARS	17.0349	16.8358	17.3442	17.4677	16.8711	16.8006	17.4169	17.452	16.7653	16.3315	-0.109646	16.9727	-4.07653	0.00510771	0.0309633	-2.07594	-0.00285052	17.059	-3.9443	0.00494758	0.0338617	-4.71404	temp DOWN	osmo DOWN	274	TRUE	102	428
Q9JLV1_S360___1	Q9JLV1	Bag3	BAG family molecular chaperone regulator 3	QVIRREADSKPVSQKSPPPAEKVEVKVSSAP	19.1989	19.4648	18.9303	19.3795	19.03	19.4224	18.6388	19.0859	20.0919	20.4875	0.169797	19.4946	4.42933	0.00334381	0.0257339	-1.63013	0.000356539	19.2377	0.343998	0.74038	0.839856	-9.40736	temp UP	osmo NS	360	TRUE	102	428
Q9JLV1_S297___1	Q9JLV1	Bag3	BAG family molecular chaperone regulator 3	REGSPARSGTPVHCPSPIRVHTVVDRPQPMT	14.022	14.0274	14.2615	14.0233	14.0048	13.8116	13.6965	13.8789	14.3546	14.7107	0.0884514	14.115	3.14423	0.0171174	0.0570541	-3.34191	-0.00117121	14.0251	-1.79581	0.113127	0.247386	-7.95457	temp NS	osmo NS	297	TRUE	102	428
Q9JLV1_S179___1	Q9JLV1	Bag3	BAG family molecular chaperone regulator 3	AAAQPPTAHGPERSQSPAASDCSSSSSSASL	16.8735	16.6389	17.1176	16.917	16.7718	16.6497	17.0968	17.1238	16.9177	16.7276	-0.0395074	16.8964	-1.55076	0.16655	0.260857	-5.5994	-0.00153283	16.8281	-2.15782	0.0655913	0.172934	-7.42337	temp NS	osmo NS	179	TRUE	102	428
Q9JLV1_S138___1	Q9JLV1	Bag3	BAG family molecular chaperone regulator 3	RFRTEAAAATPQRSQSPLRGGMTEAAQTDKQ	19.68	19.2707	19.6228	19.9208	19.6165	19.3911	19.5922	19.6549	19.063	18.2053	-0.114083	19.2443	-2.4656	0.0444165	0.101347	-4.31987	-0.00133997	19.5836	-1.41068	0.198809	0.357813	-8.47376	temp NS	osmo NS	138	TRUE	102	428
Q9JLV1_S200___1	Q9JLV1	Bag3	BAG family molecular chaperone regulator 3	CSSSSSSASLPSSGRSSLGSHQLPRGYIPIP	14.6538	14.3428	14.84	14.4015	15.0674	14.6734	13.9613	14.0116	14.6365	14.6514	0.0842422	14.3762	3.44599	0.0114118	0.0460081	-2.91942	0.00124813	14.6631	1.09944	0.305921	0.475303	-8.83865	temp UP	osmo NS	200	TRUE	102	428
Q9JLV1_S390___1	Q9JLV1	Bag3	BAG family molecular chaperone regulator 3	PIPCPSPSPAPSAVPSPPKNVAAEQKAAPSP	18.4476	18.1585	18.1274	18.1929	18.3022	18.1412	18.4613	18.1444	18.0294	18.1716	-0.0227107	18.2354	-0.838207	0.430643	0.534488	-6.38372	0.00030761	18.2283	0.428652	0.680332	0.795015	-9.371	temp NS	osmo NS	390	TRUE	102	428
A6H6A9_S292___1	A6H6A9	Rabgap1l	Rab GTPase-activating protein 1-like	SVSLEVKEDDGKGNFSPVPKDRDKFYFKIKQ	16.0888	15.7577	16.0544	16.0209	15.6951	15.7308	15.8905	15.5014	16.7437	16.8842	0.130126	16.1444	3.43752	0.0115404	0.0462936	-2.93113	-0.00162349	15.8913	-2.37861	0.0469657	0.139022	-7.08782	temp UP	osmo NS	292	FALSE	NA	NA
Q61818_S1116___1	Q61818	Rai1	Retinoic acid-induced protein 1	ASDSSPMGSKTKEPDSPSMPGKDQRSMVLRS	16.6736	16.6988	16.5762	16.4505	16.8267	16.7389	15.9637	16.2932	15.8887	16.1547	-0.00059796	16.2788	-0.0140325	0.98921	0.992078	-6.76208	0.00134721	16.6608	2.40355	0.04523	0.135531	-7.0496	temp NS	osmo NS	1116	TRUE	921	1300
Q8CI61_S175___1	Q8CI61	Bag4	BAG family molecular chaperone regulator 4	YTQSNYSTEVPNTYRSPGNSPTPMSRWMYSQ	13.9663	14.1357	13.6186	13.9444	13.7753	13.8324	13.2207	13.5339	15.7304	15.9643	0.290996	14.4252	5.39737	0.00114665	0.0172343	-0.506328	0.000111611	13.8788	0.124878	0.903933	0.943974	-9.46512	temp UP	osmo NS	175	TRUE	1	252
A6H8H2_S1310___1	A6H8H2	Dennd4c	DENN domain-containing protein 4C	AVSSSKTLTGRFKPQSPYRAYKDRSTSLSAL	15.1113	14.8734	15.6253	15.4675	14.5984	14.4125	14.3936	14.1043	15.4424	15.5407	0.154646	14.911	6.17073	0.000532513	0.0135506	0.291918	-0.00520463	15.0147	-7.61326	9.19448e-05	0.0044091	-0.309085	temp UP	osmo DOWN	1310	TRUE	1306	1314
A6H8H2_S971___1	A6H8H2	Dennd4c	DENN domain-containing protein 4C	SAIVSKHLQPTPEPQSPTEPPAWGSSIVKVP	19.6199	19.4951	19.1344	19.1127	19.7643	19.6694	19.1871	19.3133	18.5829	18.6784	-0.0632719	19.1461	-1.43953	0.194798	0.29418	-5.74029	0.00296672	19.466	4.72806	0.00181872	0.0188085	-3.62245	temp NS	osmo UP	971	TRUE	958	981
A6H8H2_S1221___1	A6H8H2	Dennd4c	DENN domain-containing protein 4C	TECVEKTSDSEDKLFSPVISRNLADEIESYM	19.0511	18.98	18.086	18.3243	18.307	18.2374	17.5857	17.5479	17.9067	18.0888	0.0779399	18.1934	1.14578	0.290949	0.397488	-6.08334	0.000335092	18.4977	0.190713	0.853858	0.9155	-9.45338	temp NS	osmo NS	1221	TRUE	1219	1224
A6H8H2_S1274___1	A6H8H2	Dennd4c	DENN domain-containing protein 4C	PGSPAVFAHPLERSSSLPSDRGPPARDSTET	13.2656	13.816	13.0694	13.108	13.6292	13.3386	11.7345	12.1544	14.1163	14.1826	0.280076	13.2116	8.27659	9.05717e-05	0.0081235	2.08877	0.00197628	13.3711	1.79513	0.113241	0.247391	-7.95553	temp UP	osmo NS	1274	TRUE	1243	1304
A6H8H2_S1096___1	A6H8H2	Dennd4c	DENN domain-containing protein 4C	LTCPKTSPPHVTRTHSFENVNCHLADSRTRM	16.6672	16.3311	16.6688	16.4992	16.6817	16.4715	16.3671	16.3285	16.1243	16.0789	-0.0245486	16.3162	-0.835528	0.432049	0.535723	-6.38602	-3.71263e-05	16.5533	-0.0475627	0.963318	0.980458	-9.47268	temp NS	osmo NS	1096	FALSE	NA	NA
Q61026_S29___1	Q61026	Ncoa2	Nuclear receptor coactivator 2	AETRKRKECPDQLGPSPKRSTEKRNREQENK	16.4026	16.3984	16.6297	16.5895	16.6463	16.6862	16.3318	16.2883	16.6621	16.8125	0.049801	16.4826	2.07731	0.0779424	0.147904	-4.87957	0.000283264	16.5588	0.390839	0.706883	0.81495	-9.38818	temp NS	osmo NS	29	TRUE	1	43
Q99K74_S879___1	Q99K74	Med24	Mediator of RNA polymerase II transcription subunit 24	FPVEDMQPSKLMRLLSSSDDDANILSSPTDR	16.2873	16.0692	16.4858	16.6594	16.1081	16.4112	16.0301	15.8639	16.3906	16.5266	0.062148	16.1946	2.57159	0.0381521	0.0920847	-4.16595	-0.0015649	16.3368	-1.74289	0.122405	0.260631	-8.02931	temp NS	osmo NS	879	FALSE	NA	NA
Q99K74_S890___1	Q99K74	Med24	Mediator of RNA polymerase II transcription subunit 24	MRLLSSSDDDANILSSPTDRSMNSSLSASQL	17.323	17.2245	17.2388	17.4091	17.1179	17.2529	17.4622	17.3946	17.7917	18.1085	0.055404	17.5508	1.55442	0.165689	0.259733	-5.59468	-0.000692626	17.261	-1.14729	0.286863	0.455333	-8.78653	temp NS	osmo NS	890	FALSE	NA	NA
A6X919_S22___1	A6X919	Dpy19l1	Probable C-mannosyltransferase DPY19L1	SKHRDAAPRPPRSARSSPPPLSGASEVDAGE	17.5598	17.3889	17.5193	17.673	17.6083	17.4555	17.5084	17.639	16.0211	15.9561	-0.179951	17.0122	-3.35946	0.0128019	0.0486849	-3.03947	-0.000321282	17.5341	-0.489216	0.638802	0.76406	-9.34033	temp DOWN	osmo NS	22	TRUE	1	68
A6X919_S46___1	A6X919	Dpy19l1	Probable C-mannosyltransferase DPY19L1	SEVDAGELGSERTPPSPGRRGAAGRKGPRAG	12.9616	12.887	11.9654	12.5586	12.8148	12.6344	11.5689	11.8658	11.9801	12.7529	0.0974955	12.336	1.73875	0.127304	0.213237	-5.35082	0.00231314	12.637	1.74526	0.121974	0.259956	-8.02597	temp NS	osmo NS	46	TRUE	1	68
P05064_S90___1	P05064	Aldoa;Aldoart2	Fructose-bisphosphate aldolase;Fructose-bisphosphate aldolase A	HRIVAPGKGILAADESTGSIAKRLQSIGTEN	17.0266	16.8274	17.6368	17.4698	16.6841	16.8121	17.0733	16.7151	19.3521	19.977	0.311625	17.8286	3.17207	0.0164803	0.0560529	-3.30251	-0.00402574	17.0761	-5.0604	0.00122254	0.015003	-3.18566	temp NS	osmo DOWN	90	FALSE	NA	NA
P05064_S93___1	P05064	Aldoa;Aldoart2	Fructose-bisphosphate aldolase;Fructose-bisphosphate aldolase A	VAPGKGILAADESTGSIAKRLQSIGTENTEE	16.3892	16.2275	16.9622	16.7567	16.0002	16.1536	16.2414	16.0709	19.0108	19.8195	0.368913	17.2932	3.39611	0.012192	0.0474406	-2.98851	-0.00391281	16.4149	-5.34308	0.000882754	0.0127881	-2.82634	temp UP	osmo DOWN	93	FALSE	NA	NA
P05064_S100___1	P05064	Aldoa;Aldoart1;Aldoart2	Fructose-bisphosphate aldolase;Fructose-bisphosphate aldolase A	LAADESTGSIAKRLQSIGTENTEENRRFYRQ	17.6172	17.2619	18.2136	17.9735	17.2839	17.2751	17.3364	16.9665	19.3672	20.0062	0.290453	18.0926	3.6875	0.00832849	0.0391628	-2.58961	-0.00407023	17.6042	-4.41437	0.00268512	0.0236661	-4.04908	temp UP	osmo DOWN	100	FALSE	NA	NA
P05064_S326___1	P05064	Aldoa	Fructose-bisphosphate aldolase;Fructose-bisphosphate aldolase A	LRRTVPPAVTGVTFLSGGQSEEEASINLNAI	18.9559	18.8127	19.24	19.117	18.7949	18.8614	18.1315	18.1171	19.6176	20.0726	0.208663	18.9512	6.57056	0.000368044	0.0124365	0.672883	-0.00175175	18.9636	-2.7764	0.0258587	0.0937443	-6.47439	temp UP	osmo NS	326	FALSE	NA	NA
O88343_S61___1	O88343	Slc4a4	Anion exchange protein;Electrogenic sodium bicarbonate cotransporter 1	KRKAGHKEKKEKERISENYSDKSDVENADES	14.4322	15.168	14.3578	15.3817	13.9934	14.9219	14.1996	15.6196	13.6129	13.7453	-0.140351	14.4629	-2.05369	0.0806651	0.151723	-4.91314	-0.0020604	14.7092	-0.97387	0.360757	0.529849	-8.96762	temp NS	osmo NS	61	TRUE	38	81
O88343_S65___1	O88343	Slc4a4	Anion exchange protein;Electrogenic sodium bicarbonate cotransporter 1	GHKEKKEKERISENYSDKSDVENADESSSSI	19.2951	19.212	18.9787	18.7082	18.9757	18.9231	20.068	19.7447	17.744	17.5987	-0.264192	18.9438	-5.57237	0.000957769	0.0159958	-0.318271	0.00052976	19.0155	0.535468	0.607976	0.741173	-9.31437	temp DOWN	osmo NS	65	TRUE	38	81
O88343_S1069___1	O88343	Slc4a4	Anion exchange protein;Electrogenic sodium bicarbonate cotransporter 1	QQPFLSDNKPLDRERSSTFLERHTSC_____	14.7926	14.6054	16.0025	16.1098	15.9745	15.9176	14.8227	14.8326	13.5873	13.4646	-0.148735	14.3509	-3.40911	0.0119832	0.0470076	-2.97048	-0.000550522	15.5671	-0.195158	0.8505	0.914109	-9.45241	temp DOWN	osmo NS	1069	TRUE	1053	1075
O88343_S1026___1	O88343	Slc4a4	Anion exchange protein;Electrogenic sodium bicarbonate cotransporter 1	KKKKEDEKKKKKKKGSLDSDNDDSDCPYSEK	17.0616	17.2869	16.9477	17.1358	17.3345	17.5391	16.7848	16.8326	17.3122	17.5932	0.0797456	17.1452	3.23302	0.0151724	0.0537038	-3.21652	0.00197528	17.2176	2.78983	0.0253483	0.0923152	-6.45364	temp NS	osmo NS	1026	TRUE	1012	1038
O88343_S1029___1	O88343	Slc4a4	Anion exchange protein;Electrogenic sodium bicarbonate cotransporter 1	KEDEKKKKKKKGSLDSDNDDSDCPYSEKVPS	19.3999	19.3274	19.2941	19.13	19.2777	19.2403	19.4825	19.4521	18.4763	18.4415	-0.1153	19.0966	-3.21575	0.0155313	0.0542139	-3.24085	0.000234764	19.2782	0.372501	0.71992	0.825166	-9.39597	temp NS	osmo NS	1029	TRUE	1012	1038
O88343_S1034___1	O88343	Slc4a4	Anion exchange protein;Electrogenic sodium bicarbonate cotransporter 1	KKKKKKGSLDSDNDDSDCPYSEKVPSIKIPM	18.8224	18.543	19.0314	18.8888	18.6011	18.5706	18.6155	18.6101	18.4691	18.5074	-0.0125515	18.5946	-0.508411	0.627384	0.710569	-6.61849	-0.00187147	18.7429	-2.72777	0.0277991	0.0984994	-6.54957	temp NS	osmo NS	1034	TRUE	1012	1038
O88343_S86___1	O88343	Slc4a4	Anion exchange protein;Electrogenic sodium bicarbonate cotransporter 1	ENADESSSSILKPLISPAAERIRFILGEEDD	17.7562	17.7963	16.8744	17.0952	17.3599	17.234	16.2724	16.5507	16.4412	16.6001	0.0400922	16.9028	0.537666	0.6081	0.693703	-6.60183	0.00156087	17.3526	1.05485	0.324587	0.494677	-8.88578	temp NS	osmo NS	86	FALSE	NA	NA
O88343_S1044___1	O88343	Slc4a4	Anion exchange protein;Electrogenic sodium bicarbonate cotransporter 1	SDNDDSDCPYSEKVPSIKIPMDIMEQQPFLS	16.6025	16.846	15.9904	15.9062	15.9943	16.127	15.549	15.9074	15.3724	15.6228	-0.00555679	15.9833	-0.0819649	0.937056	0.954522	-6.75839	0.000561822	16.2444	0.339859	0.74337	0.841792	-9.40894	temp NS	osmo NS	1044	FALSE	NA	NA
O88343_S257___1	O88343	Slc4a4	Anion exchange protein;Electrogenic sodium bicarbonate cotransporter 1	DNGSPAMTHRNLTSSSLNDISDKPEKDQLKN;SASSPAMTHRNLTSSSLNDISDKPEKDQLKN	20.1861	20.1205	20.4237	20.5645	20.4354	20.5341	19.9652	20.2655	17.8122	17.8662	-0.254709	19.3693	-3.06751	0.0190142	0.0604809	-3.45092	-4.64987e-05	20.3774	-0.0510118	0.960661	0.97885	-9.47248	temp NS	osmo NS	257	TRUE	235	266
Q80Y24_S375___1	Q80Y24	Prickle2	Prickle-like protein 2	IFCSRACSAGEDPNGSDSSDSAFQNARAKES	13.4315	13.484	13.5422	13.4149	13.7534	13.7392	13.819	13.5711	13.0576	12.6596	-0.0987213	13.3371	-3.20442	0.0157716	0.0545877	-3.25682	0.00133866	13.5609	2.09933	0.0716592	0.183361	-7.5111	temp NS	osmo NS	375	FALSE	NA	NA
Q80Y24_S788___1	Q80Y24	Prickle2	Prickle-like protein 2	PLRAREDYDQFMRQRSFQESLGQGSRRDLYS	13.9946	13.8181	14.0377	13.8258	13.5633	13.8857	13.4232	13.6064	13.7844	13.8553	0.0422324	13.747	1.65221	0.144142	0.233983	-5.46672	-0.00103642	13.8542	-1.34102	0.219464	0.38203	-8.56041	temp NS	osmo NS	788	TRUE	787	792
Q9WV92_S589___1	Q9WV92	Epb4.1l3;Epb41l3	Band 4.1-like protein 3;Band 4.1-like protein 3, N-terminally processed	TETALTNEWEKRLSTSPVRLAARQEDAPMIE	14.3305	14.6268	14.4851	14.5845	14.5749	14.7777	13.8371	13.8193	15.0402	15.4525	0.172452	14.5177	5.7081	0.000835201	0.0153628	-0.175473	0.000707433	14.5632	0.934678	0.379332	0.547773	-9.00542	temp UP	osmo NS	589	FALSE	NA	NA
Q9WV92_S96___1	Q9WV92	Epb4.1l3;Epb41l3	Band 4.1-like protein 3;Band 4.1-like protein 3, N-terminally processed	AAKQLEYQQFEDDKLSQRSSSSKLSRSPLKI	15.5629	15.4688	16.013	15.9906	15.8332	15.7785	15.833	15.7914	15.0533	14.755	-0.10797	15.4107	-3.85175	0.0067562	0.0353167	-2.36999	-0.000980031	15.7745	-0.998668	0.349365	0.519737	-8.94309	temp DOWN	osmo NS	96	TRUE	88	108
Q9WV92_S428___1	Q9WV92	Epb4.1l3;Epb41l3	Band 4.1-like protein 3;Band 4.1-like protein 3, N-terminally processed	KFRYSGRTQAQTRRASALIDRPAPYFERSSS	15.0407	15.1136	15.5579	15.5663	15.0521	14.9909	15.1707	14.9817	15.1549	15.4021	0.022731	15.1439	0.914998	0.391763	0.497537	-6.31535	-0.00270317	15.2203	-3.86471	0.00550488	0.0363242	-4.82954	temp NS	osmo DOWN	428	FALSE	NA	NA
Q9WV92_S751___1	Q9WV92	Epb4.1l3;Epb41l3	Band 4.1-like protein 3;Band 4.1-like protein 3, N-terminally processed	ESSTVRVESTSVGSISPGGAKLEISTKEVPV	17.0086	16.7834	16.7102	16.6342	17.4482	17.1359	16.6328	16.6079	16.7439	17.0883	0.0388234	16.8108	1.49773	0.179512	0.2761	-5.66721	0.00309948	16.9534	4.14389	0.00380141	0.0289793	-4.42803	temp NS	osmo UP	751	TRUE	699	807
A8C756_S1006___1	A8C756	Thada	Thyroid adenoma-associated protein homolog	TNDYFNHTKILKECDSFDLEDLSTSVSNIDS	15.4534	15.5383	15.2726	15.0753	15.2128	15.2576	15.1215	15.326	14.9677	14.7066	-0.037838	15.1856	-1.02201	0.342063	0.449911	-6.21246	0.000306167	15.3017	0.358659	0.729827	0.831847	-9.40161	temp NS	osmo NS	1006	FALSE	NA	NA
Q9QZI8_S364___1	Q9QZI8	Serinc1	Serine incorporator 1	DESTLIEDGNGRSDGSLDDGDGIHRAVDNER	16.9525	16.9216	16.9384	16.8217	16.9808	17.0494	17.1349	17.224	15.2031	15.2612	-0.223518	16.4495	-3.89846	0.00637063	0.0344365	-2.30825	0.000675488	16.9441	1.23331	0.255052	0.421509	-8.68898	temp DOWN	osmo NS	364	FALSE	NA	NA
Q99MK9_S184___1	Q99MK9	Rassf1	Ras association domain-containing protein 1	KLVRPVSVPSSKKPPSLQDARRGTGRSTAVK	14.5173	14.6995	14.3681	14.2831	14.1167	14.1285	13.5254	13.656	15.2767	15.3618	0.214783	14.5061	9.31754	4.31628e-05	0.00767439	2.81181	-0.00101485	14.3522	-1.01594	0.341597	0.512166	-8.92572	temp UP	osmo NS	184	TRUE	179	194
Q8R1N4_S357___1	Q8R1N4	Nudcd3	NudC domain-containing protein 3	SPFRGQRFDPAMFNISPGAVQF_________	12.8125	12.2454	12.2521	12.2517	12.5568	12.3061	12.4263	12.0067	13.3102	14.096	0.173244	12.8162	3.24547	0.0149192	0.0531534	-3.19901	0.000897774	12.4041	0.867405	0.412857	0.57859	-9.06741	temp NS	osmo NS	357	FALSE	NA	NA
P61022_S26___1	P61022	Chp1	Calcineurin B homologous protein 1	DEELEEIKKETGFSHSQITRLYSRFTSLDKG	13.5672	13.5176	13.83	13.6729	13.5663	13.51	13.5872	13.2423	14.1193	14.2916	0.0913585	13.7209	2.85404	0.0255732	0.0716365	-3.75694	-0.00106647	13.6107	-1.76516	0.118416	0.255097	-7.99797	temp NS	osmo NS	26	FALSE	NA	NA
P61022_S37___1	P61022	Chp1	Calcineurin B homologous protein 1	GFSHSQITRLYSRFTSLDKGENGTLSREDFQ	17.4525	17.2161	17.2728	17.2038	17.8402	17.7467	16.6717	16.4069	16.9488	16.9519	0.0623581	16.9413	1.63374	0.147999	0.238433	-5.49115	0.00277571	17.4554	3.80656	0.00595492	0.0379131	-4.91445	temp NS	osmo UP	37	FALSE	NA	NA
Q91VY5_S612___1	Q91VY5	Kdm4b	Lysine-specific demethylase 4B	IKKSRRHPLGRPPTRSPLSVVKQEASSDEEA	14.8744	14.7418	14.9641	14.9742	14.8629	14.3422	14.9097	15.0045	13.0025	12.2868	-0.262599	14.1366	-3.3754	0.0125326	0.0480854	-3.01729	-0.00183291	14.7933	-2.1093	0.0705871	0.181785	-7.49619	temp DOWN	osmo NS	612	TRUE	376	626
Q91VY5_S418___1	Q91VY5	Kdm4b	Lysine-specific demethylase 4B	RRRSQPKKSKPEESRSPGEATAGVSTLDEAR	16.987	17.0884	17.0946	17.1878	16.8359	16.5958	17.5231	17.4275	15.7444	15.4211	-0.221357	16.6986	-4.6738	0.00252024	0.0229523	-1.33263	-0.00212697	16.9649	-3.17283	0.0144645	0.0647308	-5.86421	temp DOWN	osmo NS	418	TRUE	376	626
Q91VY5_S510___1	Q91VY5	Kdm4b	Lysine-specific demethylase 4B	LFPTEEVLRPPPQPKSPGPAMGPMAAEGGPP	15.7848	15.5972	15.7888	15.8109	15.6995	15.2906	15.9556	15.9236	14.5264	14.0019	-0.193132	15.2982	-3.71672	0.00802175	0.0384546	-2.55025	-0.00152395	15.662	-1.94016	0.0911136	0.215756	-7.74648	temp DOWN	osmo NS	510	TRUE	376	626
Q8BPN8_S423___1	Q8BPN8	Dmxl2	DmX-like protein 2	MHQLRKLSEKQLDHESDDADREDEERSQDER	14.0268	13.9005	14.556	14.6017	14.3466	14.2688	14.8598	14.4913	12.9889	13.3874	-0.181481	13.9424	-5.89498	0.000694249	0.0145458	0.0168696	-0.00135598	14.2834	-1.17149	0.277598	0.445888	-8.75957	temp DOWN	osmo NS	423	TRUE	412	486
Q3UE31_S367___1	Q3UE31	5031439G07Rik;mKIAA0930	Uncharacterized protein KIAA0930 homolog	RKVPRNRIAEMKKSHSANDSEEFFREDDSGA	18.2661	17.8069	18.4198	18.3083	18.1933	17.9235	18.0751	18.0398	17.6883	17.3631	-0.0601156	17.8732	-1.80989	0.114888	0.19704	-5.25392	-0.00152819	18.153	-1.6089	0.149197	0.297085	-8.21413	temp NS	osmo NS	367	FALSE	NA	NA
Q3UE31_S311___1	Q3UE31	5031439G07Rik;mKIAA0930	Uncharacterized protein KIAA0930 homolog	GHAEMAVSRVSTGDTSPCGTEDSSPASPMHE	13.8613	13.5703	14.265	14.1939	13.8968	13.7089	14.3114	14.1076	13.8202	13.6337	-0.0642402	13.8841	-2.3508	0.0524143	0.11277	-4.48636	-0.00213327	13.9161	-2.27124	0.0552457	0.155017	-7.25174	temp NS	osmo NS	311	FALSE	NA	NA
Q9Z2R6_S37___1	Q9Z2R6	Unc119	Protein unc-119 homolog A	NRSAEPTREPGAEAESGSESEPEPGPGPRLG	14.7994	14.8114	14.9031	14.8448	14.721	14.5048	15.2356	14.9637	13.1434	11.2223	-0.333399	14.0293	-3.08679	0.0185174	0.0596711	-3.42348	-0.00130508	14.7641	-2.14873	0.0665001	0.174318	-7.43705	temp NS	osmo NS	37	TRUE	1	65
Q9Z2R6_S39___1	Q9Z2R6	Unc119	Protein unc-119 homolog A	SAEPTREPGAEAESGSESEPEPGPGPRLGPL	15.3269	15.2512	15.5247	15.3513	15.1973	14.8944	15.9773	15.6085	13.5668	11.7796	-0.360457	14.585	-3.52651	0.0102643	0.043476	-2.80858	-0.00196077	15.2576	-2.79627	0.025107	0.0917538	-6.44368	temp DOWN	osmo NS	39	TRUE	1	65
B1AQJ2_S918___1	B1AQJ2	Usp36	Ubiquitin carboxyl-terminal hydrolase 36	SQEATPSQDLIQHSCSPVDHSEPEARTELQK	15.1382	15.1152	15.6185	15.5198	14.891	15.1789	14.9451	14.9659	15.7502	15.8322	0.0972956	15.2912	3.3794	0.0124661	0.0478806	-3.01173	-0.00267107	15.2436	-3.56395	0.00830918	0.0464039	-5.27305	temp UP	osmo DOWN	918	TRUE	715	980
Q8CHH9_S10___1	Q8CHH9	2008-09-01	Septin-8	______MAATDLERVSNAEPEPRSLSLGGHV	13.5833	13.5987	13.478	13.5775	13.3669	13.7375	13.4954	13.6623	13.6511	14.0317	0.0297159	13.6704	1.10796	0.30586	0.41337	-6.12389	0.000122255	13.557	0.168438	0.870733	0.925174	-9.45789	temp NS	osmo NS	10	TRUE	2	23
P28741_S682___1	P28741	Kif3a	Kinesin-like protein;Kinesin-like protein KIF3A	TSKGKARPKMGRRKRSAKPETVIDSLLQ___	16.1798	16.0915	16.1613	15.9907	16.6245	16.8563	16.4544	16.5842	15.4165	15.3493	-0.135385	16.0126	-4.77421	0.00224956	0.0218344	-1.21316	0.00332214	16.3174	3.82902	0.0057765	0.0373365	-4.88159	temp DOWN	osmo UP	682	TRUE	665	697
E9Q614_S764___1	E9Q614	Chd3		KYKKKKKELQGDGPPSSPTNDPTVKYETQPR	16.2883	16.2791	16.5246	16.3942	16.2116	16.1244	16.5712	16.495	16.4806	16.6098	-0.00372414	16.454	-0.143236	0.890294	0.921574	-6.75058	-0.00145706	16.3037	-2.6059	0.0333541	0.110647	-6.73794	temp NS	osmo NS	764	TRUE	744	774
E9Q614_S765___1	E9Q614	Chd3		YKKKKKELQGDGPPSSPTNDPTVKYETQPRF	16.3643	16.0674	16.6765	16.4609	16.5671	16.6452	16.4925	16.4611	16.1517	16.7547	-0.00797603	16.3819	-0.235352	0.820928	0.867308	-6.73093	0.000187133	16.4636	0.176569	0.864564	0.921914	-9.45631	temp NS	osmo NS	765	TRUE	744	774
E9Q614_S649___1	E9Q614	Chd3		QRKNDMDEPPPLDYGSGEDDGKSDKRKVKDP	14.6446	14.5623	14.7283	14.5297	14.7204	14.8545	15.0187	14.6109	15.7737	15.8078	0.105235	15.0697	2.04282	0.0819498	0.153448	-4.92857	0.000792337	14.6733	1.21632	0.261089	0.427499	-8.70862	temp NS	osmo NS	649	TRUE	640	664
E9Q614_S125___1	E9Q614	Chd3		KENKPGKPRKRKKLDSEEEFGSERDEYREKS	16.9313	16.8016	16.588	16.5762	16.9323	16.8052	17.0701	17.2124	16.1667	16.375	-0.103301	16.7595	-3.74528	0.00773386	0.0377217	-2.5119	0.00143327	16.7724	2.2332	0.0585195	0.160909	-7.3095	temp DOWN	osmo NS	125	TRUE	1	187
E9Q614_S1651___1	E9Q614	Chd3		EKNSKVGEKMEAEVDSPSPAPSLGERLEHRK	14.8633	14.9934	15.1997	15.1378	14.8316	14.8409	15.4109	15.3072	15.2718	15.4322	-0.00957777	15.2131	-0.294965	0.776902	0.834864	-6.71321	-0.00166255	14.9778	-2.90822	0.0212766	0.0826381	-6.27078	temp NS	osmo NS	1651	TRUE	1564	1723
E9Q614_S1419___1	E9Q614	Chd3		AAQEDQDNQSEYSVGSEEEDEDFDERPEGRR	13.7011	13.4737	13.9751	13.6867	13.8379	13.9895	13.9167	13.996	14.3533	14.6417	0.0532043	14.0137	1.16142	0.284962	0.391499	-6.06632	0.000413814	13.7773	0.437002	0.674532	0.790845	-9.367	temp NS	osmo NS	1419	TRUE	1381	1451
B1ART1_S1362___1	B1ART1	Vps13d		PFVLEENEIYGFGLPSPRSDTVKLILNINIE	13.755	13.7471	13.9511	13.6284	13.7639	13.3403	13.9514	13.7009	14.589	14.9329	0.103392	14.1127	2.34125	0.0531431	0.113705	-4.50019	-0.00118826	13.6976	-1.35136	0.216282	0.378305	-8.54771	temp NS	osmo NS	1362	FALSE	NA	NA
B1ART1_S2074___1	B1ART1	Vps13d		PGTFSLQDKESVPSASPAGTPKHSMRKMTTT	14.3158	13.9718	14.7127	14.8165	13.8052	13.5139	14.5069	14.3183	14.7063	14.8568	0.0359261	14.446	0.961865	0.369358	0.475989	-6.27135	-0.00552508	14.1893	-6.86368	0.000182223	0.00589687	-1.07354	temp NS	osmo DOWN	2074	TRUE	2067	2101
B1ART1_S2432___1	B1ART1	Vps13d		KQNVTPARHRNASSESAVVPKTVKSGVVTKR	16.6936	16.7043	16.8507	16.6082	16.4038	16.4255	16.6039	16.3674	15.2247	15.2944	-0.133263	16.1481	-2.29521	0.0568049	0.118827	-4.56678	-0.00157393	16.6144	-2.37502	0.0472212	0.13957	-7.09332	temp NS	osmo NS	2432	FALSE	NA	NA
B1ART1_S1389___1	B1ART1	Vps13d		INIESPVVSIPRRPGSPELLVGHLGQIFIQN	13.2875	13.0672	13.4909	12.8202	13.1044	12.9422	13.1921	13.164	13.449	13.5977	0.038741	13.2929	1.4915	0.181095	0.277888	-5.6751	-0.000661382	13.1187	-0.607678	0.56151	0.704831	-9.26952	temp NS	osmo NS	1389	FALSE	NA	NA
B1ART1_S2449___1	B1ART1	Vps13d		VVPKTVKSGVVTKRSSLPVSNERHLEVKVNV	12.5827	12.388	12.3005	12.0888	12.7663	12.9803	12.4891	12.1164	12.8195	12.9872	0.0711401	12.5638	2.51911	0.0411301	0.0963749	-4.24216	0.00339327	12.5178	4.82831	0.00161068	0.0174001	-3.48905	temp NS	osmo UP	2449	FALSE	NA	NA
P17012_S269___1	P17012	Zfx	Zinc finger X-chromosomal protein	DPGEDDLGGTVDIVESEPENEHGVELLDPNN	16.44	16.2886	16.4866	16.4612	16.5547	16.2038	16.5851	16.5227	15.642	15.5765	-0.109909	16.1758	-3.53548	0.0101445	0.0432643	-2.7963	-0.000473171	16.4058	-0.649139	0.535794	0.683744	-9.24146	temp DOWN	osmo NS	269	FALSE	NA	NA
O55047_S140___1	O55047	Tlk2	Serine/threonine-protein kinase tousled-like 2	EQPLYGLDGSAAKEASEEQSALPTLMSVMLA	14.1411	14.0519	15.5121	15.1732	13.981	13.802	14.0777	14.2344	14.2555	14.5905	0.0287487	14.2252	1.03539	0.336214	0.443948	-6.19901	-0.00725566	14.4436	-5.49486	0.00074447	0.0116564	-2.63796	temp NS	osmo DOWN	140	FALSE	NA	NA
O55047_S731___1	O55047	Tlk2	Serine/threonine-protein kinase tousled-like 2	DPYLLPHIRKSVSTSSPAGAAIASTSGASNN	14.1654	14.1316	14.204	14.1928	13.8718	13.7276	14.3902	14.0822	14.6391	15.1679	0.0731134	14.4294	1.80704	0.115362	0.197655	-5.25783	-0.00199357	14.0489	-3.13488	0.0152799	0.0666069	-5.92226	temp NS	osmo NS	731	FALSE	NA	NA
P97386_S849___1	P97386	Lig3	DNA ligase;DNA ligase 3	SKDKADFAVVAGDEASPTTGGSSGENEGTAG	17.0345	16.8574	17.1661	17.1668	17.079	17.0229	17.1144	17.1813	17.7739	18.0926	0.0840304	17.3423	1.86303	0.106387	0.186396	-5.1807	-0.00057743	17.0545	-0.866651	0.413245	0.578843	-9.06808	temp NS	osmo NS	849	TRUE	845	928
P97386_S244___1	P97386	Lig3	DNA ligase;DNA ligase 3	GFSAAKPNNSEQAPSSPAPGTSLSASKCDPK	17.9114	17.8735	18.3475	18.4086	17.7958	17.6987	18.3322	18.3085	18.1576	18.3573	-0.0157917	18.1568	-0.512351	0.624768	0.708294	-6.6163	-0.00315379	18.0059	-4.85756	0.00155502	0.017143	-3.4504	temp NS	osmo DOWN	244	TRUE	229	253
Q8K296_S632___1	Q8K296	Mtmr3	Myotubularin-related protein 3	LTTTCENMVPLASRRSSDPSLNEKWQEHGRS	15.0013	15.6689	14.6692	15.3088	15.2844	15.6421	14.0587	14.9518	16.5957	16.4489	0.243338	15.4542	4.92435	0.00190312	0.0204126	-1.03743	0.00237136	15.2625	1.68795	0.132795	0.27463	-8.10589	temp UP	osmo NS	632	TRUE	626	645
Q8K296_S613___1	Q8K296	Mtmr3	Myotubularin-related protein 3	TSPDEPPLSRLPKTRSFDNLTTTCENMVPLA	15.0392	14.5752	14.7888	14.8104	14.7954	14.8378	14.642	14.4368	16.0813	16.6377	0.209767	15.2354	3.62805	0.00899261	0.0405407	-2.67005	8.51593e-05	14.8078	0.107034	0.917595	0.953013	-9.46746	temp UP	osmo NS	613	FALSE	NA	NA
Q80Y81_S796___1	Q80Y81	Elac2	Zinc phosphodiesterase ELAC protein 2	ELRLVRAALLTQQADSPEDREPQQKRAHTDE	15.7249	15.608	15.7695	15.8691	15.4632	15.3873	15.9782	15.8343	15.3194	15.1573	-0.079867	15.6037	-3.21527	0.0155413	0.0542139	-3.24152	-0.00197031	15.637	-3.45502	0.00967618	0.051115	-5.43622	temp NS	osmo NS	796	TRUE	788	829
Q80Y81_S195___1	Q80Y81	Elac2	Zinc phosphodiesterase ELAC protein 2	ERRCGKQQPSQSPRTSPNRLSPKQSSDSGSA	13.7152	14.0841	13.3505	13.7773	14.2074	14.484	13.0586	13.5597	15.3836	15.6334	0.25892	14.2391	4.90238	0.00194989	0.0207038	-1.06293	0.00390874	13.9364	4.02104	0.00446768	0.0318882	-4.60344	temp UP	osmo UP	195	TRUE	176	227
Q80Y81_S200___1	Q80Y81	Elac2	Zinc phosphodiesterase ELAC protein 2	KQQPSQSPRTSPNRLSPKQSSDSGSAENGQC	13.3595	13.6634	13.2038	13.5643	13.4226	13.6567	12.7549	13.1331	16.0082	16.0461	0.357649	14.1609	4.53936	0.00294107	0.0242805	-1.49508	0.000777598	13.4784	0.901296	0.395708	0.56306	-9.03664	temp UP	osmo NS	200	TRUE	176	227
Q9R1K9_S11___1	Q9R1K9	Cetn2	Centrin-2	_____MASSAQRKRMSPKPELTEDQKQEIRE	17.8923	18.0557	18.0401	17.8634	17.8979	17.9297	17.7193	17.7622	17.9433	18.0225	0.0319309	17.8992	1.40863	0.203383	0.304091	-5.77847	-0.00018999	17.9465	-0.310748	0.76453	0.856156	-9.41953	temp NS	osmo NS	11	TRUE	1	31
Q9QY36_S190___1	Q9QY36	Naa10	N-alpha-acetyltransferase 10	SGEACREEKGLAAEDSGGDSKDLSEVSETTE	15.8141	15.8747	15.8306	15.9258	16.2141	16.1295	16.1379	16.1134	15.6595	16.0643	-0.0353426	15.944	-1.34979	0.220671	0.323808	-5.84991	0.00146759	15.9648	2.19556	0.0619499	0.16715	-7.36646	temp NS	osmo NS	190	TRUE	185	235
Q9QY36_S108___1	Q9QY36	Naa10;Ard1;Naa11;Gm16286	N-alpha-acetyltransferase 10;N-alpha-acetyltransferase 11	QASRAMIENFNAKYVSLHVRKRISEVEPKYY;QASRAMIENFNAKYVSLHVRKSNRAALHLYS;QASRAMIENFSAKYVSLHVRKSNRAALHLYS	10.875	11.3163	10.9137	11.3064	10.2684	10.67	10.4638	10.3097	13.1189	13.7459	0.356322	11.6383	4.85627	0.00205224	0.0210096	-1.11668	-0.00320441	10.8917	-2.57728	0.0348175	0.113787	-6.78214	temp UP	osmo NS	108	FALSE	NA	NA
O70583_S96___1	O70583	Mid1	E3 ubiquitin-protein ligase Midline-1	NIIDRFQKASVSGPNSPSETRRERAFDANTM	13.2911	13.0678	13.5038	13.2396	13.3893	13.2582	13.2754	12.8706	13.394	13.3769	0.0372479	13.2126	1.38728	0.20951	0.311044	-5.80458	-0.00023974	13.2916	-0.303444	0.769874	0.859623	-9.42205	temp NS	osmo NS	96	TRUE	92	107
B1AVH7_S914___1	B1AVH7	Tbc1d2	TBC1 domain family member 2A	QRRASLGRAPPEGCVSEDEGEGDS_______	13.942	14.397	14.2111	14.7216	14.1278	14.4713	13.7588	13.8008	14.1361	14.5981	0.0738741	14.1055	2.41516	0.0477631	0.106084	-4.39307	-0.000834002	14.3118	-0.690997	0.510575	0.662498	-9.21145	temp NS	osmo NS	914	TRUE	907	922
B1AVZ0_S25___1	B1AVZ0	Uprt	Uracil phosphoribosyltransferase homolog	SMPCHNRQVNSTSSPSPEHLLAEDRVLDHAE	15.799	15.8613	15.9697	15.8206	15.9689	15.8393	15.9462	15.7479	15.652	15.67	-0.0212304	15.7794	-0.919473	0.389581	0.495341	-6.31122	4.47861e-05	15.8765	0.0745486	0.942542	0.968349	-9.47081	temp NS	osmo NS	25	TRUE	1	45
Q9Z2C5_S13___1	Q9Z2C5	Mtm1	Myotubularin	___MASASASKYNSHSLENESIKKVSQDGVS	14.7609	14.6501	14.8751	14.959	14.8406	14.8083	14.7187	14.7587	15.4237	15.4808	0.0794155	14.9655	2.33655	0.0535054	0.114144	-4.50699	-0.000463134	14.8157	-0.711356	0.498585	0.651554	-9.19626	temp NS	osmo NS	13	FALSE	NA	NA
O08585_S103___1	O08585	Clta	Clathrin light chain A	PTDSYAAISEVDRLQSEPESIRKWREEQTER	16.4749	16.5327	16.9077	16.8151	16.7289	16.8231	16.2455	16.1132	17.1196	17.5919	0.138669	16.6796	3.95034	0.00597055	0.0335194	-2.24008	-0.0004268	16.7137	-0.493832	0.63569	0.761591	-9.33784	temp UP	osmo NS	103	FALSE	NA	NA
Q505F5_S293___1	Q505F5	Lrrc47	Leucine-rich repeat-containing protein 47	KEDRKKRRERKQHRESGEGEEEVADSARLML	16.741	16.7568	15.9553	15.9109	16.7633	16.8699	16.0645	16.0304	15.4125	14.2692	-0.12112	15.8791	-1.33531	0.225123	0.32871	-5.86725	0.00441736	16.4995	4.61128	0.00209905	0.0204281	-3.77965	temp NS	osmo UP	293	TRUE	262	302
Q505F5_S519___1	Q505F5	Lrrc47	Leucine-rich repeat-containing protein 47	ELSKSTSENKEEDMLSGTEADAGCGLSDPNL	19.6463	19.4701	19.7761	19.7498	20.0183	19.8587	19.2703	18.9612	18.5169	18.1245	-0.0802096	18.9982	-1.37728	0.212437	0.314368	-5.81674	0.000877775	19.7532	1.0155	0.341791	0.512352	-8.92617	temp NS	osmo NS	519	TRUE	509	524
B1AY10_S147___1	B1AY10	Nfx1	Transcriptional repressor NF-X1	ESVARSESGTNPREHSPSESEKEVVIADPRG	15.0757	14.7261	14.858	14.5815	15.9802	15.9392	14.8691	15.1923	13.9997	14.4473	-0.0932473	14.7184	-2.53214	0.0403689	0.0953757	-4.22324	0.00619962	15.1934	5.11679	0.00114465	0.014475	-3.1131	temp NS	osmo UP	147	TRUE	23	294
B1AY10_S81___1	B1AY10	Nfx1	Transcriptional repressor NF-X1	SAVHQHSYASGSKPKSPQGFFQSSNKSLKNH	16.0039	15.9657	15.5052	15.2413	16.5596	16.3355	15.1898	15.1583	14.7605	14.5477	-0.0418189	15.271	-0.635091	0.546323	0.640256	-6.54029	0.00537168	15.9352	7.627	9.08446e-05	0.00439991	-0.295612	temp NS	osmo UP	81	TRUE	23	294
B1AY13_S2602___1	B1AY13	Usp24	Ubiquitin carboxyl-terminal hydrolase;Ubiquitin carboxyl-terminal hydrolase 24	PANENGERHLQQGSESPMMIGELRSDLDDVD	14.2077	13.9047	14.0791	14.4389	14.4274	14.0072	14.1709	14.0602	14.5614	14.283	0.0332042	14.198	1.14048	0.292999	0.399745	-6.08908	-0.000208156	14.1775	-0.199835	0.84697	0.912199	-9.45137	temp NS	osmo NS	2602	TRUE	2568	2617
B1AY13_S2075___1	B1AY13	Usp24	Ubiquitin carboxyl-terminal hydrolase;Ubiquitin carboxyl-terminal hydrolase 24	EAEDLSLSAPSSPEISPQSSPRPHRPNNDRL	15.4676	15.2249	15.4994	15.628	15.4325	15.2579	15.2945	15.2705	16.2986	16.2339	0.111725	15.6317	2.95681	0.0221575	0.0659054	-3.60917	-0.00109215	15.4184	-1.54799	0.163088	0.314071	-8.2958	temp NS	osmo NS	2075	TRUE	2066	2089
B1AY13_S2079___1	B1AY13	Usp24	Ubiquitin carboxyl-terminal hydrolase;Ubiquitin carboxyl-terminal hydrolase 24	LSLSAPSSPEISPQSSPRPHRPNNDRLSILT	13.6932	13.682	13.7742	14.1016	13.9653	14.0636	13.8	13.5963	14.2115	14.4596	0.0713275	13.9071	2.18277	0.0668683	0.132804	-4.72878	0.000382625	13.88	0.418117	0.687684	0.800837	-9.37594	temp NS	osmo NS	2079	TRUE	2066	2089
B1AY13_S1139___1	B1AY13	Usp24	Ubiquitin carboxyl-terminal hydrolase;Ubiquitin carboxyl-terminal hydrolase 24	RKKTLLSETSSQSSKSPSLSSKQQHQPSASS	16.6687	16.409	16.5946	16.5702	16.5282	16.5153	16.3344	16.268	16.1608	16.2204	-0.00756363	16.3436	-0.264247	0.79949	0.851531	-6.72283	-0.000303346	16.5477	-0.490446	0.637972	0.763313	-9.33967	temp NS	osmo NS	1139	TRUE	1126	1147
B1AY13_S2559___1	B1AY13	Usp24	Ubiquitin carboxyl-terminal hydrolase;Ubiquitin carboxyl-terminal hydrolase 24	VSNETSTGKTFQRTISAQDTLAYATALLNEK	17.8059	17.8829	17.8393	17.9252	17.8848	17.8959	17.4843	17.2766	16.7135	16.6517	-0.0688592	17.3025	-1.27461	0.244645	0.349734	-5.93867	4.04677e-05	17.8723	0.0741896	0.942818	0.968378	-9.47084	temp NS	osmo NS	2559	FALSE	NA	NA
B1AY13_S2045___1	B1AY13	Usp24	Ubiquitin carboxyl-terminal hydrolase;Ubiquitin carboxyl-terminal hydrolase 24	WNAYMLFYQRVSDQNSPVLPKKSRVSVVRQE	15.6568	15.6437	15.6396	15.7596	15.7748	15.6627	15.7927	15.6667	14.8267	14.6895	-0.11068	15.3794	-3.04573	0.0195928	0.0614204	-3.48197	9.57756e-05	15.6895	0.167163	0.871701	0.925864	-9.45814	temp NS	osmo NS	2045	FALSE	NA	NA
Q8R5A3_S507___1	Q8R5A3	Apbb1ip	Amyloid beta A4 precursor protein-binding family B member 1-interacting protein	QIETTKDEKQGLGNHSPGATRENHRPKSSLP	15.3058	15.8699	14.8848	15.4981	15.6993	16.2598	14.6311	15.2581	15.5697	14.9743	0.0498785	15.2682	1.05482	0.32786	0.435409	-6.17925	0.00394023	15.5863	2.81154	0.0245446	0.0905159	-6.42007	temp NS	osmo NS	507	TRUE	446	656
Q8R5A3_S537___1	Q8R5A3	Apbb1ip	Amyloid beta A4 precursor protein-binding family B member 1-interacting protein	PPPPPPVRRSSDTCGSPALPSKVKGPGTCTF	16.708	16.5136	17.0407	17.0159	16.5235	16.2804	16.3311	16.2471	17.2458	17.2349	0.113335	16.7134	4.20525	0.00436678	0.0288537	-1.91104	-0.0031315	16.6803	-4.52076	0.00234896	0.0219488	-3.90283	temp UP	osmo DOWN	537	TRUE	446	656
Q8R5A3_S623___1	Q8R5A3	Apbb1ip	Amyloid beta A4 precursor protein-binding family B member 1-interacting protein	PPPPPPPCLSQEITKSSPLPPKKPLVPPKRQ	17.3418	17.4167	17.8346	18.2544	17.4361	17.4136	17.3574	17.3622	17.5923	17.4145	0.016511	17.4142	0.730131	0.489911	0.589956	-6.4716	-0.00309831	17.6162	-2.901	0.0215044	0.083167	-6.28193	temp NS	osmo NS	623	TRUE	446	656
Q8C5N3_S771___1	Q8C5N3	Cwc22;Gm13695;Gm13697	Pre-mRNA-splicing factor CWC22 homolog	GRTERARSERRRAQNSRDADWRDPLAKHIDD	17.9826	17.7018	18.2054	18.173	18.0088	17.8659	17.996	18.1257	16.0659	15.6195	-0.253433	17.2486	-3.64464	0.00880171	0.040204	-2.64756	-0.00125916	17.9896	-1.55564	0.161282	0.311999	-8.28563	temp DOWN	osmo NS	771	TRUE	646	908
Q8C5N3_S824___1	Q8C5N3	Cwc22;mKIAA1604	Pre-mRNA-splicing factor CWC22 homolog	EDRHGEPKKRRERRDSFSENEKQRSRNQDSD	12.8355	12.5881	12.4984	12.3533	13.6754	12.6586	12.2676	12.0922	12.4614	12.592	0.0497811	12.4728	1.6848	0.137566	0.225755	-5.42334	0.00370543	12.7682	2.51133	0.0384461	0.12136	-6.88386	temp NS	osmo NS	824	TRUE	646	908
Q8C5N3_S107___1	Q8C5N3	Cwc22	Pre-mRNA-splicing factor CWC22 homolog	SPSPDRSPARGGGQSSPQEEPTWKKKKDELD	18.3218	18.0699	18.2828	18.2307	18.3371	18.1446	18.2303	18.2759	17.5066	17.1827	-0.103136	17.9312	-2.73557	0.0302149	0.0792496	-3.92811	-7.95537e-05	18.2311	-0.118161	0.909072	0.947208	-9.46605	temp NS	osmo NS	107	TRUE	1	121
Q8C5N3_S61___1	Q8C5N3	Cwc22;mKIAA1604;Gm13695;Gm13697	Pre-mRNA-splicing factor CWC22 homolog	SDYSRSDYERSRRGYSYDDSMESRSRDREKR	16.9889	16.9542	17.2792	17.3001	17.056	17.0896	16.6818	16.9505	16.1381	15.5284	-0.107159	16.5403	-2.05551	0.0804522	0.151441	-4.91056	-0.00108456	17.1113	-1.58359	0.154832	0.304674	-8.24826	temp NS	osmo NS	61	TRUE	1	121
Q8C5N3_S65___1	Q8C5N3	Cwc22;mKIAA1604;Gm13695;Gm13697	Pre-mRNA-splicing factor CWC22 homolog	RSDYERSRRGYSYDDSMESRSRDREKRRERE	15.5715	15.516	15.7419	15.8339	15.543	15.6667	15.1535	15.5103	15.4962	15.3756	0.0159953	15.4372	0.612	0.560614	0.653277	-6.55571	-0.000915341	15.6455	-1.41804	0.196731	0.355623	-8.46445	temp NS	osmo NS	65	TRUE	1	121
Q8C5N3_S39___1	Q8C5N3	Cwc22;mKIAA1604	Pre-mRNA-splicing factor CWC22 homolog	RRSSSPEDRYTEQERSPRDRGYSDYSRSDYE	11.0644	12.0119	11.0502	10.807	11.8553	11.3428	10.0079	10.9764	12.005	12.3404	0.20998	11.401	4.06544	0.00517774	0.0309956	-2.09026	0.0033524	11.3553	2.0568	0.0764168	0.1921	-7.57451	temp UP	osmo NS	39	TRUE	1	121
Q8BKX1_S367___1	Q8BKX1	Baiap2	Brain-specific angiogenesis inhibitor 1-associated protein 2	NSYATTENKTLPRSSSMAAGLERNGRMRVKA	14.7353	14.9116	15.178	15.4122	14.7099	14.9861	14.4656	14.91	14.9211	14.7949	0.0218709	14.7897	0.806854	0.447292	0.549891	-6.41025	-0.00223556	14.9888	-2.47473	0.0406244	0.12618	-6.94021	temp NS	osmo NS	367	TRUE	295	373
B1AZA5_S12___1	B1AZA5	Tmem245	Transmembrane protein 245	____MADRGGPAEAPSPRGSPRPESRAPRTV	15.962	16.1727	16.1138	16.3208	15.4648	15.6747	15.8256	15.7626	15.3276	15.5438	-0.0346471	15.7657	-0.962388	0.369114	0.475801	-6.27085	-0.00323789	15.9515	-4.10054	0.00402328	0.0300756	-4.48969	temp NS	osmo DOWN	12	TRUE	1	29
B1AZA5_S323___1	B1AZA5	Tmem245	Transmembrane protein 245	EPPPALSASSSSSSRSSPSSPSPTLGRQRPE	15.0214	14.8909	14.7695	14.4938	15.2964	15.1918	14.6322	14.1607	15.4148	15.3406	0.121566	14.9101	4.46576	0.00320406	0.0253016	-1.5852	0.00306228	14.944	4.59854	0.0021324	0.0206146	-3.79692	temp UP	osmo UP	323	TRUE	292	340
B1AZA5_S327___1	B1AZA5	Tmem245	Transmembrane protein 245	ALSASSSSSSRSSPSSPSPTLGRQRPEMGTF	16.7462	16.7651	16.1283	16.0164	16.7143	16.6998	16.3842	16.3771	15.7961	15.8775	-0.0533923	16.3244	-1.20019	0.27056	0.376087	-6.02344	0.0031735	16.5117	3.36377	0.0110069	0.0547502	-5.57384	temp NS	osmo NS	327	TRUE	292	340
B1AZA5_S329___1	B1AZA5	Tmem245	Transmembrane protein 245	SASSSSSSRSSPSSPSPTLGRQRPEMGTFLR	15.5281	15.5543	15.5986	15.6145	15.2689	15.279	15.5226	15.2691	15.6807	15.5213	0.0259901	15.5127	1.10035	0.308935	0.416325	-6.13193	-0.00166289	15.4739	-2.96516	0.0195682	0.0783449	-6.18299	temp NS	osmo NS	329	TRUE	292	340
B1AZI6_S1393___1	B1AZI6	Thoc2	THO complex subunit 2	NVKGGEKTPVSGSLKSPVPRSDISEPDREQK	17.1247	17.1614	17.1428	17.2349	17.2277	17.2603	17.048	16.9318	16.9312	17.1464	0.00861676	17.0572	0.361406	0.728863	0.795275	-6.68889	0.00027567	17.192	0.495497	0.634569	0.761001	-9.33694	temp NS	osmo NS	1393	TRUE	1175	1594
B1AZI6_S1516___1	B1AZI6	Thoc2	THO complex subunit 2	KEENGTMGVSKHKSESPCESQYPNEKDKEKN	18.3847	18.3854	18.4702	18.3029	18.6454	18.6312	17.8037	17.9964	16.7458	16.8173	-0.115646	17.6889	-1.69359	0.135842	0.223481	-5.41159	0.00125869	18.47	2.02261	0.0804663	0.199145	-7.62523	temp NS	osmo NS	1516	TRUE	1175	1594
B1AZI6_S1520___1	B1AZI6	Thoc2	THO complex subunit 2	GTMGVSKHKSESPCESQYPNEKDKEKNKSKS	15.6341	15.9309	15.8616	15.6124	15.9765	15.8904	15.203	15.4805	14.4163	13.8485	-0.126745	15.0856	-1.7481	0.125602	0.211007	-5.33817	0.000982203	15.8177	1.33085	0.222629	0.385922	-8.57283	temp NS	osmo NS	1520	TRUE	1175	1594
B1AZI6_S1417___1	B1AZI6	Thoc2	THO complex subunit 2	EPDREQKRRKIDSHPSPSHSSTVKDSLIDLK	15.5212	15.7852	15.3659	15.7808	15.7705	16.2674	14.9579	15.434	14.9456	14.9938	-0.0160679	15.273	-0.372843	0.720717	0.788871	-6.68423	0.00222803	15.7485	2.05023	0.0771787	0.193233	-7.58427	temp NS	osmo NS	1417	TRUE	1175	1594
B1AZI6_S1450___1	B1AZI6	Thoc2	THO complex subunit 2	SAKLYINHNPPPLSKSKEREMDKKDLDKSRE	17.2997	16.8085	16.8454	17.2374	17.0108	16.7809	17.6697	17.3179	14.9442	15.0257	-0.290576	16.511	-4.25923	0.00409201	0.0280722	-1.84265	-0.000727605	16.9971	-0.70899	0.499969	0.652876	-9.19805	temp DOWN	osmo NS	1450	TRUE	1175	1594
B1AZI6_S1219___1	B1AZI6	Thoc2	THO complex subunit 2	PGGGTSSSSIGNASKSDESGAEETDKSRERS	15.8614	15.7663	16.0056	15.8275	15.156	14.9082	16.2615	16.1386	13.0364	12.7968	-0.376434	14.9769	-4.01685	0.00549736	0.0318869	-2.15326	-0.0044224	15.5875	-4.52251	0.00234382	0.0219488	-3.90043	temp DOWN	osmo DOWN	1219	TRUE	1175	1594
B1AZI6_S1486___1	B1AZI6	Thoc2	THO complex subunit 2	EKKDEKDRKERKRDHSNNDREVPPDITKRRK	17.0494	16.9097	16.8111	16.9375	16.7284	16.7981	16.7825	16.8709	15.9735	15.7408	-0.105705	16.5545	-2.2257	0.0628282	0.127446	-4.66705	-0.000555219	16.8723	-0.826813	0.434092	0.596564	-9.10298	temp NS	osmo NS	1486	TRUE	1175	1594
B1AZP2_S405___1	B1AZP2	Dlgap4	Disks large-associated protein 4	KTAARRQSYLRATQQSLGEQSNPRRSLDRLD	13.3834	13.5666	13.2243	13.2101	12.8287	13.0709	12.8125	11.947	13.101	13.3212	0.115662	13.0219	2.36985	0.050991	0.11083	-4.45877	-0.00133694	13.214	-1.26887	0.242795	0.408679	-8.6473	temp NS	osmo NS	405	TRUE	363	419
B1AZP2_S746___1	B1AZP2	Dlgap4	Disks large-associated protein 4	GPRQAPKIAQIKRNLSYGDNSDPALEASSLP	14.5441	14.7413	14.7201	14.5905	14.4758	14.4115	14.7498	14.6745	15.4892	15.3461	0.0777772	14.9242	2.15607	0.0695129	0.136545	-4.76708	-0.0010583	14.5805	-1.65946	0.138502	0.282717	-8.14518	temp NS	osmo NS	746	TRUE	551	796
B1AZP2_S956___1	B1AZP2	Dlgap4	Disks large-associated protein 4	KRLLAAKRAASVRQNSATESADSIEIYVPEA	18.2294	18.3182	18.0593	17.969	18.3148	18.3173	17.9043	17.916	17.3736	17.5913	-0.0405849	17.8888	-0.984712	0.358798	0.46635	-6.24929	0.00150963	18.2013	2.56245	0.0356013	0.115492	-6.80502	temp NS	osmo NS	956	TRUE	913	983
B1AZP2_S415___1	B1AZP2	Dlgap4	Disks large-associated protein 4	RATQQSLGEQSNPRRSLDRLDSVDMLLPSKC	14.1182	14.0298	13.2096	13.3987	13.7442	13.5898	13.2612	13.4008	13.0954	12.3434	-0.0534797	13.3748	-0.765169	0.470119	0.570709	-6.44422	0.00181401	13.6817	1.30441	0.231049	0.395052	-8.60487	temp NS	osmo NS	415	TRUE	363	419
Q61036_S2___1	Q61036	Pak3	Non-specific serine/threonine protein kinase;Serine/threonine-protein kinase PAK 3	______________MSDSLDNEEKPPAPPLR	15.7655	15.4639	15.705	15.7545	15.2386	15.4483	15.8662	15.6649	16.5443	15.8991	0.0481213	15.8673	1.18811	0.274981	0.380993	-6.0369	-0.00193155	15.5626	-2.66449	0.0305528	0.104816	-6.6474	temp NS	osmo NS	2	TRUE	1	73
B2KF50_S929___1	B2KF50	Uhrf1bp1		SDQGAVSPEKVLRDGSGENLAASQERLPSDG	15.1268	15.0721	15.3574	14.9322	15.2039	14.9071	14.9607	14.7942	14.6065	14.4169	-0.0365247	14.8295	-1.08529	0.315092	0.423052	-6.14773	-0.000446756	15.0999	-0.524879	0.614962	0.746453	-9.32051	temp NS	osmo NS	929	TRUE	877	962
B2KF50_S936___1	B2KF50	Uhrf1bp1		PEKVLRDGSGENLAASQERLPSDGELPDPGP	16.0342	15.849	16.172	16.1252	15.971	16.0163	16.2781	16.0674	15.1872	14.8534	-0.134073	15.7115	-3.6087	0.00922107	0.041079	-2.69634	-0.000775107	16.0279	-1.21471	0.261668	0.428253	-8.71048	temp DOWN	osmo NS	936	TRUE	877	962
B2KF50_S942___1	B2KF50	Uhrf1bp1		DGSGENLAASQERLPSDGELPDPGPCAQQPV	17.2806	17.223	17.2702	17.3303	17.4345	17.2684	16.9067	16.9765	16.6659	16.8278	-0.0155269	16.9801	-0.479851	0.646519	0.727534	-6.63392	0.000256179	17.3012	0.433187	0.677179	0.793168	-9.36883	temp NS	osmo NS	942	TRUE	877	962
B2KF50_S1095___1	B2KF50	Uhrf1bp1		GGAARLRFFSMKRTVSQQSFDGVSLDSGGPD	16.0596	15.9346	16.0564	16.1229	16.1193	16.1354	15.4884	15.7007	15.564	15.3331	-0.00817216	15.6801	-0.226006	0.8279	0.872959	-6.73336	0.000188459	16.0714	0.315474	0.76108	0.853419	-9.41788	temp NS	osmo NS	1095	FALSE	NA	NA
B2KF50_S1098___1	B2KF50	Uhrf1bp1		ARLRFFSMKRTVSQQSFDGVSLDSGGPDDRI	14.5703	14.5287	14.7156	14.7162	14.593	14.3516	14.3401	14.2317	14.632	14.683	0.0470912	14.4976	2.15937	0.0691799	0.136116	-4.76234	-0.00121798	14.5792	-1.9837	0.0853299	0.207354	-7.68264	temp NS	osmo NS	1098	FALSE	NA	NA
B2KF50_S914___1	B2KF50	Uhrf1bp1		ELSPSEDREPKSDASSDQGAVSPEKVLRDGS	14.0176	13.9892	13.6655	13.87	13.639	14.0025	13.9053	14.0402	13.997	14.1066	0.00950102	14.0093	0.428917	0.681363	0.756301	-6.65936	0.000265072	13.864	0.30459	0.769034	0.858883	-9.42166	temp NS	osmo NS	914	TRUE	877	962
B2KF50_S442___1	B2KF50	Uhrf1bp1		KADSFSSPGKTPLDKSPTQGRQAAFGAPAWN	15.7801	16.1819	15.9602	16.2621	15.7512	16.0291	15.5708	15.8379	15.2911	15.7743	-0.0136224	15.7394	-0.361311	0.728931	0.795275	-6.68893	-0.00110486	15.9941	-1.21733	0.260728	0.427335	-8.70746	temp NS	osmo NS	442	TRUE	428	447
Q9QWH1_S743___1	Q9QWH1	Phc2	Polyhomeotic-like protein 2	DSSRCSDNSSYEEPLSPISASSSTSRRRQGQ	15.7153	15.763	15.2161	15.2048	15.6785	15.7473	15.3659	15.3545	15.1133	15.6789	0.0117587	15.4985	0.339779	0.744369	0.808045	-6.69733	0.00251229	15.5542	3.17907	0.0143349	0.0644649	-5.85468	temp NS	osmo NS	743	TRUE	729	766
Q8BR07_S548___1	Q8BR07	Bicd1	Protein bicaudal D homolog 1	VMLDYYRQSRVTRSGSLKGPDDPRGLLSPRL	15.7513	15.5875	15.8218	15.991	16.1178	16.4435	15.7708	15.1981	15.133	14.621	-0.064415	15.3436	-1.40526	0.204338	0.305174	-5.7826	0.00187125	15.9521	1.613	0.148301	0.296049	-8.20857	temp NS	osmo NS	548	TRUE	540	619
O35609_S79___1	O35609	Tu52;Scamp3	Secretory carrier-associated membrane protein 3	LPPPSAPSVQSSRKLSPTEPRNYGSYSTQAS	15.5822	15.7664	15.3357	15.2756	15.5258	15.7157	15.1503	15.1313	15.0094	15.0627	-0.000869916	15.2837	-0.0220166	0.983073	0.988037	-6.76192	0.00157543	15.5336	2.04971	0.0772401	0.193233	-7.58505	temp NS	osmo NS	79	TRUE	1	91
P61979_S284___1	P61979	Hnrnpk	Heterogeneous nuclear ribonucleoprotein K	GGRPMPPSRRDYDDMSPRRGPPPPPPGRGGR	20.552	20.5275	20.605	20.5951	20.412	20.395	20.5206	20.6076	20.537	20.5509	-0.00275875	20.5493	-0.12803	0.901863	0.929894	-6.75291	-0.000982632	20.5144	-1.87327	0.100747	0.229229	-7.84363	temp NS	osmo NS	284	TRUE	250	329
P61979_S379___1	P61979	Hnrnpk	Heterogeneous nuclear ribonucleoprotein K	QGGSGYDYSYAGGRGSYGDLGGPIITTQVTI	19.2235	19.0605	19.1586	18.9905	19.2678	19.2931	18.2847	18.3194	19.6568	20.05	0.191269	19.0991	7.17114	0.000217988	0.0108075	1.208	0.00102952	19.1657	1.70164	0.13013	0.271509	-8.0869	temp UP	osmo NS	379	FALSE	NA	NA
P61979_S216___1	P61979	Hnrnpk	Heterogeneous nuclear ribonucleoprotein K	RVVECIKIILDLISESPIKGRAQPYDPNFYD	13.949	13.9578	14.5706	14.3607	12.7721	13.0895	12.347	12.1736	16.2821	16.6053	0.504118	14.2191	9.01474	5.31386e-05	0.00767439	2.61109	-0.00767424	13.7833	-8.56435	4.15491e-05	0.003192	0.581042	temp UP	osmo DOWN	216	FALSE	NA	NA
P61979_S77___1	P61979	Hnrnpk	Heterogeneous nuclear ribonucleoprotein K	GKNIKALRTDYNASVSVPDSSGPERILSISA	14.6317	14.4163	14.7683	14.6276	14.246	14.5292	14.782	14.2797	15.6854	15.9039	0.141716	14.9498	2.71163	0.0312565	0.0809549	-3.96278	-0.00155163	14.5365	-2.16207	0.0651713	0.172459	-7.41698	temp NS	osmo NS	77	FALSE	NA	NA
P14211_S53___1	P14211	Calr	Calreticulin	VESKHKSDFGKFVLSSGKFYGDLEKDKGLQT	17.5555	16.6287	18.234	18.2113	16.2486	16.1767	15.8233	15.7193	19.9311	20.1887	0.50833	17.6411	6.07459	0.00058352	0.0138992	0.197191	-0.0100498	17.1758	-7.50627	0.000101037	0.00453109	-0.414599	temp UP	osmo DOWN	53	FALSE	NA	NA
P14211_S195___1	P14211	Calr	Calreticulin	NTYEVKIDNSQVESGSLEDDWDFLPPKKIKD	14.8649	14.1954	15.5462	15.3167	15.222	14.4064	14.8036	14.4644	16.8255	16.8133	0.243189	15.3278	2.80727	0.0273087	0.0744596	-3.82442	-0.00308611	14.9253	-1.58201	0.155189	0.304927	-8.25037	temp NS	osmo NS	195	FALSE	NA	NA
P58334_S103___1	P58334	Klf16	Krueppel-like factor 16	GGPVVATAASTAGGTSPVSSSSAASSPSSGR	14.0684	14.1641	14.2269	13.8446	14.0618	13.992	13.7489	13.7332	14.3034	14.4558	0.0793337	14.079	3.57244	0.00966645	0.0421892	-2.74575	-4.43024e-05	14.0596	-0.0587358	0.954711	0.975921	-9.472	temp UP	osmo NS	103	TRUE	93	125
Q9D1L0_S24___1	Q9D1L0	Zbed5;Chchd2	Coiled-coil-helix-coiled-coil-helix domain-containing protein 2	PAAQPPAAAAPSAVGSPAAAPRQPGLMAQMA	15.9866	15.5072	15.914	15.6104	15.7078	15.3757	15.7486	15.4051	16.1925	16.3605	0.0819973	15.8667	2.47969	0.0435253	0.0999813	-4.29941	-0.00110206	15.6836	-1.08331	0.312572	0.481978	-8.85587	temp NS	osmo NS	24	TRUE	1	61
Q66JV4_S555___1	Q66JV4	Rbm12b2	RNA-binding protein 12B-B	HFKHPQGYFRQSDRCSPEDFRHSPEDYRHPW	15.2223	15.2562	14.9467	14.7281	15.0403	14.9996	15.1034	15.0217	14.2778	13.8021	-0.111172	14.7806	-2.14137	0.0710132	0.138459	-4.78813	0.000912616	15.0322	1.03006	0.335343	0.50566	-8.91136	temp NS	osmo NS	555	FALSE	NA	NA
Q66JV4_S681___1	Q66JV4	Rbm12b2;Rbm12b1	RNA-binding protein 12B-B;RNA-binding protein 12B-A	QEDLRYPTDEDFRRVSVEDLREVPEKDLRLP	16.1512	16.0904	15.9781	16.0173	16.0386	15.9791	15.971	15.8935	15.8365	15.5975	-0.0203156	15.9234	-0.700969	0.506802	0.605329	-6.49356	5.57226e-05	16.0424	0.0950365	0.926799	0.958325	-9.46884	temp NS	osmo NS	681	FALSE	NA	NA
Q8BGV8_S59___1	Q8BGV8	Mief1	Mitochondrial dynamics protein MID51	LAVKRMYDRAISAPTSPTRLSHSGKRSWEEP	17.2447	17.2026	16.9924	17.0197	17.223	17.1728	17.2043	17.3717	17.3018	17.4139	0.00652925	17.2898	0.281725	0.786611	0.842695	-6.71748	0.000959264	17.1425	1.64041	0.142445	0.287902	-8.17127	temp NS	osmo NS	59	TRUE	55	66
Q8BGV8_S94___1	Q8BGV8	Mief1	Mitochondrial dynamics protein MID51	SPRLLNKDMKAGLSRSLQTLPTDSSAFDTDT	16.4111	16.1938	16.4827	16.6697	16.4981	16.3444	15.9051	16.0716	16.3003	16.2324	0.0376162	16.1857	1.53154	0.171145	0.266188	-5.6241	-0.000774649	16.4333	-0.985395	0.355427	0.524513	-8.95628	temp NS	osmo NS	94	FALSE	NA	NA
Q8CDA1_S714___1	Q8CDA1	Inpp5f	Phosphatidylinositide phosphatase SAC2	KEAGGYFHTLRAVPRSPEEDGKDTLQCIAEM	14.997	14.783	14.6994	14.5204	14.9454	14.7498	14.058	13.608	15.2751	15.2147	0.180048	14.656	6.24564	0.000496242	0.0132454	0.36487	0.00118827	14.7825	1.56159	0.159889	0.310463	-8.27771	temp UP	osmo NS	714	FALSE	NA	NA
Q8CDA1_S1069___1	Q8CDA1	Inpp5f	Phosphatidylinositide phosphatase SAC2	LCVTPSSESSSSRAVSPFAKIRSSMVQVANI	15.6192	15.0708	15.8312	15.8511	15.5719	15.3103	14.4065	14.3699	16.2227	16.5972	0.246457	15.3811	7.00983	0.000250042	0.0111071	1.06847	-0.00200053	15.5424	-1.76666	0.118152	0.254785	-7.99585	temp UP	osmo NS	1069	TRUE	1066	1069
Q8CDA1_S936___1	Q8CDA1	Inpp5f	Phosphatidylinositide phosphatase SAC2	EAAAGPGSELGKGLESPLKKSPSADSIHTRT	12.5516	12.6182	12.3702	12.4866	12.2692	12.0989	11.7745	12.1192	12.9145	13.0226	0.127699	12.5001	5.18022	0.00144152	0.0185114	-0.745947	-0.00122153	12.3991	-1.46571	0.183727	0.340114	-8.40352	temp UP	osmo NS	936	TRUE	904	950
Q8CDA1_S123___1	Q8CDA1	Inpp5f	Phosphatidylinositide phosphatase SAC2	KKHHFGINKPEKIIPSPDDSKFLLKTFTNIK	17.3356	17.1343	16.6722	16.546	17.4886	17.1441	16.1807	16.2468	16.3753	16.5637	0.0495511	16.6394	0.945419	0.377107	0.483231	-6.28698	0.00353613	17.0535	3.73942	0.00652439	0.0401693	-5.01298	temp NS	osmo UP	123	FALSE	NA	NA
Q6P9Q6_S1159___1	Q6P9Q6	Fkbp15	Peptidyl-prolyl cis-trans isomerase;FK506-binding protein 15	GTSLRHNQDSQHCSLSGDEEDELFKGATLKV	16.4842	17.28	16.9304	16.586	16.7699	16.7278	16.4455	16.4524	16.2567	16.0125	-0.0264391	16.4886	-0.537674	0.608094	0.693703	-6.60183	-4.6752e-05	16.7964	-0.0368548	0.971572	0.984925	-9.47319	temp NS	osmo NS	1159	TRUE	922	1216
Q6P9Q6_S14___1	Q6P9Q6	Fkbp15	Peptidyl-prolyl cis-trans isomerase;FK506-binding protein 15	__MFGAGDEDDTDFLSPSGGAKLASLFGLDQ	15.6485	15.3956	15.0898	14.998	15.6169	15.4805	14.5165	14.4066	15.8932	16.2656	0.203238	15.3543	7.6513	0.000146965	0.00966247	1.60619	0.00252419	15.3715	3.13364	0.0153073	0.0666314	-5.92416	temp UP	osmo NS	14	FALSE	NA	NA
Q6P9Q6_S386___1	Q6P9Q6	Fkbp15	Peptidyl-prolyl cis-trans isomerase;FK506-binding protein 15	QPMLPILPPQLDSNDSETEDATVLRGAGQSL	14.8037	14.5446	14.7764	15.0096	14.8894	14.754	14.0982	14.2402	15.3603	15.2537	0.138014	14.7168	5.24411	0.00134678	0.0180868	-0.674713	-0.000356476	14.7963	-0.441142	0.671664	0.789139	-9.36499	temp UP	osmo NS	386	TRUE	373	439
Q6P9Q6_S1127___1	Q6P9Q6	Fkbp15	Peptidyl-prolyl cis-trans isomerase;FK506-binding protein 15	EAQPPECKQAEDVSSSGPRETLLDTELASAA	13.9081	14.4601	14.3932	14.8378	13.2911	13.8656	13.0367	13.2382	13.4568	11.4538	-0.0552109	13.2589	-0.507351	0.628089	0.711201	-6.61908	-0.00518568	14.126	-3.97535	0.00474701	0.0333432	-4.6692	temp NS	osmo DOWN	1127	TRUE	922	1216
Q6P9Q6_S1091___1	Q6P9Q6	Fkbp15	Peptidyl-prolyl cis-trans isomerase;FK506-binding protein 15	EVATDGLLQGNSRRLSLTPDPEKGEPPALDP	18.1365	18.1959	18.3852	18.4002	18.4469	18.5252	18.0557	18.193	17.76	17.7177	-0.0424154	18.0098	-1.58164	0.159407	0.25219	-5.55941	0.000466712	18.3483	0.593471	0.570486	0.712311	-9.27875	temp NS	osmo NS	1091	TRUE	922	1216
Q6P9Q6_S346___1	Q6P9Q6	Fkbp15	Peptidyl-prolyl cis-trans isomerase;FK506-binding protein 15	LKPGEPGLRSKSNSLSEQLTVNSNPDTVKAK	17.1211	17.0569	17.1335	17.2694	17.4712	17.5082	16.6752	16.758	16.7999	16.7748	0.0155448	16.8643	0.554034	0.597454	0.685704	-6.59214	0.00144152	17.2601	1.85685	0.103258	0.233442	-7.86729	temp NS	osmo NS	346	TRUE	292	360
B2RQC6_S1796___1	B2RQC6	Cad	CAD protein;Glutamine-dependent carbamoyl-phosphate synthase;Aspartate carbamoyltransferase;Dihydroorotase	LPDGRFHLPPRIHRASDPGLPAEEPKEKPPR	19.0966	19.0224	18.8172	18.855	19.1653	19.2216	18.6089	18.7244	18.4646	18.5647	-0.00904442	18.7469	-0.261814	0.801288	0.852884	-6.72355	0.00178671	19.0297	3.30072	0.0120396	0.0578742	-5.66938	temp NS	osmo NS	1796	FALSE	NA	NA
B2RQC6_S1344___1	B2RQC6	Cad	CAD protein;Glutamine-dependent carbamoyl-phosphate synthase;Aspartate carbamoyltransferase;Dihydroorotase	VINLSMRGAGGRRLSSFVTKGYRTRRLAADF	13.0136	12.6779	13.5432	12.9143	12.9311	12.8276	12.4345	11.911	14.7288	15.2131	0.327821	13.3298	4.83607	0.00209896	0.0212057	-1.14033	-0.00174707	12.9846	-1.51213	0.171812	0.325078	-8.34314	temp UP	osmo NS	1344	FALSE	NA	NA
B2RQC6_S975___1	B2RQC6	Cad	CAD protein;Glutamine-dependent carbamoyl-phosphate synthase;Aspartate carbamoyltransferase;Dihydroorotase	MAMALHRQQCRVLGTSPEAIDSAENRFKFSR	15.9813	15.8256	15.9195	15.9213	15.9211	15.9512	15.9681	15.9862	16.882	17.307	0.123911	16.325	2.50029	0.0422563	0.098159	-4.2695	7.87596e-05	15.92	0.140964	0.891645	0.937058	-9.4627	temp NS	osmo NS	975	FALSE	NA	NA
B2RQG2_S125___1	B2RQG2	Phf3		PNRSLRDRVEDNSVRSPRKSPRLMAQEQVRS	11.3119	11.9942	11.313	11.6982	11.8182	12.1609	11.1423	11.2351	12.4271	11.4815	0.0954102	11.5987	2.12845	0.072359	0.14024	-4.80661	0.00241982	11.7161	1.95132	0.0895962	0.21366	-7.73016	temp NS	osmo NS	125	TRUE	113	137
B2RQG2_S249___1	B2RQG2	Phf3		DPKHACNNQGEVNVPSPELDCPLLSETSASV	19.1912	19.0378	18.7738	18.6486	19.0564	18.9598	18.7772	18.8436	17.6192	16.9486	-0.165135	18.4029	-2.18838	0.0663259	0.132061	-4.72072	0.00148437	18.9446	1.85517	0.103517	0.233847	-7.8697	temp NS	osmo NS	249	TRUE	181	269
B2RQG2_S1127___1	B2RQG2	Phf3		SPKTVKVVVGGARKHSDNEAESLADALSSTT	12.9671	12.9462	12.8651	12.8981	13.2042	13.2594	12.9201	12.7259	13.4683	13.5946	0.0822437	13.1037	2.90875	0.0236901	0.0686648	-3.67817	0.00175114	13.0233	3.09725	0.0161368	0.0690625	-5.97993	temp NS	osmo NS	1127	TRUE	1122	1139
B2RQG2_S1157___1	B2RQG2	Phf3		TNILTSDLFEEEKQESPKSTFSPTPRPEMPG	16.6416	16.4412	17.4781	17.1271	16.4872	16.3048	16.9629	17.1093	16.2219	15.7863	-0.125929	16.5272	-4.43303	0.00332931	0.0256767	-1.62556	-0.00453302	16.7467	-4.48142	0.00246759	0.0225214	-3.95673	temp DOWN	osmo DOWN	1157	TRUE	1145	1173
B2RQG2_S1112___1	B2RQG2	Phf3		CKICIGRMAPPIDDLSPKTVKVVVGGARKHS	16.7703	16.674	16.6179	16.6016	16.6962	16.6426	16.7698	16.6549	17.1913	17.3988	0.0656093	16.9098	2.1851	0.0666422	0.132468	-4.72543	0.000298189	16.6671	0.528373	0.612652	0.744893	-9.31849	temp NS	osmo NS	1112	FALSE	NA	NA
B2RQG2_S377___1	B2RQG2	Phf3		LELKNTVDIVDKPENSPQRNELETLGYGEDT	18.7627	18.6442	18.5042	18.4605	18.9115	18.7815	18.6392	18.5927	17.5377	16.9274	-0.153494	18.184	-2.56332	0.0386063	0.0927205	-4.17796	0.00182064	18.6774	3.17344	0.0144517	0.0647308	-5.86328	temp NS	osmo NS	377	TRUE	356	406
B2RQG2_S1882___1	B2RQG2	Phf3		NFYQVKDIRRPERRHSDPWGRQDQQQPDRPF	14.6857	14.8578	13.938	14.1247	14.5447	14.8922	13.1081	13.2567	14.125	14.0488	0.13396	14.0137	2.22292	0.0630824	0.127747	-4.67106	0.00343561	14.5072	3.03032	0.0177884	0.0735649	-6.0827	temp NS	osmo NS	1882	TRUE	1839	2025
B2RQG2_S510___1	B2RQG2	Phf3		GHSKTKSNVKAVKRNSGEPEPQPDSQRPVKV	15.5804	15.6088	15.2335	15.2427	15.7531	15.733	14.8194	14.6509	14.5175	14.254	-0.0216736	14.9052	-0.342108	0.742692	0.806707	-6.69645	0.00252471	15.5253	4.47868	0.0024761	0.0225565	-3.96049	temp NS	osmo UP	510	TRUE	447	664
B2RQG2_S660___1	B2RQG2	Phf3		DRNLQPRQRRSSRSFSLDEPPLFIPDNIATV	16.4363	16.3746	16.6847	16.4812	16.579	16.599	15.893	15.9258	16.0333	15.2944	-0.0174425	15.9929	-0.361191	0.729016	0.7953	-6.68898	3.03209e-05	16.5258	0.0433175	0.96659	0.982343	-9.47289	temp NS	osmo NS	660	TRUE	447	664
B2RQG2_S281___1	B2RQG2	Phf3		EKNIEALMECKAKTNSSPLFKFPVREDEQSD	12.8791	12.8734	13.1686	12.9207	12.877	12.9237	12.5054	12.3847	13.6278	13.0265	0.107815	12.8828	3.54586	0.0100077	0.0430455	-2.78208	-0.000721496	12.9404	-1.11893	0.298038	0.467504	-8.81761	temp UP	osmo NS	281	FALSE	NA	NA
B2RQG2_S282___1	B2RQG2	Phf3		KNIEALMECKAKTNSSPLFKFPVREDEQSDL	16.5759	16.532	16.54	16.4701	16.4102	16.5043	15.8867	15.8717	16.8597	16.3928	0.0976234	16.3531	3.38305	0.0124056	0.0478307	-3.00665	-0.000239015	16.5054	-0.424408	0.683289	0.796775	-9.373	temp UP	osmo NS	282	FALSE	NA	NA
P14873_S1013___1	P14873	Map1b	Microtubule-associated protein 1B;MAP1B heavy chain;MAP1 light chain LC1	EEDMDDVLEKGEAEQSEEEGEEEDKAEDARE	18.8608	19.174	18.904	18.5491	18.8259	18.4917	18.086	18.7072	17.4907	17.3029	-0.0995552	18.2703	-1.32467	0.228441	0.332386	-5.8799	-0.000338636	18.8009	-0.296434	0.775015	0.863637	-9.4244	temp NS	osmo NS	1013	TRUE	857	1165
P14873_S960___1	P14873	Map1b	Microtubule-associated protein 1B;MAP1B heavy chain;MAP1 light chain LC1	TEEAEEPEEDGEDNASGSASKHSPTEDDESA	16.5292	16.7145	17.1418	16.9684	16.8247	16.7865	15.9149	16.1565	15.8224	15.9701	-0.00368869	16.1846	-0.0839728	0.935518	0.953825	-6.7582	-0.00124741	16.8275	-1.39029	0.204671	0.364843	-8.49939	temp NS	osmo NS	960	TRUE	857	1165
P14873_S1373___1	P14873	Map1b	Microtubule-associated protein 1B;MAP1B heavy chain;MAP1 light chain LC1	FEFSEAKDENERASLSPMDEPVPDSESPVEK	19.8876	19.8121	19.8154	19.7974	19.7566	19.6664	19.846	19.8472	18.4465	18.1134	-0.175785	19.3255	-2.9925	0.0210873	0.0640651	-3.55803	-0.000474378	19.7892	-0.828378	0.433259	0.596058	-9.10164	temp NS	osmo NS	1373	TRUE	1229	1499
P14873_S1384___1	P14873	Map1b	Microtubule-associated protein 1B;MAP1B heavy chain;MAP1 light chain LC1	RASLSPMDEPVPDSESPVEKVLSPLRSPPLL	20.0489	19.9622	20.0352	19.9165	20.1864	20.147	20.0204	19.9848	19.0874	19.295	-0.0910103	19.7331	-2.53859	0.0399977	0.0948069	-4.21388	0.000954245	20.0494	1.67289	0.135783	0.279103	-8.12669	temp NS	osmo NS	1384	TRUE	1229	1499
P14873_S1151___1	P14873	Map1b	Microtubule-associated protein 1B;MAP1B heavy chain;MAP1 light chain LC1	PRDVMSDETNNEETESPSQEFVNITKYESSL	19.2431	19.2255	18.9007	18.9607	19.3058	19.1612	18.8999	18.8053	17.8574	17.7184	-0.111718	18.6249	-1.82668	0.112133	0.193549	-5.23086	0.00151404	19.1328	2.35676	0.0485426	0.141954	-7.12128	temp NS	osmo NS	1151	TRUE	857	1165
P14873_S1247___1	P14873	Map1b	Microtubule-associated protein 1B;MAP1B heavy chain;MAP1 light chain LC1	ASAELDIKDVSDERLSPAKSPSLSPSPPSPI	15.6153	15.8689	16.1476	15.3338	15.6148	15.5291	15.6868	15.2845	16.8719	17.238	0.181379	16.0942	3.68673	0.00833672	0.0391761	-2.59065	-0.00084375	15.6849	-0.681066	0.516489	0.667847	-9.21872	temp UP	osmo NS	1247	TRUE	1229	1499
P14873_S1257___1	P14873	Map1b	Microtubule-associated protein 1B;MAP1B heavy chain;MAP1 light chain LC1	SDERLSPAKSPSLSPSPPSPIEKTPLGERSV	15.3962	15.5032	15.0933	14.9972	15.5871	15.5893	15.4387	15.2894	15.3458	15.6703	0.0179079	15.4406	0.723641	0.493638	0.593411	-6.47656	0.00271487	15.361	4.39712	0.00274443	0.0239643	-4.07294	temp NS	osmo UP	1257	TRUE	1229	1499
P14873_S1260___1	P14873	Map1b	Microtubule-associated protein 1B;MAP1B heavy chain;MAP1 light chain LC1	RLSPAKSPSLSPSPPSPIEKTPLGERSVNFS	16.9253	16.8018	16.602	16.3935	17.129	16.9601	16.9521	16.7242	16.7484	16.82	-0.00554229	16.8286	-0.236983	0.819713	0.866213	-6.7305	0.00273402	16.802	4.06595	0.00421045	0.03082	-4.53908	temp NS	osmo UP	1260	TRUE	1229	1499
P14873_S1204___1	P14873	Map1b	Microtubule-associated protein 1B;MAP1B heavy chain;MAP1 light chain LC1	DATDGKDYNASASTISPPSSMEEDKFSKSAL	18.4199	18.374	18.0854	18.0291	18.1251	18.0068	18.0595	18.5008	17.2203	17.494	-0.101227	18.0114	-2.16263	0.0688531	0.135671	-4.75767	4.35003e-05	18.1734	0.0485169	0.962583	0.979984	-9.47262	temp NS	osmo NS	1204	TRUE	1170	1221
P14873_S614___1	P14873	Map1b	Microtubule-associated protein 1B;MAP1B heavy chain;MAP1 light chain LC1	KPSVTEKEVSSKEEQSPVKAEVAEKQATESK	18.3251	18.2616	18.854	18.7671	18.2088	18.159	18.0386	17.9078	18.8214	18.3884	0.0774437	18.2905	2.91068	0.0236265	0.0685763	-3.6754	-0.00313343	18.4292	-4.53581	0.00230525	0.0217961	-3.88227	temp NS	osmo DOWN	614	TRUE	518	773
P14873_S829___1	P14873	Map1b	Microtubule-associated protein 1B;MAP1B heavy chain;MAP1 light chain LC1	SGPVKELEAERSLMSSPEDLTKDFEELKAEE	15.8875	15.4184	15.7579	15.3541	15.8128	15.4986	15.8048	15.5367	15.3481	15.4345	-0.0317322	15.5717	-1.07732	0.318394	0.426305	-6.15604	0.0004985	15.6215	0.47796	0.646423	0.769944	-9.34632	temp NS	osmo NS	829	TRUE	804	836
P14873_S561___1	P14873	Map1b	Microtubule-associated protein 1B;MAP1B heavy chain;MAP1 light chain LC1	KPATKPVASKSVRKESKEETPEVTKTSQVEK	16.7166	16.7934	16.4612	16.4382	17.3297	17.1646	15.4559	15.714	17.3645	17.0293	0.204814	16.5123	7.51434	0.000164114	0.0100576	1.49516	0.00398713	16.8173	6.61877	0.000230707	0.00652173	-1.33665	temp UP	osmo UP	561	TRUE	518	773
P14873_S1789___1	P14873	Map1b	Microtubule-associated protein 1B;MAP1B heavy chain;MAP1 light chain LC1	LSPKSDISPLTPRESSPLYSPGFSDSTSAAK	17.9327	17.683	18.1339	18.0109	17.5525	17.4972	17.992	17.9571	17.4183	17.4377	-0.0647489	17.7368	-2.60482	0.0363832	0.0889529	-4.1177	-0.00273772	17.8017	-4.31283	0.00305556	0.025654	-4.19016	temp NS	osmo DOWN	1789	TRUE	1508	1826
P14873_S1793___1	P14873	Map1b	Microtubule-associated protein 1B;MAP1B heavy chain;MAP1 light chain LC1	SDISPLTPRESSPLYSPGFSDSTSAAKETAA	17.8654	17.8246	17.5039	17.3731	17.8629	17.7597	17.5161	17.2725	17.7094	17.6107	0.0390288	17.6331	1.40189	0.2053	0.306264	-5.78674	0.00186406	17.6983	2.55109	0.0362146	0.116674	-6.82256	temp NS	osmo NS	1793	TRUE	1508	1826
P14873_S934___1	P14873	Map1b	Microtubule-associated protein 1B;MAP1B heavy chain;MAP1 light chain LC1	DIEKFEDEGAGFEESSETGDYEEKAETEEAE	19.7981	20.0153	20.1986	20.2757	20.0014	20.0878	19.404	19.5153	18.3557	17.778	-0.147205	19.1444	-1.8922	0.101984	0.180645	-5.14023	-0.000962838	20.0628	-1.22779	0.256999	0.423488	-8.69538	temp NS	osmo NS	934	TRUE	857	1165
P14873_S888___1	P14873	Map1b	Microtubule-associated protein 1B;MAP1B heavy chain;MAP1 light chain LC1	YVIQKETEVSKGSAESPDEGITTTEGEGECE	18.3816	18.3392	18.3415	18.3328	18.3901	18.3338	18.0285	18.1356	16.9053	16.9377	-0.12459	17.788	-2.118	0.0734663	0.141694	-4.82155	0.000124165	18.3532	0.236323	0.819566	0.893882	-9.4424	temp NS	osmo NS	888	TRUE	857	1165
P14873_S967___1	P14873	Map1b	Microtubule-associated protein 1B;MAP1B heavy chain;MAP1 light chain LC1	EEDGEDNASGSASKHSPTEDDESAKAEADVH	15.4789	14.9051	15.5581	15.4249	15.6512	15.472	16.2297	15.1612	13.6638	14.5181	-0.190374	14.9928	-3.13212	0.0174029	0.0575999	-3.35908	0.000350317	15.415	0.29535	0.775811	0.863769	-9.42476	temp NS	osmo NS	967	TRUE	857	1165
P14873_S974___1	P14873	Map1b	Microtubule-associated protein 1B;MAP1B heavy chain;MAP1 light chain LC1	ASGSASKHSPTEDDESAKAEADVHLKEKRES	15.1538	14.3856	15.5756	15.6128	15.5457	15.631	14.6143	14.4516	14.6782	15.1955	0.05017	14.7465	1.31313	0.232092	0.336322	-5.89357	-2.91749e-05	15.3174	-0.0140641	0.989149	0.994419	-9.47385	temp NS	osmo NS	974	TRUE	857	1165
P14873_S1497___1	P14873	Map1b	Microtubule-associated protein 1B;MAP1B heavy chain;MAP1 light chain LC1	QSALALDERKLGGDVSPTQIDVSQFGSFKED	19.7483	19.828	19.7887	19.7217	19.757	19.7492	19.5453	19.6598	18.3721	18.1954	-0.14424	19.2248	-2.425	0.0470903	0.105055	-4.3788	-1.06102e-05	19.7655	-0.0196838	0.984814	0.99212	-9.47374	temp NS	osmo NS	1497	TRUE	1229	1499
P14873_S1438___1	P14873	Map1b	Microtubule-associated protein 1B;MAP1B heavy chain;MAP1 light chain LC1	PFEGKNGKQGFPDRESPVSDLTSTGLYQDKQ	22.0396	22.0976	21.9914	22.0933	21.9038	22.073	21.9483	22.0962	20.4572	19.6915	-0.217698	21.3884	-2.83708	0.0261886	0.0725491	-3.78139	-0.00026959	22.0331	-0.454977	0.662124	0.782565	-9.35814	temp NS	osmo NS	1438	TRUE	1229	1499
P14873_S1073___1	P14873	Map1b	Microtubule-associated protein 1B;MAP1B heavy chain;MAP1 light chain LC1	QYGYLGTSAKQPGIQSPSREPASSIHDETLP	14.3124	14.7129	14.6675	14.5413	13.8659	14.1051	14.3387	14.0759	13.5463	12.7254	-0.114037	13.9519	-1.73879	0.127297	0.213237	-5.35077	-0.00309448	14.3675	-3.31269	0.0118358	0.0572294	-5.65121	temp NS	osmo NS	1073	TRUE	857	1165
P14873_S989___1	P14873	Map1b	Microtubule-associated protein 1B;MAP1B heavy chain;MAP1 light chain LC1	SAKAEADVHLKEKRESVVSGDDRAEEDMDDV	15.5227	15.4576	15.6523	15.5793	15.9147	15.797	15.2533	15.1987	15.158	15.2883	0.00507751	15.3131	0.193052	0.852608	0.892922	-6.74113	0.00120021	15.654	1.57975	0.155704	0.30548	-8.25342	temp NS	osmo NS	989	TRUE	857	1165
P14873_S992___1	P14873	Map1b	Microtubule-associated protein 1B;MAP1B heavy chain;MAP1 light chain LC1	AEADVHLKEKRESVVSGDDRAEEDMDDVLEK	15.5617	15.4712	15.5013	15.1582	15.6127	15.3495	15.1564	15.0313	15.4552	15.9043	0.0743891	15.43	2.77223	0.0286904	0.076786	-3.87507	0.000756677	15.4424	0.938113	0.377675	0.546076	-9.00216	temp NS	osmo NS	992	TRUE	857	1165
P14873_S1422___1	P14873	Map1b	Microtubule-associated protein 1B;MAP1B heavy chain;MAP1 light chain LC1	DFLSADSKVLGRRSESPFEGKNGKQGFPDRE	18.6255	19.0099	18.8543	19.1311	18.6305	18.9897	18.5012	18.739	17.5119	16.1044	-0.199348	18.082	-2.20328	0.0649066	0.130028	-4.69932	-0.000913114	18.8735	-0.966271	0.364303	0.53344	-8.97505	temp NS	osmo NS	1422	TRUE	1229	1499
P14873_S1781___1	P14873	Map1b	Microtubule-associated protein 1B;MAP1B heavy chain;MAP1 light chain LC1	VQSLEGEKLSPKSDISPLTPRESSPLYSPGF	15.8581	15.8051	15.4927	15.3878	15.6126	15.2662	15.7978	15.673	14.1519	13.9642	-0.186308	15.2084	-2.80795	0.0272825	0.074445	-3.82344	-4.46445e-06	15.5704	-0.00410823	0.99683	0.997907	-9.47395	temp NS	osmo NS	1781	TRUE	1508	1826
P14873_S2267___1	P14873	Map1b	Microtubule-associated protein 1B;MAP1B heavy chain;MAP1 light chain LC1	SPVKKGDGKSKPLAASPKPGALKESSDKVSR	17.2348	17.4752	18.0702	18.4014	16.381	16.4752	17.5431	17.4949	16.6643	16.6804	-0.0983807	17.1821	-3.24593	0.0149099	0.0531374	-3.19836	-0.0090384	17.3396	-12.0113	3.92674e-06	0.00198656	3.23487	temp NS	osmo DOWN	2267	TRUE	2090	2346
P14873_S2030___1	P14873	Map1b	Microtubule-associated protein 1B;MAP1B heavy chain;MAP1 light chain LC1	ESESYSYETSTKTTRSPDTSAYCYETMEKIT	19.0504	19.1448	19.1844	19.0932	18.5776	18.541	19.1346	18.9869	18.3929	18.3115	-0.0787821	18.8369	-2.2938	0.0569211	0.119002	-4.56882	-0.00289776	18.9319	-3.81978	0.0058492	0.0376557	-4.8951	temp NS	osmo DOWN	2030	FALSE	NA	NA
P14873_S1395___1	P14873	Map1b	Microtubule-associated protein 1B;MAP1B heavy chain;MAP1 light chain LC1	PDSESPVEKVLSPLRSPPLLGSESPYEDFLS	18.62	18.5296	18.3182	18.2976	18.7036	18.5755	18.559	18.5716	17.2628	16.9995	-0.160784	18.0904	-2.9466	0.0224739	0.0665333	-3.62381	0.00165829	18.5074	2.78345	0.0255893	0.0930462	-6.46349	temp NS	osmo NS	1395	TRUE	1229	1499
P14873_S343___1	P14873	Map1b	Microtubule-associated protein 1B;MAP1B heavy chain;MAP1 light chain LC1	IAELEEERSQGSTSNSDWMKNLISPDLGVVF	15.7467	15.5077	15.8286	15.8106	16.0468	16.0015	15.3937	15.2863	16.6085	16.692	0.15293	15.8725	4.11786	0.0048557	0.0303847	-2.02271	0.00102279	15.8236	1.17572	0.276003	0.444161	-8.75482	temp UP	osmo NS	343	FALSE	NA	NA
P14873_S1293___1	P14873	Map1b	Microtubule-associated protein 1B;MAP1B heavy chain;MAP1 light chain LC1	PNEIKVSAEGEARSVSPGVTQAVVEEHCASP	18.6254	18.3222	18.8169	18.5835	18.7401	18.5657	18.4185	18.3382	17.5419	17.1961	-0.111353	18.0737	-2.33857	0.0533496	0.113895	-4.50407	-0.000236635	18.609	-0.27342	0.791976	0.874423	-9.43176	temp NS	osmo NS	1293	TRUE	1229	1499
P14873_S1307___1	P14873	Map1b	Microtubule-associated protein 1B;MAP1B heavy chain;MAP1 light chain LC1	VSPGVTQAVVEEHCASPEEKTLEVVSPSQSV	18.7623	18.7665	18.5133	18.2407	18.3407	18.2012	18.2658	18.413	15.7747	15.8772	-0.273451	17.6432	-2.46445	0.0444899	0.101375	-4.32154	-0.000530305	18.4708	-0.465972	0.65459	0.776487	-9.35255	temp NS	osmo NS	1307	TRUE	1229	1499
P14873_S1877___1	P14873	Map1b	Microtubule-associated protein 1B;MAP1B heavy chain;MAP1 light chain LC1	GDFNYAYQKPENAAGSPDEEDYDYESQEKTI	19.3847	19.3171	19.2494	19.1815	19.2408	19.0358	19.2097	19.0699	17.218	16.9272	-0.227726	18.5211	-2.66862	0.0332234	0.0839104	-4.02513	-0.000385619	19.2349	-0.551384	0.597557	0.733133	-9.30493	temp NS	osmo NS	1877	TRUE	1843	1887
P14873_S1775___1	P14873	Map1b	Microtubule-associated protein 1B;MAP1B heavy chain;MAP1 light chain LC1	SLASEKVQSLEGEKLSPKSDISPLTPRESSP	20.0359	19.9954	19.7299	19.7519	19.8562	19.8699	20.1608	19.8614	18.3414	18.2578	-0.192011	19.4421	-3.03971	0.0197561	0.061728	-3.49056	0.000610515	19.8732	0.885136	0.403819	0.570823	-9.05143	temp NS	osmo NS	1775	TRUE	1508	1826
Q7TT50_S1688___1	Q7TT50	Cdc42bpb	Non-specific serine/threonine protein kinase;Serine/threonine-protein kinase MRCK beta	SDSTKHSTPSNSSNPSGPPSPNSPHRSQLPM	11.3806	11.033	11.0179	11.053	11.6938	11.2342	11.0446	11.3987	10.4962	9.99204	-0.110026	10.8909	-2.41403	0.0478412	0.106208	-4.39472	0.00214274	11.2354	2.34329	0.0495416	0.143634	-7.14188	temp NS	osmo NS	1688	TRUE	1603	1713
Q7TT50_S1692___1	Q7TT50	Cdc42bpb	Non-specific serine/threonine protein kinase;Serine/threonine-protein kinase MRCK beta	KHSTPSNSSNPSGPPSPNSPHRSQLPMEGLD	10.8621	11.0659	11.4487	11.4202	10.8593	11.228	11.0647	11.5368	11.1011	10.558	-0.0597573	11.0314	-1.80578	0.115573	0.197845	-5.25955	-0.00195408	11.1474	-2.0526	0.0769029	0.193021	-7.58075	temp NS	osmo NS	1692	TRUE	1603	1713
Q7TT50_S652___1	Q7TT50	Cdc42bpb	Non-specific serine/threonine protein kinase;Serine/threonine-protein kinase MRCK beta	AAEASKERKLREHSESFCKQMERELEALKVK	14.1944	14.3715	14.4256	14.5447	14.0556	14.395	13.0388	12.8225	15.7845	15.9218	0.355632	14.3556	10.1318	2.53782e-05	0.00767439	3.31615	-0.00129922	14.3311	-1.73479	0.123887	0.26255	-8.04066	temp UP	osmo NS	652	TRUE	613	653
Q7TT50_S1661___1	Q7TT50	Cdc42bpb	Non-specific serine/threonine protein kinase;Serine/threonine-protein kinase MRCK beta	SGGSEPGVPVPLRSMSDPDQDFDKEPDSDST	17.554	17.5116	16.8024	16.6081	17.5362	17.3751	16.5052	16.4873	16.1996	16.5078	0.00515117	16.7943	0.0783324	0.939839	0.956546	-6.75872	0.00375172	17.2312	3.2964	0.0121141	0.0580535	-5.67595	temp NS	osmo NS	1661	TRUE	1603	1713
Q8VBX6_S231___1	Q8VBX6	Mpdz	Multiple PDZ domain protein	TVQLVIARGSLPPVSSPRISRSPSAASTISA	17.2078	17.1976	17.1083	17.0506	17.5662	17.5378	16.9343	16.9227	16.6274	16.971	-0.00892195	16.9768	-0.287531	0.782348	0.839008	-6.71563	0.0023627	17.278	4.10373	0.00400647	0.0300621	-4.48514	temp NS	osmo UP	231	FALSE	NA	NA
Q8VBX6_S1066___1	Q8VBX6	Mpdz	Multiple PDZ domain protein	ISLTNAQARAMLRRHSLIGPDIKITYVPAEH	13.728	13.2056	13.6415	13.5787	13.4309	13.1403	13.1584	12.926	14.547	14.614	0.181338	13.6965	4.41624	0.00339564	0.0258335	-1.64632	-0.00162267	13.4542	-1.73331	0.12416	0.262929	-8.04274	temp UP	osmo NS	1066	FALSE	NA	NA
Q9ERG2_S229___1	Q9ERG2	Strn3	Striatin-3	SVEAKNLEQILNGGESPKQKGQEIKRPPGDV	21.6888	21.4516	20.966	21.241	21.733	21.8147	21.5034	21.4002	19.1019	18.8739	-0.274143	20.67	-2.93073	0.0229757	0.0674561	-3.6466	0.00335195	21.4825	4.40991	0.00270032	0.0237217	-4.05525	temp NS	osmo UP	229	TRUE	203	246
Q9ERG2_S257___1	Q9ERG2	Strn3	Striatin-3	GDVLETFNFLENADDSDEEENDMIEGIPEGK	19.4628	19.2935	19.4148	19.4717	19.9688	19.9941	19.0244	19.0166	18.3971	18.5536	-0.0538873	18.958	-1.21661	0.264649	0.370243	-6.00501	0.00269081	19.6009	2.96613	0.0195403	0.0782815	-6.18149	temp NS	osmo NS	257	TRUE	249	275
Q9Z0X4_S310___1	Q9Z0X4	Pde3a	cGMP-inhibited 3',5'-cyclic phosphodiesterase A	AGEMSGCSGKSHRRTSLPCIPREQLMGHSEW	13.522	13.4307	13.7742	13.8452	13.7594	13.7221	13.2861	13.6678	13.3139	13.6218	-0.00103571	13.4737	-0.0381455	0.970677	0.978625	-6.76137	-0.000344947	13.6756	-0.414497	0.690218	0.801604	-9.37761	temp NS	osmo NS	310	FALSE	NA	NA
Q9Z0X4_S405___1	Q9Z0X4	Pde3a	cGMP-inhibited 3',5'-cyclic phosphodiesterase A	PRVNPTVTFSENYTCSDSEEGLEKDKQAISK	16.5493	16.1486	16.5484	16.7285	16.6385	16.3804	16.0855	15.9916	16.6012	16.8461	0.0832299	16.3704	3.02691	0.0201081	0.0623629	-3.50884	-0.000644988	16.499	-0.668471	0.524053	0.674266	-9.2278	temp NS	osmo NS	405	FALSE	NA	NA
Q9WTQ5_S1645___1	Q9WTQ5	Akap12	A-kinase anchor protein 12	LAKAEADASGNLTKESPDTNGPKLTEEGDAL	17.0648	16.83	16.3261	16.3674	16.876	16.855	17.2549	16.7521	15.3403	14.3563	-0.243056	16.2664	-2.93692	0.0227785	0.0670525	-3.6377	0.00259354	16.7199	2.75542	0.0266783	0.0958808	-6.50683	temp NS	osmo NS	1645	TRUE	1521	1684
Q9WTQ5_S1292___1	Q9WTQ5	Akap12	A-kinase anchor protein 12	VARCQETESNEEQSISPEKREMGTDVEKEET	15.4752	15.1773	15.381	15.3608	15.1523	15.0218	15.5534	15.1873	15.4576	15.5216	0.0124847	15.3954	0.454724	0.663596	0.742153	-6.6468	-0.00141923	15.2614	-2.03122	0.0794268	0.197345	-7.61248	temp NS	osmo NS	1292	TRUE	1055	1502
Q9WTQ5_S584___1	Q9WTQ5	Akap12	A-kinase anchor protein 12	PSEAPQEAEAEEGATSDGEKKREGITPWASF	15.5739	15.4789	15.7089	15.6665	15.5895	15.4858	15.7847	15.4339	15.4545	14.9479	-0.0474979	15.4457	-1.51422	0.175387	0.271305	-5.64625	-0.000750211	15.5839	-1.29292	0.234791	0.399334	-8.61866	temp NS	osmo NS	584	TRUE	503	665
Q9WTQ5_S350___1	Q9WTQ5	Akap12	A-kinase anchor protein 12	AEEQEPAEGTDQARLSADYEKVELPLEDQVG	16.0861	16.0377	15.9442	15.8507	16.2108	16.2039	16.3925	16.209	15.7277	15.7542	-0.067712	16.0345	-2.93381	0.0228772	0.0672517	-3.64217	0.00154952	16.0556	2.89651	0.0216471	0.0835831	-6.28885	temp NS	osmo NS	350	TRUE	297	391
Q9WTQ5_S613___1	Q9WTQ5	Akap12	A-kinase anchor protein 12	SFKKMVTPKKRVRRPSESDKEEELDKVKSAT	14.8345	15.0211	14.8589	14.9691	14.7593	14.8448	14.7527	14.5621	15.0717	14.8547	0.039844	14.8495	1.61668	0.151647	0.243043	-5.5136	-0.000559646	14.8813	-0.907605	0.392574	0.560214	-9.03081	temp NS	osmo NS	613	TRUE	503	665
Q9WTQ5_S631___1	Q9WTQ5	Akap12	A-kinase anchor protein 12	DKEEELDKVKSATLSSTESTASGMQDEVRAV	15.8359	15.6916	15.6817	15.6693	15.8039	15.7816	15.6856	15.5767	16.264	16.7361	0.100235	15.965	2.84121	0.0260376	0.0723924	-3.77545	0.000586278	15.744	1.05791	0.323277	0.49356	-8.88259	temp NS	osmo NS	631	TRUE	503	665
Q3THK7_S332___1	Q3THK7	Gmps	GMP synthase [glutamine-hydrolyzing]	RTPRKRISKTLNMTTSPEEKRKIIGDTFVKI	19.7261	19.7455	19.8071	19.8414	19.4828	19.4883	18.9275	18.8557	19.7622	19.9863	0.127526	19.5006	4.90928	0.00193507	0.0206328	-1.05492	-0.00169364	19.6819	-3.09694	0.016144	0.069065	-5.9804	temp UP	osmo NS	332	FALSE	NA	NA
Q8BHC9_S60___1	Q8BHC9	Fut11	Alpha-(1,3)-fucosyltransferase 11	PPAALGAVGIARGPGSPPPGNREAVDLPVLL	13.4183	13.4735	13.6842	14.009	12.4277	13.0501	11.3322	11.933	16.3993	16.6347	0.585263	13.8652	7.89931	0.000120833	0.00928945	1.80227	-0.00553841	13.3438	-5.04145	0.00125003	0.0151991	-3.21015	temp UP	osmo DOWN	60	TRUE	53	65
P50284_S81___1	P50284	Ltbr	Tumor necrosis factor receptor superfamily member 3	RKLGTLLKRHPEGEESPPCPAPRADPHFPDL	15.4156	15.1996	15.6615	15.6855	15.091	15.1609	14.6548	14.9555	15.8649	15.9939	0.136442	15.3474	4.98867	0.00177327	0.0198134	-0.963223	-0.00273738	15.369	-4.3675	0.00284962	0.024614	-4.11402	temp UP	osmo DOWN	81	FALSE	NA	NA
P60710_S33___1	P60710	Actb;Actg1;Actc1;Acta2;Actg2;Acta1;alpha-cardiac actin	Actin, cytoplasmic 1;Actin, cytoplasmic 1, N-terminally processed;Actin, aortic smooth muscle;Actin, gamma-enteric smooth muscle;Actin, cytoplasmic 2;Actin, cytoplasmic 2, N-terminally processed;Actin, alpha cardiac muscle 1;Actin, alpha skeletal muscle	KAGFAGDDAPRAVFPSIVGRPRHQGVMVGMG	16.1943	16.0303	16.2995	16.4407	15.8674	15.9453	16.3283	16.1519	15.8261	15.9192	-0.0438538	16.075	-1.8516	0.108163	0.188397	-5.19651	-0.00231863	16.1296	-3.86931	0.0054709	0.0361493	-4.82285	temp NS	osmo DOWN	33	FALSE	NA	NA
P60710_S52___1	P60710	Actb;Actg1;Acta2;Gm17087;Actg2;Actc1;Acta1;alpha-cardiac actin	Actin, cytoplasmic 1;Actin, cytoplasmic 1, N-terminally processed;Actin, aortic smooth muscle;Actin, gamma-enteric smooth muscle;Actin, cytoplasmic 2;Actin, cytoplasmic 2, N-terminally processed;Actin, alpha cardiac muscle 1;Actin, alpha skeletal muscle	___HQGVMVGMGQKDSYVGDEAQSKRGILTL;QGVMVGIMVGMGQKDSYVGDEAQSKRGILTL;RPRHQGVMVGMGQKDSYVGDEAQSKRGILTL	16.9913	16.9406	17.4393	17.2414	16.6568	16.9543	16.4097	16.5323	18.8934	18.7079	0.271592	17.4126	4.76096	0.00228335	0.0219861	-1.22883	-0.00267391	17.0373	-3.64714	0.00740509	0.0432429	-5.14931	temp UP	osmo DOWN	52	FALSE	NA	NA
P60710_S60___1	P60710	Actb;Actg1;Acta2;Gm17087;Actg2;Actc1;Acta1;alpha-cardiac actin	Actin, cytoplasmic 1;Actin, cytoplasmic 1, N-terminally processed;Actin, aortic smooth muscle;Actin, gamma-enteric smooth muscle;Actin, cytoplasmic 2;Actin, cytoplasmic 2, N-terminally processed;Actin, alpha cardiac muscle 1;Actin, alpha skeletal muscle	VGMGQKDSYVGDEAQSKRGILTLKYPIEHGI	17.4299	17.6515	17.5847	17.5145	16.9731	17.3771	17.29	16.9718	17.7258	17.7317	0.075469	17.4668	3.00895	0.020613	0.0634279	-3.5345	-0.00187248	17.4218	-2.1266	0.0687642	0.178578	-7.47028	temp NS	osmo NS	60	FALSE	NA	NA
P60710_S232___1	P60710	Actb;Actg1	Actin, cytoplasmic 1;Actin, cytoplasmic 1, N-terminally processed;Actin, cytoplasmic 2;Actin, cytoplasmic 2, N-terminally processed	CYVALDFEQEMATAASSSSLEKSYELPDGQV	15.2851	15.02	15.3512	15.1694	15.4964	15.3772	14.9884	14.7306	16.2374	16.3076	0.164585	15.4282	4.05365	0.00525338	0.0310406	-2.10551	0.000882441	15.2832	1.10552	0.303445	0.472887	-8.83212	temp UP	osmo NS	232	FALSE	NA	NA
P60710_S233___1	P60710	Actb;Actg1	Actin, cytoplasmic 1;Actin, cytoplasmic 1, N-terminally processed;Actin, cytoplasmic 2;Actin, cytoplasmic 2, N-terminally processed	YVALDFEQEMATAASSSSLEKSYELPDGQVI	15.2676	14.9175	14.9906	15.0964	15.1294	15.2259	14.9731	14.7052	15.7628	16.0518	0.125062	15.2797	3.49692	0.0106708	0.0444005	-2.84922	0.000670689	15.1046	0.939866	0.376832	0.545465	-9.00049	temp UP	osmo NS	233	FALSE	NA	NA
P60710_S368___1	P60710	Actb;Actg1	Actin, cytoplasmic 1;Actin, cytoplasmic 1, N-terminally processed;Actin, cytoplasmic 2;Actin, cytoplasmic 2, N-terminally processed	KQMWISKQEYDESGPSIVHRKCF________;QQMWISKQEYDESGPSIVHRKCF________	16.8903	16.412	17.0545	16.8785	16.6293	16.5358	17.0788	16.5866	16.9417	17.05	0.0146077	16.8266	0.414615	0.691306	0.764202	-6.66601	-0.00191964	16.7334	-2.16381	0.0649993	0.172186	-7.41435	temp NS	osmo NS	368	FALSE	NA	NA
P60710_S239___1	P60710	Actb;Acta2;Actg2;Actg1;Actc1;Acta1;Actbl2	Actin, cytoplasmic 1;Actin, cytoplasmic 1, N-terminally processed;Actin, aortic smooth muscle;Actin, gamma-enteric smooth muscle;Actin, cytoplasmic 2;Actin, cytoplasmic 2, N-terminally processed;Actin, alpha cardiac muscle 1;Actin, alpha skeletal muscle;Beta-actin-like protein 2	ENEMATAASSSSLEKSYELPDGQVITIGNER;EQEMATAASSSSLEKSYELPDGQVITIGNER;EQEMVTAAASSSLERSYELPDGQVITIGNER	15.8651	15.7598	15.7479	15.6015	16.1911	15.9808	15.3059	15.2882	15.9464	16.1435	0.0944695	15.7181	4.14956	0.00467171	0.029773	-1.98207	0.00205624	15.8577	3.18481	0.0142168	0.0641181	-5.84591	temp UP	osmo NS	239	FALSE	NA	NA
Q9JLB2_S84___1	Q9JLB2	Mpp5	MAGUK p55 subfamily member 5	RREEEGKKQELDLNSSMRLKKLAQIPPKTGI	15.742	15.2303	16.6398	16.3768	16.0465	16.1218	15.472	15.0793	15.7592	15.9934	0.0717192	15.546	2.19242	0.065938	0.131506	-4.71492	-0.00212062	16.0262	-1.09104	0.309369	0.478715	-8.84764	temp NS	osmo NS	84	FALSE	NA	NA
Q7JJ13_S297___1	Q7JJ13	Brd2	Bromodomain-containing protein 2	ADTTTPTPTAILAPGSPASPPGSLEPKAARL	17.3163	17.0487	17.4415	17.3266	17.6517	17.287	17.4111	17.4718	16.8613	17.2373	-0.0493064	17.2244	-1.86208	0.106534	0.186499	-5.18202	0.000426451	17.3453	0.449201	0.666099	0.785196	-9.36102	temp NS	osmo NS	297	TRUE	256	347
Q7JJ13_S631___1	Q7JJ13	Brd2	Bromodomain-containing protein 2	KSQKTAPPVLPTGYDSEEEEESRPMSYDEKR	18.7913	18.6477	18.7018	18.6897	18.9162	18.8559	18.7458	18.8589	18.1863	17.8537	-0.089505	18.5139	-2.68961	0.0322477	0.0824888	-3.99469	0.000951288	18.7671	1.65358	0.139708	0.284308	-8.15325	temp NS	osmo NS	631	TRUE	455	654
Q9Z1Y4_S92___1	Q9Z1Y4	Trip6	Thyroid receptor-interacting protein 6	RLQGLPPDRGIIRPGSLDAEIDSLTSMLADL	15.8067	15.8667	15.7712	15.8275	15.7298	15.7099	15.8172	15.7261	15.7144	15.627	-0.0100005	15.7597	-0.436307	0.676252	0.752254	-6.65583	-0.000397523	15.7853	-0.718859	0.494212	0.647745	-9.19056	temp NS	osmo NS	92	FALSE	NA	NA
[truncated: 13,310 more rows]

## Sheet: Legend
Phosphosite and protein ID	Uniprot_ID	Uniprot ID
[truncated: 32 more rows]
