# Supplementary material for: Macromolecular condensation buffers intracellular water potential
Source: Nature. 2023 Oct 18;623(7988):842–52. doi: 10.1038/s41586-023-06626-z (PMC10665201; doi:10.1038/s41586-023-06626-z)
Supplement: Supplementary file 9 — Source Data Fig. 1 [file 41586_2023_6626_MOESM9_ESM.xlsx]

## Sheet: Fig1a
Concentration (mM)	BSA 27℃			BSA 37℃				Concentration (mM)	tRNA 27℃			tRNA 37℃				Concentration (mM)	mucin 27℃			mucin 37℃				Concentration (mM)	KCl 27℃		KCl 37℃
0	357	352	350	314	315	312		0	328	328	328	324	321	326		0	349	322	321	325	318	313		17.5583	355	351	341	344
0.354713	355	362	360	323	324	319		0.624295	337	337	331	332	333	332		0.0140625	364	349	347	350	347	343		8.77915	333	337	331	328
0.53207	369	359	369	327	327	329		0.936443	340	364	348	346	344	343		0.0203125	361	361	362	361	368	369		4.38957	327	326	321	323
0.798105	362	366	374	327	324	332		1.40466	355	351	355	349	350	352		0.0296875	390	383	387	382	382	386		2.19479	322	321	316	315
1.19716	367	376	372	330	348	342		2.107	391	375	364	369	367	371		0.0453125	419	419	433	413	415	423		0	318	315	308	311
1.79574	387	383	383	340	356	356		3.16049	390	382	393	393	396	400		0.06875	481	465	469	463	464	488
2.6936	412	407	406	373	370	369		4.74074	423	425	423	445	439	428		0.103125	549	549	547	549	551	570
4.0404	440	453	450	402	416	405		7.11111	475	503	483	504	499	501		0.154688	670	715	671	676	690	706
6.06061	518	521	528	475	471	477		10.6667	593	604	582	608	608	620		0.23125	878	900	887	890	904	898
7.57576	640	625	629	621	582	569		16	829	818	781	790	786	787		0.346875	1291	1295	1272	1244	1232	1245
8.33333	736	779	746	656	686	668
9.09091	1195	1404	1254	792	722	780			=

## Sheet: Fig1f
WT
Time (min)	cell1	cell2	cell3	cell4	cell5	cell6	cell7	cell8	cell9	cell10	cell11	cell12	cell13	cell14	cell15	cell16	cell17	cell18	cell19	cell20	cell21	cell22	cell23	cell24	cell25	cell26	cell27	cell28	cell29	cell30		mean	sem
0	1	1	1	1	1	1	1	1	1	1	1	1	1	1	1	1	1	1	1	1	1	1	1	1	1	1	1	1	1	1		1	0
1	0.772707	0.75814	0.865948	0.89703	0.984705	0.930153	0.86534	1.25744	1.11485	1.02034	0.945292	0.777541	0.769637	0.847376	0.889281	0.984082	0.949531	0.855763	0.936086	0.86534	1.25744	1.11561	1.02294	0.939966	0.948467	0.964577	0.861011	0.948647	0.940794	0.953591		0.941321	0.0225088
2	0.836361	0.816732	1.05031	0.899875	0.980761	0.937797	1.00594	1.25805	1.14812	0.970812	1.04918	0.844155	0.813324	1.04995	0.901773	0.984706	0.927652	0.807453	0.935072	1.00388	1.25805	1.14517	0.970738	1.05958	1.12253	0.764518	0.804564	0.95358	0.965451	0.977724		0.974794	0.0233061
3	0.849683	0.857846	1.05155	0.90972	1.02479	1.0089	1.05867	1.30595	1.12154	0.892352	0.969135	0.860096	0.871684	1.05275	0.910499	1.02998	1.03492	0.904435	1	1.05867	1.29951	1.12021	0.894622	0.979083	1.16914	0.706469	0.834705	1.03524	0.966405	0.997216		0.992525	0.0239415
4	0.818806	0.912621	1.02901	0.946539	1.05038	1.02621	1.06322	1.35872	1.12823	0.938503	1.01746	0.825571	0.936965	1.01915	0.946171	1.05244	0.999819	0.886409	1.05131	1.06215	1.35872	1.12696	0.940891	1.04317	1.21014	0.709858	0.847099	1.03226	0.950621	0.973249		1.00875	0.0254653
5	0.832462	0.89951	1.02515	0.891397	1.04354	1.05506	1.07724	1.33697	1.12595	0.972161	0.973299	0.841055	0.873309	1.01145	0.888582	1.04288	0.98704	0.94055	1.04575	1.07724	1.33697	1.12167	0.971904	1.008	1.19328	0.748077	0.80213	1.01528	0.98431	0.974235		1.00322	0.0246788
6	0.88176	0.932194	1.01383	0.970736	1.01157	1.01442	1.03421	1.29778	1.17433	0.957183	0.962752	0.868617	0.954463	1.01267	0.968924	1.0172	0.976993	0.929377	1.00889	1.03421	1.29444	1.1764	0.959619	0.968935	1.24123	0.72807	0.824724	1.0234	1.01831	0.992752		1.00833	0.0228202
mss4[ts]
Time (min)	cell1	cell2	cell3	cell4	cell5	cell6	cell7	cell8	cell9	cell10	cell11	cell12	cell13	cell14	cell15	cell16		mean	sem
0	1	1	1	1	1	1	1	1	1	1	1	1	1	1	1	1		1	0
1	0.982961	0.821927	1.05413	0.936813	0.75	0.727079	0.821261	0.994318	1.01316	1.01473	1.0201	0.826331	0.890946	1.02667	1.01786	0.713725		0.91325	0.0298127
2	0.913669	0.484284	0.847737	0.647059	0.375	0.369858	0.483436	0.658915	0.816667	0.617667	0.779547	0.866121	0.645162	0.575556	0.964286	0.494949		0.658744	0.0473239
3	0.870504	0.418957	0.702948	0.491071	0.323864	0.549254	0.632423	0.544974	0.591818	0.499851	0.58329	0.826799	0.52237	0.491489	0.809524	0.446377		0.581594	0.0383521
4	0.855879	0.367555	0.725309	0.486395	0.340909	0.516601	0.723963	0.540806	0.555172	0.441622	0.520147	0.769231	0.508266	0.495833	0.761905	0.452525		0.566382	0.0383146
5	0.845262	0.371645	0.716586	0.458333	0.3125	0.578441	0.821261	0.620417	0.540351	0.420033	0.49795	0.746456	0.582272	0.466667	0.685714	0.497778		0.572604	0.0392718
6	0.827338	0.41503	0.748971	0.540179	0.33	0.649774	0.820711	0.669266	0.540351	0.443058	0.490955	0.628205	0.690181	0.482222	0.910714	0.523977		0.606933	0.0410786
mss4[ts] 39C
Time(min)	cell1	cell2	cell3	cell4	cell5	cell6	cell7	cell8	cell9	cell10	cell11	cell12	cell13	cell14	cell15	cell16	cell17	cell18	cell19	cell20	cell21	cell22	cell23	cell24	cell25	cell26	cell27	cell28	cell29	cell30	cell31	cell32	cell33	cell34	cell35	cell36	cell37	cell38	cell39	cell40	cell41		Time(min)	mean	SEM	N
0	0.256323	0.26282	0.340775	0.387137	0.279246	0.27052	0.236285	0.277468	0.298729	0.291939	0.279246	0.242473	0.241167	0.301292	0.434383	0.372328	0.214089	0.409193	0.24073	0.237359	0.552699	0.590074	0.500791	0.246128	0.264015	0.492559	0.312099	0.316479	0.474719	0.248504	0.258303	0.250848	0.644415	0.333294	0.263514	0.234429	0.385626	0.372328	0.279246	0.279246	0.378977		0	0.330532	0.016562	41
1	0.256323	0.26282	0.340775	0.387137	0.279246	0.27052	0.236285	0.277468	0.298729	0.291939	0.279246	0.242473	0.241167	0.301292	0.434383	0.372328	0.214089	0.409193	0.24073	0.237359	0.552699	0.590074	0.500791	0.246128	0.264015	0.492559	0.312099	0.316479	0.474719	0.248504	0.258303	0.250848	0.644415	0.333294	0.263514	0.234429	0.385626	0.372328	0.279246	0.279246	0.378977		1	0.330532	0.016562	41
2	0.256323	0.26282	0.340775	0.387137	0.279246	0.27052	0.236285	0.277468	0.298729	0.291939	0.279246	0.242473	0.241167	0.301292	0.434383	0.372328	0.214089	0.409193	0.24073	0.237359	0.552699	0.590074	0.500791	0.246128	0.264015	0.492559	0.312099	0.316479	0.474719	0.248504	0.258303	0.250848	0.644415	0.333294	0.263514	0.234429	0.385626	0.372328	0.279246	0.279246	0.378977		2	0.330532	0.016562	41
3	0.256323	0.26282	0.340775	0.387137	0.279246	0.27052	0.236285	0.277468	0.298729	0.291939	0.279246	0.242473	0.241167	0.301292	0.434383	0.372328	0.214089	0.409193	0.24073	0.237359	0.552699	0.590074	0.500791	0.246128	0.264015	0.492559	0.312099	0.316479	0.474719	0.248504	0.258303	0.250848	0.644415	0.333294	0.263514	0.234429	0.385626	0.372328	0.279246	0.279246	0.378977		3	0.330532	0.016562	41
4	0.256323	0.26282	0.340775	0.387137	0.279246	0.27052	0.236285	0.277468	0.298729	0.291939	0.279246	0.242473	0.241167	0.301292	0.434383	0.372328	0.214089	0.409193	0.24073	0.237359	0.552699	0.590074	0.500791	0.246128	0.264015	0.492559	0.312099	0.316479	0.474719	0.248504	0.258303	0.250848	0.644415	0.333294	0.263514	0.234429	0.385626	0.372328	0.279246	0.279246	0.378977		4	0.330532	0.016562	41
5	0.256323	0.26282	0.340775	0.387137	0.279246	0.27052	0.236285	0.277468	0.298729	0.291939	0.279246	0.242473	0.241167	0.301292	0.434383	0.372328	0.214089	0.409193	0.24073	0.237359	0.552699	0.590074	0.500791	0.246128	0.264015	0.492559	0.312099	0.316479	0.474719	0.248504	0.258303	0.250848	0.644415	0.333294	0.263514	0.234429	0.385626	0.372328	0.279246	0.279246	0.378977		5	0.330532	0.016562	41
6	0.256323	0.26282	0.340775	0.387137	0.279246	0.27052	0.236285	0.277468	0.298729	0.291939	0.279246	0.242473	0.241167	0.301292	0.434383	0.372328	0.214089	0.409193	0.24073	0.237359	0.552699	0.590074	0.500791	0.246128	0.264015	0.492559	0.312099	0.316479	0.474719	0.248504	0.258303	0.250848	0.644415	0.333294	0.263514	0.234429	0.385626	0.372328	0.279246	0.279246	0.378977		6	0.330532	0.016562	41
7	0.256323	0.26282	0.340775	0.387137	0.279246	0.27052	0.236285	0.277468	0.298729	0.291939	0.279246	0.242473	0.241167	0.301292	0.434383	0.372328	0.214089	0.409193	0.24073	0.237359	0.552699	0.590074	0.500791	0.246128	0.264015	0.492559	0.312099	0.316479	0.474719	0.248504	0.258303	0.250848	0.644415	0.333294	0.263514	0.234429	0.385626	0.372328	0.279246	0.279246	0.378977		7	0.330532	0.016562	41
8	0.256323	0.26282	0.340775	0.387137	0.279246	0.27052	0.236285	0.277468	0.298729	0.291939	0.279246	0.242473	0.241167	0.301292	0.434383	0.372328	0.214089	0.409193	0.24073	0.237359	0.552699	0.590074	0.500791	0.246128	0.264015	0.492559	0.312099	0.316479	0.474719	0.248504	0.258303	0.250848	0.644415	0.333294	0.263514	0.234429	0.385626	0.372328	0.279246	0.279246	0.378977		8	0.330532	0.016562	41

## Sheet: Fig1g
Time [ min]	Ctrl																				mean	n	sem		Time [ min]	"+100 mOsm/L"																		mean	n	sem			Time [ min]
0	1	1	1	1	1	1	1	1	1	1	1	1	1	1	1	1	1	1	1	1	1	20	0		0	1.06347	1.09049	0.929155	1.14796	0.901923	1.43333	0.980769	1.06575	0.974249	0.840426	0.988915	1.03178	0.949339	1.02118	0.827189	1.24171	1.13636	0.961102	1.03251	18	0.0343411			0
0.1	0.973109	1.01923	1.08815	0.902913	0.948473	1.01783	0.973938	0.951827	1.12805	1.0533	0.948097	0.995475	1.04016	0.991453	1.02505	0.944785	2.15411	1.00234	0.992218	0.963636	1.05571	20	0.0590022		0.0833	1.03096	1.06729	0.8297	1.01531	0.932692	1.18461	1.02448	1.05199	1.0887	0.945479	0.985748	1.08686	0.995595	0.988235	0.864055	1.1345	1.03828	1.01134	1.01532	18	0.0205578			0.1
0.2167	1.09916	1.01399	1.09827	1.00485	0.979008	1.0208	1.05212	1.02326	1.0686	1.09168	0.904844	1.07014	1.12048	1.01709	0.906054	0.993865	1.06141	1.01402	0.998054	0.954545	1.02461	20	0.0134281		0.1833	1.03096	1.06265	0.90327	1.09694	1.32308	1.04615	1.06294	1.02294	1.13734	0.958777	1.02059	1.09322	1.00881	1.03294	0.853687	1.05848	1.06699	0.946515	1.04035	18	0.0234551			0.2167
0.3333	1.11597	1.03496	1.03613	0.898058	1.01145	1.01337	0.991313	0.9701	1.01067	1.08316	0.942907	0.9819	1.77309	1.02137	0.916493	0.960123	0.982619	1.04206	0.963035	0.929545	1.03392	20	0.0407286		0.2667	1.0418	1.07193	0.93733	1.13265	1.00961	0.876923	1.06993	1.08868	1.21459	1.56649	1.01425	0.997881	1.06388	1.05647	0.843318	1.13158	1.0311	0.988655	1.06317	18	0.0362456			0.3333
0.4333	1.74286	0.987762	1.08815	1.04369	1.03053	1.00297	1.16699	0.998339	0.928354	1.15139	0.934256	1.06109	1.67068	1.18376	0.943633	0.91411	1.14832	1.04906	0.939689	0.920455	1.0953	20	0.0506133		0.3833	1.11919	1.03944	0.850136	1.06803	0.986538	1.11282	1.00874	0.95107	1.90558	1.23537	1.11877	1.12712	0.984581	0.992941	0.908986	1.09259	1.03588	1.00486	1.0857	18	0.0527113			0.4333
0.5333	1.21681	1.01049	1.03035	1.67961	0.944656	1.06835	0.946911	0.981728	1.01829	1.15778	0.955017	0.934389	1.249	0.982906	1.02296	0.940184	0.974508	1.01168	1	1.05909	1.05924	20	0.0381428		0.45	1.02322	1.18562	0.877384	1.09014	0.917308	1.04615	0.93007	1.10245	1.18741	1.41755	1.019	1.00636	1	0.967059	0.841014	1.06823	1.06938	0.930308	1.0377	18	0.0316992			0.5333
0.65	1.07731	0.984266	1.03324	1.0267	1.02099	0.967311	1.08012	0.981728	1.62957	1.04691	0.958478	1.02036	1.07631	1.04273	0.922756	0.973926	1.073	1.0514	1.01556	1	1.04913	20	0.0320867		0.5667	1.06656	1.13225	0.940054	1.11905	0.859615	1.03077	0.891608	1.05963	1.01717	1.27793	1.02455	0.974576	0.898678	0.922353	0.861751	1.01949	1.04306	0.922204	1.00341	18	0.0254321			0.65
0.75	0.994958	0.979021	1.05491	1.04612	0.992366	0.994056	1.06757	0.98505	0.983232	1.15352	0.918685	1.1267	1.11647	1.08974	0.908142	0.970859	2.48552	1.04673	0.929961	0.975	1.09093	20	0.0749915		0.65	0.996904	1.13921	0.942779	1.05952	0.919231	0.994872	0.86014	1.11468	0.964235	1.5266	1.14489	0.972458	1.09031	0.976471	0.826037	1.04971	0.95933	0.863857	1.02229	18	0.0369814			0.75
0.85	1.04706	0.998252	1.07804	1.01699	1.03817	1.06092	1.14382	0.990033	0.95122	1.06397	0.984429	1.13575	1.06225	1.13889	1.01879	0.929448	1.19931	0.988318	0.931907	0.890909	1.03342	20	0.0179355		0.75	1.09443	1.07889	0.905995	1.12755	1.08654	0.905128	0.956294	1.12232	1.02146	1.5133	1.21932	0.989407	0.918502	1.10353	0.804147	0.97076	1.08373	0.923825	1.04584	18	0.0369296			0.85
0.95	1.04034	0.942308	1.05058	1.04369	1.03053	1.00594	1.19209	0.958472	0.876524	1.03838	0.949827	1.08145	1.05221	1.09615	0.949896	0.984663	1.09618	1.03505	0.972763	0.968182	1.01826	20	0.0158248		0.8167	0.993808	1.13457	0.862398	1.13095	1.01538	1.32051	0.83042	1.09786	1.0515	1.28191	1.24545	1.00636	1.38106	1.00706	0.917051	1.02729	1.08612	0.967585	1.07541	18	0.0360167			0.95
1.05	1.05714	1.02622	1.06792	1.87864	1.05534	0.995542	1.16216	0.966777	0.990854	1.07889	0.923875	1.09276	1.19679	1.03846	0.985386	2.05061	1.07879	1.08878	0.990272	1.01591	1.13706	20	0.0651863		0.9167	1.03406	1.05801	0.851499	1.12415	0.925	1.01026	0.949301	1.06422	1.18741	1.28457	1.89232	1.06144	1	1.05882	1.15783	0.983431	0.992823	0.940032	1.08751	18	0.053167			1.05
1.15	1.05042	0.956294	1.03757	1.04369	0.980916	0.989599	1.08398	0.945183	1.54878	1.09808	0.908304	1.09729	1.38353	1.03205	0.93737	1.05368	0.993048	0.983645	1.00778	1.05455	1.05929	20	0.0338314		1	1.00155	1.09745	0.907357	1.12075	0.992308	1.08718	0.905594	1.01376	2.36481	0.957447	1.17815	1.10805	0.944934	1.05882	1.25	1.04094	1.05024	0.917342	1.11093	18	0.0770342			1.15
1.2667	1.11933	1.04196	1.00867	0.910194	0.914122	0.968796	1.10907	0.951827	0.977134	1.07249	0.944637	1.11086	1.5502	1.06197	0.962422	0.941718	1.00811	1.04206	1.01556	0.977273	1.03442	20	0.0306983		1.1	1.09443	1.02552	0.985014	1.2449	0.930769	1.02821	0.931818	1.06728	1.05865	0.954787	1.03484	0.993644	0.88326	1.04471	0.926267	1.07407	1.35646	1.04862	1.03796	18	0.0268932			1.2667
1.3667	1.73613	0.961538	1.01445	1.07767	1.04962	1.06686	1.26351	0.968439	0.894817	1.09808	0.939446	1.09729	1.26506	1.16453	0.931106	0.90184	1.2781	1.02804	0.968872	0.979545	1.08425	20	0.0432273		1.1833	1.0356	1.12065	0.840599	1.2432	1.04808	1.0641	1.01049	1.08563	1.15737	0.974734	1.04355	1.08475	1	1.03765	0.908986	1.17154	1.5	1.23177	1.08659	18	0.034137			1.3667
1.45	1.1042	1.06469	0.966763	0.895631	0.84542	0.950966	0.954633	0.935216	1.01829	1.10448	0.875433	0.963801	0.98996	0.965812	0.987474	0.992331	0.904983	1.04439	1.01167	1.15	0.986307	20	0.0176994		1.2667	1.26006	1.18329	1.00954	2.05782	1.25	1.40256	1.35839	1.4159	1.27039	1.01064	1.14885	1.14619	1.38546	1.12471	1.1394	1.46784	1.25598	1.15721	1.28024	18	0.0554878			1.45
1.5667	0.996639	1.05594	1.05347	1.75485	1.00763	0.997028	1.17857	0.98505	1.49238	1.07249	0.929066	1.08145	1.09639	1.0812	0.993737	0.918712	1.04751	0.976636	0.994163	1.03636	1.08746	20	0.0441597		1.35	1.84984	1.36659	0.926431	2.55442	1.38269	1.59744	1.78496	1.47095	1.48927	1.08245	1.98496	1.82839	2.337	1.34824	1.5553	1.77973	1.3756	1.34198	1.61424	18	0.0959002			1.5667
1.6667	0.934454	1.01399	1.03757	0.934466	0.874046	0.94948	0.985521	0.953488	0.967988	1.08955	0.896194	0.986425	1.01606	0.92735	1.04175	0.95092	0.873696	0.985981	1.00778	0.997727	0.971222	20	0.0126004		1.45	2.2678	1.75638	2.06403	2.87925	1.94423	3.13846	3.03322	1.81193	2.02003	1.43617	2.01188	2.01907	3.11674	1.62118	1.98272	2.17641	2.71292	1.70989	2.20568	18	0.126312			1.6667
1.7667	0.884034	1.0507	0.946532	0.856796	0.864504	0.965825	0.918919	0.920266	1.00152	1.00426	0.949827	0.902715	1.04819	0.903846	0.979123	1.00767	0.86095	0.997664	0.928016	1.15682	0.957409	20	0.0169164		1.5333	2.24303	2.20418	2.14578	2.83163	2.62308	3.05385	2.59266	2.86391	2.34335	1.70346	1.99604	1.56144	3.08811	2.01647	2.22926	2.13353	3.09569	1.82658	2.364	18	0.113017			1.7667
1.8667	1.02857	1.02448	0.998555	0.953883	0.961832	1.04755	1.15541	0.936877	0.984756	1.04264	0.99481	1.10634	1.48394	1.07051	1.11691	0.980061	1.03129	0.992991	0.990272	1.05455	1.04781	20	0.0261773		1.6333	2.00774	2.72622	1.44959	2.78061	2.61346	3.05641	2.5979	1.98012	2.06152	1.61436	1.98337	1.73517	2.663	2.01882	2.34332	2.1501	2.08852	1.96272	2.21294	18	0.103631			1.8667
1.9833	1.03025	0.95979	1.07804	0.927184	1.06679	1.02229	1.12066	0.976744	1.14939	1.1194	0.991349	1.07014	1.06426	1.02991	1.01253	0.984663	1.10892	1.01402	1.18483	1.31136	1.06113	20	0.0198286		1.7167	1.81579	2.59629	1.35286	2.51701	2.34808	2.68205	2.13636	1.61774	2.03147	1.55851	1.93824	1.50424	2.12114	2.21177	2.3871	2.0117	1.88278	1.87682	2.03277	18	0.090229			1.9833
2.0667	1.12773	1.06993	1.0289	2.02427	0.979008	1.09955	1.24614	0.913621	0.974085	1.14712	1.12976	1.11991	1.06426	1.12393	0.958246	1.7362	1.08343	1.00467	0.990272	1.12273	1.14719	20	0.059718		1.8167	1.63313	2.4478	1.35695	2.31633	1.77308	1.97949	1.71853	1.28899	1.90701	1.42952	1.91053	1.40042	1.92731	1.82588	2.14516	1.5575	1.51914	1.50891	1.75809	18	0.0779326			2.0667
2.1833	1.73613	1.0979	1.0448	1.09952	0.927481	1.11144	1.32529	0.878738	1.00457	1.19616	0.99481	1.1086	1.13655	1.07265	0.97286	1.01687	1.07184	0.995327	0.941634	1.02045	1.08768	20	0.040785		1.9	1.63932	2.2297	1.26703	2.30612	1.62885	1.67949	1.50699	1.20336	1.86695	1.41755	1.53761	1.32839	1.82379	1.81647	2.00115	1.45224	1.45694	1.47812	1.64667	18	0.0731792			2.1833
2.2667	1.06555	1.07692	1.08526	0.992718	0.929389	1.05646	1.15637	0.92691	0.960366	1.12367	0.927336	1.10407	1.12048	1.06838	0.989562	0.943252	1.04519	0.995327	1.02529	1.06364	1.03281	20	0.0159132		2	1.60062	1.96288	1.40463	1.9932	1.61346	1.41538	1.34091	1.37156	1.74964	1.34309	1.23991	1.22034	1.51762	1.63765	1.64631	1.36745	1.33732	1.34036	1.50568	18	0.053656			2.2667
2.3667	0.989916	1.01573	0.992775	0.895631	1.03435	1.0312	1.13224	0.880399	1.46646	1.10234	0.897924	1.02489	1.05422	1.07051	0.983299	0.90184	1.04867	0.997664	0.949416	1.12045	1.0295	20	0.0282939		2.0833	1.56656	1.67517	1.20572	2.04592	1.46154	1.54103	1.35839	1.21865	1.39914	1.14761	1.13777	1.48305	1.23348	1.64471	1.53456	1.47076	1.23445	1.15559	1.41745	18	0.0556736			2.3667
2.4667	0.947899	1.08392	1.06503	0.915049	0.975191	0.973254	1.12066	0.958472	0.998476	1.10234	0.910035	1.13122	1.14257	1.07692	1.00626	0.998466	0.966396	1.05374	0.98249	1.01818	1.02133	20	0.0159313		2.2	1.55728	1.39211	1.14033	1.97959	1.55577	1.47692	1.32343	1.07034	1.27325	1.10771	1.11797	1.44068	1.11454	1.56	1.42742	1.43762	1.03349	1.26904	1.34875	18	0.0562738			2.4667
2.5833	0.92437	1.09615	1.00144	1.14563	0.896947	0.947994	1.07046	0.901993	0.992378	1.07249	0.923875	1.12217	1.36747	1.04701	0.995825	0.92638	1.80069	1.01869	1.00584	1.01818	1.0638	20	0.0456878		2.2667	1.47833	1.38051	1.16621	1.95068	1.43077	1.43333	1.3514	0.974006	1.28469	1.08644	1.09264	1.3517	1.16079	1.31059	1.4424	1.36647	1.09091	1.11831	1.3039	18	0.0522536			2.5833
2.6833	1.02017	1.02273	1.05491	1.00971	0.874046	1.00297	1.11486	0.961794	1.01677	1.14925	0.910035	1.25792	1.36546	1.05342	1.02714	0.953988	0.995365	0.981308	1	1.00909	1.03905	20	0.0251816		2.3833	1.53406	1.37123	1.11172	1.87585	1.525	1.36154	1.13986	1.26605	1.3133	1.17021	1.10451	1.40254	1.22026	1.48706	1.20622	1.30799	1.22967	1.15397	1.32117	18	0.0458144			2.6833
2.7833	0.981513	1.05944	1.01301	0.944175	0.881679	0.950966	1.11293	0.943522	1.00152	1.09382	0.949827	1.0724	1.01807	1.0641	0.983299	0.957055	0.99073	0.992991	0.964981	1.00909	0.999256	20	0.0129841		2.4667	1.43963	1.32483	1.09264	1.83503	1.45	1.41026	1.23951	0.993884	1.24034	1.07181	1.08393	1.20551	1.30837	1.45647	1.14055	1.31969	1.07177	1.21718	1.2723	18	0.0474218			2.7833
2.8833	1.08403	1.10839	1.00578	0.934466	0.923664	1.03566	1.10039	0.965116	0.922256	1.10234	0.965398	1.09955	1.06627	1.06624	0.960334	0.946319	0.975666	1.01168	1.01751	1.11136	1.02012	20	0.0151944		2.5667	1.36842	1.2529	1.08038	1.65986	1.46154	1.39231	1.19406	1.05352	1.02432	0.945479	1.09422	1.33051	1.15639	1.34353	1.09677	1.38304	0.92823	1.17666	1.21901	18	0.0458134			2.8833
3	1.0084	1.06119	1.0159	0.910194	0.908397	0.988113	1.10232	0.933555	0.996951	1.08102	0.946367	1.01131	0.957831	1.02137	1.00626	0.944785	0.952491	1.06308	0.988327	0.975	0.993643	20	0.0122087		2.65	1.4226	1.2529	1.15804	1.68027	1.33654	1.67949	1.16958	1.20336	1.18026	1.06915	1.11322	1.40466	1.46035	1.19529	1.07143	1.19981	1.01435	1.10697	1.26213	18	0.0464128			3
3.1	1.08908	1.01573	1.0289	1.13107	0.853053	0.977712	1.25579	0.960133	1.27744	1.10874	1.02768	1.06787	1.3755	1.16453	0.876827	0.886503	1.12051	1.02804	0.916342	0.918182	1.05398	20	0.0314693		2.75	1.44272	1.16473	1.15259	1.63435	1.33846	1.44359	1.08392	1.07798	1.13162	1.0492	1.0958	1.32839	1.29736	1.23529	1.06106	1.17154	1.00957	1.10535	1.21242	18	0.039852			3.1
3.2	1.56807	1.04371	0.978324	0.985437	0.883588	1.00446	1.13321	0.961794	0.964939	1.10661	0.967128	0.986425	1.27309	1.10684	1.00626	0.970859	1.8482	1.03738	1.07393	1.03182	1.0966	20	0.0512858		2.8167	1.39319	1.23666	1.3079	1.59694	1.375	1.38974	1.05769	1.24006	1.15594	1.05452	1.0578	1.31568	1.19383	1.33412	0.90553	1.17641	0.925837	0.990276	1.20595	18	0.0434188			3.2
3.3	1.00336	1.06294	1.09249	1.01699	0.898855	1.04903	1.22201	0.936877	0.972561	1.20043	0.963668	1.09276	1.26506	1.1282	0.985386	0.940184	1.02781	0.992991	1.01167	1.02045	1.04419	20	0.0219079		2.9333	1.39319	1.14849	1.20572	1.56122	1.38269	1.34103	0.994755	1.11927	1.14306	1.0891	1.09184	1.22034	1.25771	1.28	0.881336	1.19883	0.930622	1.14911	1.18824	18	0.0397704			3.3
3.4167	1.00168	1.03147	0.979769	0.902913	0.956107	0.968796	1.15348	0.916944	1.17988	1.11514	0.913495	0.99095	0.985944	1.06624	0.974948	1.8819	0.973349	1.0514	1.03113	1.27045	1.0673	20	0.0477716		3	1.30805	1.21578	1.15395	1.5102	1.23077	1.31026	1.05769	1.1682	1.02432	1.01197	1.11085	1.20763	1.24229	1.34353	0.866359	1.22027	0.940191	1.07131	1.16631	18	0.0368982			3.4167
3.5	1.03866	1.1014	1.06358	1.80825	0.916031	1.04606	1.28668	0.980066	0.919207	1.20256	0.908304	1.08145	1.04618	1.16026	1.10856	1.30982	1.04519	1.04906	0.98249	1.12727	1.10905	20	0.0441925		3.1	1.27245	1.29698	1.19482	1.43537	1.29808	1.47179	0.938811	1.00612	1.11016	0.994681	1.10926	1.22034	1.25551	1.34353	0.90553	1.18616	1.00957	0.980551	1.16832	18	0.040228			3.5
3.6167	0.952941	1.06643	1.02312	1.01456	0.937023	0.989599	1.18243	0.950166	0.958841	1.15778	0.903114	1.14706	1.04016	1.09615	1.01253	0.980061	1.07068	1.0257	1.01362	1.02727	1.02746	20	0.0168376		3.1833	1.2291	1.06961	1.14305	1.44388	1.30577	1.35385	1.04895	1.08716	1.05723	0.961436	1.11164	1.45339	1.25771	1.32941	0.91129	1.32554	1.01914	1.11345	1.17898	18	0.0384216			3.6167
3.7167	0.927731	1.08566	0.988439	0.902913	0.877863	0.934621	1.06178	0.953488	1.05183	1.16844	0.903114	0.963801	0.981928	1.02137	1.03131	0.940184	1.60603	1.04439	1.01946	1.00227	1.02333	20	0.0345316		3.2833	1.24149	1.31554	1.18392	1.32143	1.30577	1.38205	0.863636	1.19878	1.15021	1.03191	1.10451	1.23517	1.2511	1.27529	0.774194	1.18518	1.10766	0.975689	1.16131	18	0.0383627			3.7167
3.8167	0.92437	1.06294	0.991329	0.849515	0.917939	0.983655	1.10328	0.978405	1.21037	1.15565	0.927336	1.00452	0.97992	0.99359	1.03967	0.937117	0.902665	1.03972	1.01556	1.01591	1.00167	20	0.019316		3.3667	1.1548	1.19722	1.28338	1.36905	1.26538	1.38718	1.00874	1.17431	1.00572	1.04388	1.09105	1.25424	1.31057	1.28706	0.828341	1.10721	0.964115	1.02431	1.15314	18	0.036362			3.8167
3.9167	1.07563	1.06469	0.985549	0.968447	0.971374	1.01635	1.14672	0.908638	0.977134	1.12793	0.910035	0.952489	1.00602	1.13461	0.997912	0.953988	1.00695	1.03271	1.01167	1.06136	1.01551	20	0.0153722		3.4667	1.27864	1.23666	1.19891	1.2415	1.35	1.21538	0.870629	1.06728	1.10014	0.968085	1.05067	1.3983	1.30176	1.18823	0.817972	1.17641	0.992823	1.11183	1.14251	18	0.0375593			3.9167
4.0167	1.59328	1.13112	1.01445	1.0801	0.919847	1.08469	1.24807	0.976744	0.980183	1.12793	0.941176	1.11991	1.24096	1.0406	1.0501	0.929448	1.01275	0.992991	0.984436	1.00455	1.07367	20	0.0342286		3.55	1.13622	1.38979	1.16485	1.22619	1.25385	1.38718	0.931818	0.91896	1.07153	0.950798	1.12431	1.33898	1.12555	1.33177	0.870968	1.18226	0.930622	1.12318	1.1366	18	0.0392786			4.0167
4.1333	1.0437	1.11014	0.973988	0.961165	0.828244	1.15007	1.22297	0.895349	1.21037	1.09808	0.930796	0.961538	1.33133	0.99359	1.01461	0.91411	0.923523	1.02804	1.04864	1.22273	1.04315	20	0.0293723		3.6667	1.05108	1.10905	1.12398	1.29082	1.32115	1.29487	1.00874	1.11009	1.0329	0.974734	1.14173	1.28602	1.10132	1.30588	0.862903	1.2924	1.00239	1.06969	1.13221	18	0.0322726			4.1333
4.2333	1.04202	1.06818	1.0578	0.98301	0.958015	1.15007	1.32722	0.923588	0.925305	1.22815	0.951557	1.13348	1.12249	1.11966	0.997912	0.920245	1.30243	1.07243	1.09533	0.984091	1.06815	20	0.0268469		3.75	1.17028	1.26914	1.20981	1.2517	1.225	1.48205	0.821678	1.08563	1.12875	0.954787	1.13223	1.21186	1.22247	1.24	0.81106	1.19981	0.988038	1.02269	1.13483	18	0.0391103			4.2333
4.3167	0.939496	1.07517	1.00578	0.868932	0.881679	1.57504	1.12838	0.833887	1.03049	1.15992	0.8391	1.01357	0.949799	0.893162	1.05637	0.978528	0.852839	1.01168	1.04864	1.10227	1.01224	20	0.0368867		3.8333	1.15635	1.24594	1.17439	1.22789	1.25577	1.37692	0.912587	1.15291	1.09299	1.04122	1.07918	1.39619	1.29736	1.24235	0.834101	1.20858	0.990431	1.01134	1.1498	18	0.0358747			4.3167
4.4333	1.01177	1.08916	0.991329	0.990291	0.916031	2.16047	1.22201	0.961794	1.16159	1.03838	0.946367	1.19005	1.01205	1.04273	1.10021	0.946319	0.938586	1.06776	0.978599	1.02727	1.08964	20	0.0594513		3.9167	1.08204	1.15081	1.18392	1.29762	1.20577	1.42308	0.891608	1.04893	1.00286	0.978723	1.14727	1.27119	1.06167	1.30588	0.85023	1.15595	0.95933	0.946515	1.10908	18	0.0369383			4.4333
4.5333	1.00504	1.04196	0.998555	0.92233	0.854962	1.80683	1.14189	0.901993	1.01677	1.09595	0.913495	1.03167	0.991968	0.935897	1.03758	0.949387	0.852839	1.05608	0.992218	1.05682	1.03021	20	0.0442937		4.0167	1.04334	1.09049	1.10218	1.28401	1.33462	1.3718	1.01923	0.941896	1.01431	0.992021	1.14489	1.42161	1.11234	1.28235	0.897465	1.11598	1.04306	1.12318	1.12971	18	0.0354535			4.5333
4.65	1.49076	1.07867	1	1.01456	0.971374	1.29272	1.40637	0.935216	0.984756	1.23454	0.955017	1.15385	1.15462	1.09829	0.979123	0.993865	1.01275	0.985981	0.94358	0.993182	1.08396	20	0.0355652		4.1	1.06811	1.16937	1.13897	1.21599	1.25385	1.45897	1.10839	1.08868	1.04149	1.09441	1.09422	1.29237	1.27974	1.13412	0.790323	1.04581	1.01914	1.02755	1.12897	18	0.0334805			4.65
4.7333	1.12605	1.10489	1.01301	1.0267	0.923664	0.958395	1.5251	0.945183	1.14177	1.18763	1.00865	1.19231	1.22088	1.15385	0.983299	1.47393	1.25029	0.976636	0.968872	0.943182	1.10621	20	0.0378893		4.2167	1.16873	1.18329	1.14305	1.29252	1.24808	1.30256	1.04371	1.06422	1.02289	1.04654	1.09818	1.34746	1.12555	1.17412	0.814516	1.09942	0.947368	1.03242	1.1197	18	0.0311309			4.7333
4.85	0.905882	1.08217	0.99711	1.46602	0.843511	0.940565	1.2249	0.978405	0.992378	1.11087	0.944637	1.03167	1.49197	0.961538	1.01253	1.70245	0.930475	1.02103	1.02724	1.03636	1.08509	20	0.049416		4.2833	1.01393	1.07889	0.86376	1.27721	1.275	1.32051	1.50524	0.896024	0.978541	0.906915	1.04513	1.41737	1.1696	1.24941	0.847926	1.33138	0.954545	1.12156	1.12516	18	0.0474992			4.85
4.9333	0.870588	1.07692	0.936416	0.927184	0.887405	0.943536	1.18243	0.918605	1.05031	1.10234	0.920415	1.06109	1.28514	0.959402	1.02505	1.03988	0.856315	1.07009	1.07198	1.04318	1.01141	20	0.0243885		4.4	1.00464	1.08121	0.899183	1.33163	1.27308	1.50256	1.36713	0.833333	0.944206	0.909574	1.06967	1.61441	1.1696	1.12706	0.93318	1.28947	0.921053	1.0859	1.13094	18	0.0526512			4.9333
																									4.4833	1.02012	1.22274	1.02452	1.17857	1.20769	1.4359	1.0472	1.11315	1.05723	1.02261	1.09659	1.16314	1.17181	1.09412	0.701613	1.08285	1.06459	1.00972	1.09523	18	0.033612
																									4.5833	1.08669	1.20186	1.09673	1.28912	1.25769	1.48205	1.08916	1.17737	0.964235	1.07447	1.13777	1.27754	1.23788	1.14118	0.761521	1.09747	0.995215	0.990276	1.13101	18	0.0368836
																									4.65	1.12848	1.33411	0.930518	1.34524	1.35577	1.52308	1.16958	0.937309	1.12589	1.02527	1.13539	1.36864	1.22907	1.22353	0.827189	1.23684	0.961722	0.946515	1.15579	18	0.0447073
																									4.7667	1.09752	1.15545	1.05313	1.14966	1.29038	1.38461	1.11713	0.940367	1.03577	1.01729	1.09184	1.33898	1.15859	1.14118	0.895161	1.21637	1.00957	1.08428	1.12096	18	0.030253
																									4.85	1.02941	1.17169	0.914169	1.23129	1.39231	1.51795	1.09615	0.87156	1.02003	0.988032	1.0958	1.36229	1.14317	1.08706	0.889401	1.15595	0.966507	1.18477	1.11764	18	0.0416522
																									4.95	1.08359	1.09281	1.04768	1.19048	1.23269	1.53333	0.872378	1.0948	1.04149	1.03856	1.09976	1.14619	1.06608	1.20706	0.751152	1.02339	1.16268	0.995138	1.09329	18	0.0375773
[truncated: 81 more columns]

## Sheet: Fig1h
left panel
	350 mOsm/L			300 mOsm/L			250 mOsm/L			200 mOsm/L			150 mOsm/L
37°C	99.945	99.9982	100.057	100.133	100.092	101.559	101.45	100.158	101.061	101.066	101.21	100.88	100.693	100.661	101.053
0°C	0.996625	1.98803	1.55714	1.5525	1.45974	2.27488	3.01412	3.50055	3.95595	12.2483	16.2548	11.2064	44.6909	42.42	38.3803
right panel
	0% D20			10% D20			20% D20			30% D20			40% D20			50% D20
37°C	102.406	100.405	97.1887	99.0444	100.891	95.6554	102.642	97.9332	98.0327	99.7375	100.907	101.964	99.0272	101.832	102.096	101.127	98.7572	100.191
47°C	35.1298	34.6861	43.2101	48.3088	43.299	49.5206	62.585	66.7436	70.4146	74.7787	68.1531	66.337	77.9228	77.1384	79.9684	81.918	78.8645	76.9415
