# Supplementary material for: Macromolecular condensation buffers intracellular water potential
Source: Nature. 2023 Oct 18;623(7988):842–52. doi: 10.1038/s41586-023-06626-z (PMC10665201; doi:10.1038/s41586-023-06626-z)
Supplement: Supplementary file 10 — Source Data Fig. 3 [file 41586_2023_6626_MOESM10_ESM.xlsx]

## Sheet: Fig.3b
	Osmolarity	173mOsm (-184mOsm)	200mOsm (-157mOsm)	237mOsm (-120mOsm)	357mOsm (isosmotic)	362mOsm (+5mOsm)	367mOsm (+10mOsm)	379mOsm (+22mOsm)
	indivudual datapoints	-0.700836	-0.0709755	-0.00546643	-0.0107597	1.83104	0.556028	2.43486
		-0.173678	-0.0527655	-0.246244	-0.115864	0.679154	0.694192	-0.17845
		0.0996939	-0.266794	0.00839999	0.120886	0.990768	0.209038	3.63697
		-0.283128	-0.171191	0.00513024	-0.110581	-0.00166185	0.739044	2.97583
		-2.05037	-2.10157	-0.0505556	-0.171744	1.25989	1.70706	2.2615
		-0.339118	0.090817	-0.168239	0.126379	1.32493	1.16312	2.73514
		-0.224259	-0.519696	-0.0632649	-0.201641	2.37298	2.31637	2.09689
		0.206114	-0.201458	-0.0981049	0.164234	1.80449	1.97207	0.664862
		-2.72174	-0.185002	-0.0424665	-0.0253286	1.53771	2.99771	1.24503
		-0.0311656	0.145406	-0.130638	0.0432089	1.21395	1.8574	1.96833
		-0.0102581	-0.38867	-0.420839	0.0600403	0.0256267	1.87295	1.57041
		-0.0841811	-0.154068	-0.396895	0.0437089	0.981537	2.58687	2.62441
		-0.0104317	-0.480709	-0.200883	-0.0293468	0.849695	2.34874	0.465321
		-0.0626135	-0.0187296	-0.0683667	0.00517611	0.186779	1.79472	1.30857
		-0.407687	-0.148148	-0.0648445	0.127446	0.0487074	0.244244	1.75082
		-0.0483991	-0.0356523	-0.0452123	-0.0415716	1.03573	1.41832	1.67398
		-0.131578	0.0207586	-1.43087	-0.0473685	-0.0631905	0.0354526	1.98026
		-0.304649	-0.537811	0.00449538	0.0328774	-0.0404349	1.19654	1.28877
		-0.294616	-1.70707	-0.033833	-0.0443619	1.08549	1.29099	2.6505
		-0.738751	0.0264722	-0.112939	-0.0554799	1.08128	1.79413	2.93692
		0.300695	-0.0807044	-0.0186249	-0.0847701	-0.173299	0.53132	1.00607
		0.120112	-0.0205155	-0.116798	-0.0527437	-0.170829	2.97669	1.82722
		-0.181242	0.0593275	-0.233474	0.165371	1.43636	3.04126	0.504443
				0.0241383	-0.00637265	1.37493	0.268038	3.4038
				-0.255957		1.49474	2.76283	2.00226
				-0.818026		1.72313		0.740329
				-0.520763		2.08323		3.10386
				-0.804774		0.428563		0.85385
				-0.277345		0.0657024
						0.695165
						1.01707
						2.34312
	mean	-0.35096	-0.295598	-0.227009	-0.00452519	0.953823	1.535	1.84046
	N	23	23	29	24	32	25	28
	SEM	0.14514	0.113634	0.0595179	0.0202162	0.133395	0.190863	0.183849

## Sheet: Fig. 3d
temperature (°C)	37		27		17		7		37		27		17		7		37		27		17		7		37		27		17		7		37		27		17		7
Osmolarity (mOsm/L)	325								425								162.5								375								244
	ROI	granulosity	ROI	granulosity	ROI	granulosity	ROI	granulosity	ROI	granulosity	ROI	granulosity	ROI	granulosity	ROI	granulosity	ROI	granulosity	ROI	granulosity	ROI	granulosity	ROI	granulosity	ROI	granulosity	ROI	granulosity	ROI	granulosity	ROI	granulosity	ROI	granulosity	ROI	granulosity	ROI	granulosity	ROI	granulosity
	Roi 0	0.07078	Roi 0	0.07172	Roi 0	0.08546	Roi 0	0.1276	Roi 0	0.1299	Roi 0	0.1377	Roi 0	0.2077	Roi 0	0.2868	Roi 0	0.0727	Roi 0	0.07295	Roi 0	0.07561	Roi 0	0.0936	Roi 0	0.1249	Roi 0	0.1755	Roi 0	0.294	Roi 0	0.4949	Roi 0	0.07304	Roi 0	0.09799	Roi 0	0.1151	Roi 0	0.1487
	Roi 1	0.05594	Roi 1	0.06327	Roi 1	0.06731	Roi 1	0.1287	Roi 0	0.2076	Roi 1	0.1792	Roi 1	0.2247	Roi 1	0.2614	Roi 1	0.0544	Roi 1	0.06213	Roi 1	0.06691	Roi 1	0.08021	Roi 0	0.1213	Roi 0	0.1465	Roi 0	0.2282	Roi 0	0.2117	Roi 1	0.08662	Roi 1	0.08805	Roi 1	0.07867	Roi 1	0.08992
	Roi 2	0.05847	Roi 2	0.06638	Roi 2	0.06939	Roi 0	0.2042	Roi 0	0.1654	Roi 0	0.32	Roi 0	0.3921	Roi 0	0.33	Roi 2	0.1173	Roi 0	0.08305	Roi 2	0.1007	Roi 0	0.1013	Roi 1	0.09488	Roi 1	0.1032	Roi 1	0.1425	Roi 1	0.3273	Roi 0	0.05479	Roi 0	0.05655	Roi 0	0.07156	Roi 0	0.06711
	Roi 0	0.08638	Roi 0	0.08274	Roi 0	0.09838	Roi 1	0.07074	Roi 1	0.1712	Roi 0	0.184	Roi 1	0.2475	Roi 1	0.2746	Roi 3	0.1179	Roi 1	0.06441	Roi 0	0.09163	Roi 1	0.06656	Roi 0	0.1063	Roi 0	0.1678	Roi 2	0.1522	Roi 2	0.2279	Roi 0	0.05184	Roi 1	0.1056	Roi 0	0.06914	Roi 0	0.1069
	Roi 1	0.1407	Roi 1	0.07887	Roi 0	0.1151	Roi 0	0.2063	Roi 0	0.1219	Roi 1	0.2456	Roi 2	0.2096	Roi 0	0.2585	Roi 0	0.06891	Roi 0	0.05119	Roi 1	0.0623	Roi 0	0.06436	Roi 0	0.1062	Roi 1	0.1001	Roi 0	0.3805	Roi 0	0.5849	Roi 1	0.09182	Roi 0	0.05475	Roi 0	0.06716	Roi 0	0.07491
	Roi 2	0.07389	Roi 0	0.08212	Roi 0	0.08312	Roi 0	0.1265	Roi 1	0.08439	Roi 0	0.1983	Roi 0	0.4186	Roi 1	0.5844	Roi 1	0.05819	Roi 1	0.08569	Roi 0	0.0546	Roi 1	0.0917	Roi 1	0.09417	Roi 2	0.1259	Roi 1	0.1291	Roi 1	0.209	Roi 0	0.05419	Roi 0	0.06645	Roi 0	0.08303	Roi 0	0.1095
	Roi 0	0.08182	Roi 0	0.07236	Roi 1	0.1096	Roi 1	0.1086	Roi 0	0.1408	Roi 1	0.1674	Roi 1	0.2175	Roi 2	0.3505	Roi 0	0.05055	Roi 2	0.1154	Roi 1	0.0723	Roi 0	0.08147	Roi 2	0.1118	Roi 3	0.1232	Roi 2	0.1628	Roi 2	0.288	Roi 0	0.07221	Roi 0	0.06198	Roi 0	0.08863	Roi 0	0.1165
	Roi 0	0.07378	Roi 1	0.2104	Roi 2	0.1143	Roi 2	0.06729	Roi 1	0.1435	Roi 2	0.1832	Roi 2	0.2751	Roi 0	0.3976	Roi 1	0.126	Roi 0	0.05922	Roi 2	0.1097	Roi 0	0.07712	Roi 3	0.1173	Roi 4	0.09559	Roi 3	0.1909	Roi 3	0.256	Roi 1	0.07166	Roi 0	0.07773	Roi 1	0.1033	Roi 1	0.1265
	Roi 1	0.08269	Roi 0	0.07446	Roi 0	0.07452	Roi 0	0.1989	Roi 2	0.1386	Roi 0	0.2464	Roi 0	0.3159	Roi 1	0.4011	Roi 2	0.08439	Roi 0	0.08958	Roi 0	0.07261	Roi 1	0.08612	Roi 0	0.09454	Roi 0	0.09472	Roi 4	0.1347	Roi 4	0.1891	Roi 2	0.08463	Roi 1	0.07169	Roi 2	0.06527	Roi 2	0.07247
	Roi 2	0.1124	Roi 1	0.08348	Roi 1	0.08477	Roi 0	0.3061	Roi 0	0.1216	Roi 1	0.1827	Roi 1	0.3106	Roi 2	0.4075	Roi 0	0.04708	Roi 1	0.09655	Roi 0	0.07039	Roi 2	0.09142	Roi 1	0.09834	Roi 1	0.09936	Roi 0	0.1341	Roi 0	0.1901	Roi 0	0.06189	Roi 2	0.09948	Roi 0	0.06921	Roi 0	0.08857
	Roi 0	0.07857	Roi 0	0.1028	Roi 0	0.1039	Roi 0	0.1926	Roi 1	0.1796	Roi 2	0.2037	Roi 2	0.2891	Roi 3	0.2485	Roi 0	0.06963	Roi 2	0.08403	Roi 1	0.08306	Roi 3	0.09937	Roi 0	0.232	Roi 2	0.09032	Roi 1	0.2103	Roi 1	0.2064			Roi 0	0.07498
	Roi 1	0.07391	Roi 0	0.06424	Roi 0	0.1818	Roi 0	0.1979	Roi 0	0.1738	Roi 0	0.1967	Roi 3	0.1941	Roi 0	0.5408	Roi 1	0.0862	Roi 3	0.06735	Roi 2	0.07518	Roi 0	0.08818	Roi 0	0.1076	Roi 3	0.1245	Roi 2	0.1666	Roi 2	0.3037
	Roi 2	0.07534	Roi 0	0.05791	Roi 0	0.1034	Roi 1	0.1222	Roi 1	0.1421	Roi 1	0.2306	Roi 4	0.227	Roi 1	0.3657	Roi 2	0.05946	Roi 4	0.08325	Roi 3	0.08952	Roi 0	0.07427	Roi 1	0.1079	Roi 4	0.1265	Roi 3	0.1289	Roi 3	0.2555
	Roi 0	0.1263	Roi 1	0.09707	Roi 0	0.09871	Roi 0	0.06982	Roi 0	0.2447	Roi 0	0.2139	Roi 0	0.2861	Roi 2	0.4827	Roi 3	0.08807	Roi 0	0.05021	Roi 0	0.05404	Roi 1	0.06305	Roi 0	0.08078	Roi 0	0.2263	Roi 0	0.4355	Roi 4	0.1182
	Roi 1	0.08412	Roi 0	0.05797	Roi 1	0.07337	Roi 0	0.3055	Roi 0	0.206	Roi 1	0.2214	Roi 1	0.38	Roi 0	0.3456	Roi 4	0.09345	Roi 0	0.06463	Roi 0	0.06248	Roi 0	0.06164	Roi 1	0.1136	Roi 1	0.09452	Roi 1	0.0995	Roi 0	0.6211
	Roi 0	0.09234	Roi 0	0.07941	Roi 0	0.0572	Roi 1	0.1092	Roi 1	0.1362	Roi 2	0.2556	Roi 2	0.3881	Roi 1	0.4032	Roi 0	0.05162	Roi 1	0.08327	Roi 1	0.08617	Roi 1	0.08183	Roi 0	0.119	Roi 0	0.3975	Roi 0	0.5173	Roi 1	0.1693
	Roi 0	0.0498	Roi 1	0.07242	Roi 1	0.08559	Roi 2	0.107	Roi 0	0.1383	Roi 0	0.3825	Roi 0	0.286	Roi 0	0.4263	Roi 0	0.0661	Roi 0	0.0571	Roi 0	0.06216	Roi 0	0.06457	Roi 0	0.09234	Roi 1	0.2229	Roi 1	0.4248	Roi 0	0.5418
	Roi 1	0.1192	Roi 2	0.05813	Roi 0	0.1367	Roi 0	0.2095	Roi 0	0.1235	Roi 0	0.4076	Roi 1	0.3617	Roi 1	0.4161	Roi 1	0.07637	Roi 1	0.07138	Roi 1	0.07586	Roi 1	0.09546	Roi 1	0.089	Roi 2	0.1069	Roi 2	0.1649	Roi 1	0.5527
	Roi 0	0.05079	Roi 0	0.06161	Roi 1	0.07561	Roi 1	0.1575	Roi 1	0.1264	Roi 1	0.2485	Roi 0	0.3538	Roi 2	0.4539	Roi 0	0.05357	Roi 0	0.06315	Roi 0	0.09246	Roi 0	0.05816	Roi 0	0.09398	Roi 0	0.2098	Roi 0	0.3245	Roi 2	0.2389
	Roi 1	0.1226	Roi 1	0.08081	Roi 0	0.1075	Roi 2	0.09176	Roi 0	0.1213	Roi 2	0.1918	Roi 1	0.3573	Roi 0	0.4891	Roi 1	0.04094	Roi 1	0.08607	Roi 1	0.06717	Roi 1	0.08174	Roi 1	0.07994	Roi 1	0.214	Roi 1	0.4577	Roi 0	0.4112
	Roi 0	0.05632	Roi 2	0.05494	Roi 1	0.09996	Roi 3	0.09321	Roi 0	0.1981	Roi 0	0.1662	Roi 2	0.3874	Roi 0	0.4338	Roi 2	0.06859	Roi 0	0.05436	Roi 0	0.05574	Roi 0	0.06939	Roi 2	0.09239	Roi 2	0.1246	Roi 2	0.2001	Roi 1	0.629
	Roi 1	0.1031	Roi 0	0.07227	Roi 2	0.06969	Roi 0	0.1011	Roi 1	0.103	Roi 0	0.1833	Roi 0	0.4623	Roi 1	0.6567	Roi 0	0.08742	Roi 1	0.08419	Roi 1	0.08486	Roi 1	0.06174	Roi 3	0.1069	Roi 0	0.3178	Roi 0	0.4843	Roi 2	0.3058
	Roi 0	0.05556	Roi 1	0.06272	Roi 0	0.07388	Roi 1	0.08532	Roi 0	0.1817	Roi 1	0.1532	Roi 0	0.5326	Roi 2	0.4568	Roi 1	0.06202	Roi 0	0.0567	Roi 0	0.07342	Roi 0	0.05215	Roi 0	0.1043	Roi 1	0.108	Roi 1	0.4493	Roi 0	0.5646
	Roi 1	0.0648	Roi 2	0.06851	Roi 1	0.0956	Roi 2	0.1692	Roi 1	0.1425	Roi 0	0.183	Roi 1	0.3732	Roi 0	0.2995	Roi 0	0.05913	Roi 1	0.06685	Roi 1	0.05789	Roi 0	0.06765	Roi 1	0.0624	Roi 2	0.2209	Roi 0	0.4599	Roi 1	0.6262
	Roi 2	0.06612	Roi 3	0.06361	Roi 2	0.0667	Roi 3	0.09483			Roi 0	0.3649	Roi 0	0.2425	Roi 0	0.3853	Roi 1	0.1179	Roi 0	0.0564	Roi 0	0.05083	Roi 1	0.06176	Roi 0	0.09562	Roi 0	0.2718	Roi 0	0.1864	Roi 2	0.4573
	Roi 0	0.0479									Roi 1	0.1474	Roi 0	0.3007	Roi 1	0.3364	Roi 2	0.08565	Roi 1	0.1275	Roi 0	0.05362			Roi 1	0.09026	Roi 0	0.1217	Roi 0	0.2567	Roi 0	0.5638
	Roi 1	0.08597									Roi 2	0.1022	Roi 1	0.2486	Roi 0	0.4474	Roi 0	0.06909	Roi 0	0.05693	Roi 1	0.0563			Roi 0	0.1207	Roi 1	0.1012	Roi 1	0.2774	Roi 0	0.3133
	Roi 2	0.05449									Roi 0	0.2077	Roi 0	0.3405	Roi 0	0.6633	Roi 1	0.06975	Roi 1	0.06024	Roi 2	0.06532			Roi 1	0.09537	Roi 0	0.1327	Roi 2	0.1942	Roi 0	0.408
	Roi 0	0.06868									Roi 1	0.2828	Roi 0	0.548	Roi 1	0.2312	Roi 0	0.05149	Roi 2	0.05448					Roi 2	0.1077	Roi 1	0.1542	Roi 0	0.3489	Roi 1	0.2801
	Roi 1	0.06781											Roi 1	0.1644	Roi 2	0.2981	Roi 1	0.08981							Roi 0	0.09273	Roi 2	0.1112	Roi 1	0.1762	Roi 2	0.4209
	Roi 2	0.05732											Roi 2	0.1825	Roi 3	0.2811	Roi 0	0.04872									Roi 3	0.1658	Roi 2	0.1933	Roi 0	0.2908
	Roi 3	0.08762											Roi 0	0.4452	Roi 0	0.4501	Roi 1	0.05482									Roi 0	0.1055	Roi 0	0.1446	Roi 1	0.5725
	Roi 4	0.1017											Roi 1	0.3459	Roi 1	0.5471	Roi 2	0.04931									Roi 1	0.1054	Roi 1	0.1193	Roi 2	0.2625
	Roi 5	0.07357															Roi 3	0.06581									Roi 2	0.1088	Roi 0	0.301	Roi 0	0.2202
	Roi 6	0.06438																									Roi 0	0.1047	Roi 1	0.2292	Roi 1	0.1655
																											Roi 1	0.09444	Roi 2	0.2457	Roi 0	0.4747
																											Roi 0	0.1511	Roi 3	0.11	Roi 1	0.3749
																											Roi 1	0.1474	Roi 0	0.3287	Roi 2	0.1373
																											Roi 2	0.1712	Roi 1	0.294	Roi 3	0.3473
																											Roi 3	0.1187			Roi 0	0.4976
																											Roi 0	0.1246			Roi 1	0.4783
																											Roi 1	0.1455
mean		0.0790046		0.0776088		0.0932624		0.146063		0.151754		0.220259		0.318676		0.400336		0.0724218		0.0726986		0.0722439		0.0765928		0.105141		0.148865		0.253287		0.36069		0.070269		0.07775		0.081107		0.100108
SEM		35		25		25		25		24		29		33		33		34		29		28		25		30		42		39		41		10		11		10		10
n		0.0039834		0.00602833		0.00531838		0.0134182		0.0076252		0.0134464		0.0169408		0.0196586		0.00384873		0.00351055		0.00290559		0.00284475		0.0050494		0.0100475		0.0193921		0.0242044		0.00454531		0.00536214		0.00530776		0.00829012
