# Supplementary material for: Macromolecular condensation buffers intracellular water potential
Source: Nature. 2023 Oct 18;623(7988):842–52. doi: 10.1038/s41586-023-06626-z (PMC10665201; doi:10.1038/s41586-023-06626-z)
Supplement: Supplementary file 11 — Source Data Fig. 4 [file 41586_2023_6626_MOESM11_ESM.xlsx]

## Sheet: Fig 4c
Concentration of PEG 10kDa	mOsm/Kg	BSA-Alexa647										GFP
0	309	0.07834	0.07946	0.07781	0.08015	0.07741	0.07851	0.07876	0.07697	0.07687	0.07925	0.0699	0.0692	0.0707	0.0709	0.0711	0.0713	0.071	0.0696	0.0699	0.0706
50	369.15	0.07466	0.08511	0.09286	0.08945	0.09095	0.08165	0.08637	0.08435	0.08716	0.09067	0.0713	0.0702	0.0701	0.0706	0.0712	0.0716	0.0711	0.0712	0.0707	0.0712
100	416.8	0.08887	0.08175	0.08851	0.09252	0.09081	0.09546	0.08807	0.0761	0.0867	0.08846	0.0718	0.0718	0.0712	0.0712	0.0724	0.0712	0.0714	0.0757	0.0712	0.0697
150	474.45	0.0888	0.08878	0.08986	0.09315	0.09433	0.08002	0.08057	0.0909	0.09056	0.09779	0.068	0.0691	0.067	0.07	0.0699	0.0687	0.0665	0.0694	0.069	0.07
200	564.6	0.08316	0.08047	0.08508	0.16415	0.08498	0.08944	0.09405	0.09024	0.08726	0.08593	0.0729	0.0759	0.0837	0.1044	0.1027	0.0982	0.0842	0.086	0.0936	0.1031
250	709.75	0.08608	0.10391	0.12998	0.10585	0.11767	0.12157	0.18678	0.17456	0.14135	0.11818	0.0476	0.0578	0.0503	0.053	0.0393	0.0534	0.0504	0.0518	0.0554	0.0593
300	932.4	4.08511	6.35723	7.4488	2.18339	4.50819	3.60821	4.44857	4.27901	5.16829	3.98074	0.521	0.5203	0.273	0.9269	2.094	0.0721	0.3209	5.962	6.6247	3.3282
350	1255.05	8.74063	6.95265	7.2374	6.1334	5.64661	0.77482	7.17807	9.74686	8.38301	7.28591	3.9635	6.2957	1.023	3.5514	0.377	1.1452	4.9294	0.657	1.0823
		mosm	309	369.15	416.8	474.45	564.6	709.75	932.4	1255.05
	condensation Ratio GFP	mean	0.07042	0.07092	0.07176	0.06876	0.09047	0.05183	2.06431	2.55828
		sem	0.000226471	0.000156915	0.00048949	0.000390783	0.00364966	0.00178668	0.773621	0.684258
		mosm	309	369.15	416.8	474.45	564.6	709.75	932.4	1255.05
	condensation Ratio BSA	mean	0.078353	0.086323	0.087725	0.089476	0.094476	0.128593	4.60675	6.80794
		sem	0.00034554	0.001689	0.00172181	0.00176133	0.00783563	0.00992991	0.461069	0.771913

## Sheet: Fig 4e
BSA in Dextran-50 kDa
	0	50	100	150	200	250	300	350	mg/mL Dextran
	0.121975	0.131175	0.124217	0.123009	0.124076	0.12451	0.126121	0.12098
	0.120796	0.129371	0.125657	0.123323	0.116526	0.120548	0.120217	0.12151
	0.121726	0.12779	0.12499	0.127304	0.122277	0.124919	0.120682	0.121887
	0.122619	0.128077	0.123738	0.118229	0.120514	0.122976	0.123234	0.118791
	0.120404	0.129726	0.125659	0.123114	0.12169	0.122885	0.121971	0.120462
	0.12139	0.12857	0.12202	0.122503	0.12283	0.121739	0.125058	0.120402
	0.119952	0.127937	0.12147	0.118579	0.122231	0.120758	0.12107	0.118399
	0.121709	0.129255	0.12264	0.126185	0.118884	0.120427	0.117978	0.119617
	0.123226	0.127978	0.113777	0.127224	0.118238	0.121251	0.119278	0.120437
	0.121814	0.126347	0.120565	0.126579	0.121077	0.121224	0.121638	0.119721
mean	0.121561	0.128623	0.122473	0.123605	0.120834	0.122124	0.121725	0.120221
sem	0.000311272	0.000418335	0.00111437	0.00104531	0.000734256	0.000513802	0.000792993	0.000351622
BSA in PEG-10kDa
	0	50	100	150	250	300	mg/mL PEG
	0.1238	0.1033	0.1199	0.1041	1.5779	3.9976
	0.1211	0.1068	0.1237	0.114	0.9688	6.9294
	0.1255	0.1115	0.1174	0.1073	6.6797	3.4788
	0.1203	0.1109	0.1234	0.1134	7.5707	4.7601
	0.1222	0.1112	0.1265	0.1117	1.4575	3.9696
	0.1232	0.1215	0.1218	0.114	12.7246	4.5353
	0.1205	0.1122	0.1216	0.1117	0.8639	11.8545
	0.1175	0.1122	0.1183	0.1152	1.4925	3.9815
	0.1218	0.1101	0.1257	0.1165	3.29	3.3887
	0.121	0.1121	0.124	0.1158	2.2992	1.2425
mean	0.12169	0.11118	0.12223	0.11237	3.89248	4.8138
sem	0.000693213	0.00146081	0.000952896	0.00123918	1.23366	0.899176

## Sheet: Fig.4f
					T(K)	Ieff	95% Confidence interval Ieff
				PEG-10 kDa	290	0.0171121	0.000261665
				PEG-10 kDa	300	0.0157888	0.0004078
				PEG-10 kDa	310	0.0146319	0.000550917

## Sheet: Fig.4h
BSA in 250 mg/mL PEG-10kDa
	27 oC	37 oC
condensation ratio	11.7027	0.096203
	12.8855	0.11808
	8.1522	0.174153
	9.1639	0.116375
	1.8881	0.295841
	4.6359	0.074304
	2.5909	0.086059
	3.2521	0.115012
	4.0389	0.073348
	2.9039	0.417594
mean	6.12141	0.156697
sem	1.27279	0.0357418
