# Supplementary material for: Macromolecular condensation buffers intracellular water potential
Source: Nature. 2023 Oct 18;623(7988):842–52. doi: 10.1038/s41586-023-06626-z (PMC10665201; doi:10.1038/s41586-023-06626-z)
Supplement: Supplementary file 12 — Source Data Fig. 5 [file 41586_2023_6626_MOESM12_ESM.xlsx]

## Sheet: Fig5c
solute (mg/mL)	sucrose				solute (mg/mL)	BSA			solute (mg/mL)	w/w 2:1 BSA:sucrose				solute (mg/mL)	expected osmotic potential of 2:1 BSA:sucrose (values are additive)
	sample#1	sample#2	sample#3			sample#1	sample#2			sample#1	sample#2	sample#3		0	-2.93392
500	2846	2827	2742		0	-3	3		528.667	1089	1153	1110		0.550551	-2.15088
333	1574	1554	1546		40	19	23		352.444	705	717	698		1.1011	-1.3659
250	1091	1107	1080		80	43	46		234.963	466	460	457		1.65165	-0.578976
166	677	678	693		152	69	74		156.642	309	307	300		2.2022	0.209864
130	512	489	491		266	124	109		104.428	205	209	204		2.75275	1.0006
90	297	313	322		368	224	228		69.6187	137	127	129		3.3033	1.79323
50	143	147	159		449	638	655		46.4124	89	85	84		3.85385	2.58772
25	68	80	88		543	1493	1504		30.9416	64	61	60		4.4044	3.38406
0	-2	-4	7						0	6	-4	0		4.95495	4.18224
														5.50551	4.98223
														6.05606	5.78403
														6.60661	6.58761
														7.15716	7.39295
														7.70771	8.20005
														8.25826	9.00889
														8.80881	9.81944
														9.35936	10.6317
														9.90991	11.4456
														10.4605	12.2613
														11.011	13.0785
														11.5616	13.8974
														12.1121	14.718
														12.6627	15.5401
														13.2132	16.3639
														13.7638	17.1892
														14.3143	18.016
														14.8649	18.8445
														15.4154	19.6744
														15.966	20.5059
														16.5165	21.3389
														17.0671	22.1733
														17.6176	23.0093
														18.1682	23.8467
														18.7187	24.6855
														19.2693	25.5258
														19.8198	26.3675
														20.3704	27.2105
														20.9209	28.055
														21.4715	28.9008
														22.022	29.748
														22.5726	30.5966
														23.1231	31.4464
														23.6737	32.2976
														24.2242	33.1501
														24.7748	34.0038
														25.3253	34.8589
														25.8759	35.7151
														26.4264	36.5727
														26.977	37.4315
														27.5275	38.2914
														28.0781	39.1526
														28.6286	40.015
														29.1792	40.8786
														29.7297	41.7433
														30.2803	42.6092
														30.8308	43.4762
														31.3814	44.3444
														31.9319	45.2137
														32.4825	46.084
														33.033	46.9555
														33.5836	47.828
														34.1341	48.7016
														34.6847	49.5763
														35.2352	50.4519
														35.7858	51.3287
														36.3363	52.2064
														36.8869	53.0851
														37.4374	53.9648
														37.988	54.8455
														38.5385	55.7272
														39.0891	56.6098
														39.6396	57.4934
														40.1902	58.3779
														40.7407	59.2633
														41.2913	60.1496
														41.8418	61.0369
														42.3924	61.925
														42.9429	62.814
														43.4935	63.7038
														44.044	64.5945
														44.5946	65.4861
														45.1452	66.3785
														45.6957	67.2717
														46.2463	68.1657
														46.7968	69.0605
														47.3473	69.9561
														47.8979	70.8525
														48.4485	71.7496
														48.999	72.6475
														49.5496	73.5462
														50.1001	74.4456
														50.6506	75.3457
														51.2012	76.2465
														51.7518	77.148
														52.3023	78.0503
														52.8528	78.9532
														53.4034	79.8568
														53.9539	80.7611
														54.5045	81.666
														55.0551	82.5716
														55.6056	83.4778
														56.1562	84.3847
														56.7067	85.2921
														57.2573	86.2002
														57.8078	87.1089
														58.3584	88.0182
														58.9089	88.928
														59.4595	89.8385
														60.01	90.7495
														60.5606	91.6611
														61.1111	92.5732
														61.6617	93.4859
														62.2122	94.3991
														62.7628	95.3128
														63.3133	96.227
														63.8639	97.1418
														64.4144	98.057
														64.965	98.9728
														65.5155	99.889
														66.0661	100.806
														66.6166	101.723
														67.1672	102.641
														67.7177	103.559
														68.2683	104.477
														68.8188	105.396
														69.3694	106.316
														69.9199	107.235
														70.4705	108.156
														71.021	109.076
														71.5716	109.997
														72.1221	110.919
														72.6727	111.841
														73.2232	112.763
														73.7738	113.686
														74.3243	114.609
														74.8749	115.532
														75.4254	116.456
														75.976	117.38
														76.5265	118.304
														77.0771	119.229
														77.6276	120.154
														78.1782	121.079
														78.7287	122.005
														79.2793	122.931
														79.8298	123.857
														80.3804	124.784
														80.9309	125.711
														81.4815	126.638
														82.032	127.566
														82.5826	128.493
														83.1331	129.421
														83.6837	130.35
														84.2342	131.278
														84.7848	132.207
														85.3353	133.136
														85.8859	134.066
														86.4364	134.995
														86.987	135.925
														87.5375	136.855
														88.0881	137.785
														88.6386	138.716
														89.1892	139.647
														89.7397	140.577
														90.2903	141.509
														90.8408	142.44
														91.3914	143.372
														91.9419	144.303
														92.4925	145.235
														93.043	146.167
														93.5936	147.1
														94.1441	148.032
														94.6947	148.965
														95.2452	149.898
														95.7958	150.831
														96.3464	151.764
														96.8969	152.697
														97.4475	153.631
														97.998	154.565
														98.5486	155.499
														99.0991	156.433
														99.6496	157.367
														100.2	158.301
														100.751	159.235
														101.301	160.17
														101.852	161.105
														102.402	162.04
														102.953	162.975
														103.504	163.91
														104.054	164.845
														104.605	165.78
														105.155	166.716
														105.706	167.651
														106.256	168.587
														106.807	169.523
														107.357	170.459
														107.908	171.395
														108.459	172.331
														109.009	173.268
														109.56	174.204
														110.11	175.141
														110.661	176.077
														111.211	177.014
														111.762	177.951
														112.312	178.888
														112.863	179.825
														113.413	180.762
														113.964	181.699
														114.514	182.637
														115.065	183.574
														115.616	184.511
														116.166	185.449
														116.717	186.387
														117.267	187.325
														117.818	188.263
														118.368	189.201
														118.919	190.139
														119.469	191.077
														120.02	192.015
														120.571	192.954
														121.121	193.892
														121.672	194.831
														122.222	195.769
														122.773	196.708
														123.323	197.647
														123.874	198.586
														124.424	199.525
														124.975	200.464
														125.525	201.403
														126.076	202.343
														126.627	203.282
														127.177	204.222
														127.728	205.162
														128.278	206.101
														128.829	207.041
														129.379	207.981
														129.93	208.921
														130.481	209.861
														131.031	210.802
														131.582	211.742
														132.132	212.683
														132.683	213.623
														133.233	214.564
														133.784	215.505
														134.334	216.446
														134.885	217.387
														135.435	218.328
														135.986	219.27
														136.536	220.211
														137.087	221.153
														137.638	222.095
														138.188	223.036
														138.739	223.979
														139.289	224.921
														139.84	225.863
														140.39	226.806
														140.941	227.748
														141.492	228.691
														142.042	229.634
														142.593	230.577
														143.143	231.52
														143.694	232.464
														144.244	233.407
														144.795	234.351
														145.345	235.295
														145.896	236.239
														146.446	237.184
														146.997	238.128
														147.548	239.073
														148.098	240.018
														148.649	240.963
														149.199	241.908
														149.75	242.854
														150.3	243.799
														150.851	244.745
														151.401	245.692
														151.952	246.638
														152.502	247.585
														153.053	248.532
														153.604	249.479
														154.154	250.426
														154.705	251.374
														155.255	252.322
														155.806	253.27
														156.356	254.218
														156.907	255.167
														157.458	256.116
														158.008	257.065
														158.559	258.015
														159.109	258.964
														159.66	259.914
														160.21	260.865
														160.761	261.816
														161.311	262.767
														161.862	263.718
														162.412	264.67
														162.963	265.622
														163.513	266.574
														164.064	267.527
														164.615	268.48
														165.165	269.434
														165.716	270.387
														166.266	271.342
														166.817	272.296
														167.367	273.251
														167.918	274.206
														168.469	275.162
														169.019	276.118
														169.57	277.075
														170.12	278.032
														170.671	278.989
														171.221	279.947
														171.772	280.906
														172.322	281.864
														172.873	282.824
														173.423	283.783
														173.974	284.744
														174.524	285.704
														175.075	286.665
														175.626	287.627
														176.176	288.589
														176.727	289.552
														177.277	290.515
														177.828	291.479
														178.378	292.443
														178.929	293.408
														179.48	294.373
														180.03	295.339
														180.581	296.306
														181.131	297.273
														181.682	298.24
														182.232	299.209
														182.783	300.178
														183.333	301.147
														183.884	302.117
														184.434	303.088
														184.985	304.06
														185.536	305.032
														186.086	306.004
														186.637	306.978
														187.187	307.952
														187.738	308.927
														188.288	309.902
														188.839	310.879
														189.389	311.856
														189.94	312.833
														190.49	313.812
														191.041	314.791
														191.592	315.771
														192.142	316.752
														192.693	317.733
														193.243	318.715
														193.794	319.699
														194.344	320.682
														194.895	321.667
														195.445	322.653
														195.996	323.639
														196.547	324.627
														197.097	325.615
														197.648	326.604
														198.198	327.594
														198.749	328.585
														199.299	329.577
														199.85	330.569
														200.4	331.563
														200.951	332.558
														201.501	333.553
														202.052	334.55
														202.603	335.547
														203.153	336.546
														203.704	337.545
														204.254	338.546
														204.805	339.548
														205.355	340.55
														205.906	341.554
														206.457	342.559
														207.007	343.565
														207.558	344.572
														208.108	345.58
														208.659	346.589
														209.209	347.599
														209.76	348.611
														210.31	349.624
														210.861	350.637
														211.411	351.652
														211.962	352.669
														212.512	353.686
														213.063	354.705
														213.614	355.725
														214.164	356.746
														214.715	357.768
														215.265	358.792
														215.816	359.817
														216.366	360.844
														216.917	361.871
														217.468	362.9
														218.018	363.931
														218.569	364.962
														219.119	365.995
														219.67	367.03
														220.22	368.066
														220.771	369.103
														221.321	370.142
														221.872	371.182
														222.422	372.224
														222.973	373.267
														223.524	374.312
														224.074	375.358
														224.625	376.406
														225.175	377.455
														225.726	378.506
														226.276	379.558
														226.827	380.612
														227.377	381.668
														227.928	382.725
														228.478	383.784
														229.029	384.844
														229.58	385.906
														230.13	386.97
														230.681	388.036
														231.231	389.103
														231.782	390.172
														232.332	391.243
														232.883	392.315
														233.433	393.39
														233.984	394.466
														234.535	395.544
														235.085	396.623
														235.636	397.705
														236.186	398.788
														236.737	399.874
														237.287	400.961
														237.838	402.05
														238.388	403.141
														238.939	404.234
														239.489	405.329
														240.04	406.426
														240.591	407.525
														241.141	408.626
														241.692	409.729
														242.242	410.834
														242.793	411.941
														243.343	413.05
														243.894	414.162
														244.444	415.275
														244.995	416.391
														245.546	417.509
														246.096	418.628
														246.647	419.751
														247.197	420.875
														247.748	422.002
														248.298	423.13
														248.849	424.261
														249.399	425.395
														249.95	426.531
														250.5	427.669
														251.051	428.809
														251.602	429.952
														252.152	431.097
														252.703	432.244
														253.253	433.394
														253.804	434.547
														254.354	435.701
														254.905	436.859
														255.456	438.019
														256.006	439.181
														256.557	440.346
														257.107	441.513
														257.658	442.683
														258.208	443.856
														258.759	445.031
														259.309	446.209
														259.86	447.389
														260.41	448.573
														260.961	449.758
														261.512	450.947
														262.062	452.138
														262.613	453.333
														263.163	454.529
														263.714	455.729
														264.264	456.932
														264.815	458.137
														265.365	459.345
														265.916	460.556
														266.466	461.77
														267.017	462.987
														267.568	464.207
														268.118	465.43
														268.669	466.656
														269.219	467.885
														269.77	469.117
														270.32	470.352
														270.871	471.59
														271.421	472.831
														271.972	474.075
														272.522	475.322
														273.073	476.573
														273.624	477.827
														274.174	479.084
														274.725	480.344
														275.275	481.607
														275.826	482.874
														276.376	484.144
														276.927	485.417
														277.478	486.694
														278.028	487.974
														278.579	489.258
														279.129	490.544
														279.68	491.835
														280.23	493.129
														280.781	494.426
														281.331	495.727
														281.882	497.031
														282.432	498.339
														282.983	499.65
														283.534	500.965
														284.084	502.284
														284.635	503.606
														285.185	504.932
														285.736	506.262
														286.286	507.595
														286.837	508.932
														287.387	510.273
														287.938	511.618
														288.488	512.966
														289.039	514.318
														289.59	515.675
														290.14	517.035
														290.691	518.399
														291.241	519.767
														291.792	521.138
														292.342	522.514
														292.893	523.894
														293.443	525.278
														293.994	526.666
														294.545	528.058
														295.095	529.454
														295.646	530.855
														296.196	532.259
														296.747	533.668
														297.297	535.081
														297.848	536.498
														298.398	537.919
														298.949	539.345
														299.5	540.775
														300.05	542.209
														300.601	543.648
														301.151	545.091
														301.702	546.539
														302.252	547.991
														302.803	549.447
														303.353	550.908
														303.904	552.374
														304.454	553.844
														305.005	555.319
														305.556	556.798
														306.106	558.282
														306.657	559.77
														307.207	561.263
														307.758	562.761
														308.308	564.264
														308.859	565.772
														309.409	567.284
														309.96	568.801
														310.51	570.323
														311.061	571.85
														311.612	573.381
														312.162	574.918
														312.713	576.46
														313.263	578.006
														313.814	579.558
														314.364	581.115
														314.915	582.676
														315.466	584.243
														316.016	585.815
														316.567	587.392
														317.117	588.975
														317.668	590.562
														318.218	592.155
														318.769	593.753
														319.319	595.357
														319.87	596.965
														320.42	598.579
														320.971	600.199
														321.522	601.824
														322.072	603.454
														322.623	605.09
														323.173	606.731
														323.724	608.378
														324.274	610.031
														324.825	611.689
														325.375	613.352
														325.926	615.021
														326.476	616.696
														327.027	618.377
														327.578	620.064
														328.128	621.756
														328.679	623.454
														329.229	625.158
														329.78	626.867
														330.33	628.583
														330.881	630.305
														331.431	632.032
														331.982	633.765
														332.533	635.505
														333.083	637.25
														333.634	639.002
														334.184	640.76
														334.735	642.524
														335.285	644.294
														335.836	646.07
														336.386	647.852
														336.937	649.641
														337.488	651.436
														338.038	653.238
														338.589	655.045
														339.139	656.859
														339.69	658.68
														340.24	660.507
														340.791	662.34
														341.341	664.18
														341.892	666.027
														342.442	667.88
														342.993	669.74
														343.543	671.606
														344.094	673.479
														344.645	675.359
														345.195	677.246
														345.746	679.139
														346.296	681.039
														346.847	682.946
														347.397	684.86
														347.948	686.78
														348.498	688.708
														349.049	690.643
														349.6	692.584
														350.15	694.533
														350.701	696.489
														351.251	698.452
														351.802	700.422
														352.352	702.399
														352.903	704.383
														353.454	706.375
														354.004	708.374
														354.555	710.38
														355.105	712.394
														355.656	714.415
														356.206	716.443
														356.757	718.479
														357.307	720.522
														357.858	722.573
														358.408	724.631
														358.959	726.697
														359.51	728.77
														360.06	730.852
														360.611	732.941
														361.161	735.037
														361.712	737.141
														362.262	739.254
														362.813	741.374
														363.363	743.501
														363.914	745.637
														364.464	747.781
														365.015	749.932
														365.566	752.092
														366.116	754.26
														366.667	756.435
														367.217	758.619
														367.768	760.811
														368.318	763.011
														368.869	765.22
														369.419	767.436
														369.97	769.661
														370.521	771.894
														371.071	774.136
														371.622	776.386
														372.172	778.644
														372.723	780.911
														373.273	783.187
														373.824	785.471
														374.374	787.763
														374.925	790.064
														375.476	792.374
														376.026	794.692
														376.577	797.02
														377.127	799.356
														377.678	801.7
														378.228	804.054
														378.779	806.417
														379.329	808.788
														379.88	811.168
														380.43	813.558
														380.981	815.956
														381.531	818.363
														382.082	820.78
														382.633	823.206
														383.183	825.64
														383.734	828.084
														384.284	830.538
														384.835	833
														385.385	835.472
														385.936	837.954
														386.486	840.444
														387.037	842.945
														387.588	845.454
														388.138	847.973
														388.689	850.502
														389.239	853.04
														389.79	855.588
														390.34	858.146
														390.891	860.713
														391.441	863.29
														391.992	865.877
														392.543	868.474
														393.093	871.081
														393.644	873.697
														394.194	876.324
														394.745	878.96
														395.295	881.607
														395.846	884.263
														396.396	886.93
														396.947	889.607
														397.498	892.294
														398.048	894.991
														398.599	897.699
														399.149	900.417
														399.7	903.145
														400.25	905.884
														400.801	908.633
														401.351	911.392
														401.902	914.162
														402.452	916.943
														403.003	919.734
														403.554	922.536
														404.104	925.348
														404.655	928.172
														405.205	931.006
														405.756	933.85
														406.306	936.706
														406.857	939.572
														407.407	942.45
														407.958	945.338
														408.509	948.238
														409.059	951.148
														409.61	954.07
														410.16	957.003
														410.711	959.946
														411.261	962.902
														411.812	965.868
														412.362	968.846
														412.913	971.835
														413.464	974.835
														414.014	977.847
														414.565	980.87
														415.115	983.905
														415.666	986.951
														416.216	990.009
														416.767	993.079
														417.317	996.16
														417.868	999.254
														418.418	1002.36
														418.969	1005.47
														419.519	1008.6
														420.07	1011.74
														420.621	1014.9
														421.171	1018.06
														421.722	1021.24
														422.272	1024.43
														422.823	1027.63
														423.373	1030.84
														423.924	1034.06
														424.474	1037.3
														425.025	1040.55
														425.576	1043.81
														426.126	1047.09
														426.677	1050.37
														427.227	1053.67
														427.778	1056.98
														428.328	1060.31
														428.879	1063.64
														429.429	1066.99
														429.98	1070.36
														430.531	1073.73
														431.081	1077.12
														431.632	1080.52
														432.182	1083.93
														432.733	1087.36
														433.283	1090.8
														433.834	1094.25
														434.384	1097.72
														434.935	1101.19
														435.486	1104.69
														436.036	1108.19
														436.587	1111.71
														437.137	1115.24
														437.688	1118.79
														438.238	1122.34
														438.789	1125.91
														439.339	1129.5
														439.89	1133.1
														440.44	1136.71
														440.991	1140.34
														441.541	1143.97
														442.092	1147.63
														442.643	1151.29
														443.193	1154.97
														443.744	1158.67
														444.294	1162.38
														444.845	1166.1
														445.395	1169.84
														445.946	1173.59
														446.497	1177.35
														447.047	1181.13
														447.598	1184.92
														448.148	1188.73
														448.699	1192.55
														449.249	1196.38
														449.8	1200.23
														450.35	1204.1
														450.901	1207.98
														451.452	1211.87
														452.002	1215.78
														452.553	1219.7
														453.103	1223.64
														453.654	1227.59
														454.204	1231.55
														454.755	1235.53
														455.305	1239.53
														455.856	1243.54
														456.406	1247.57
														456.957	1251.61
														457.507	1255.66
														458.058	1259.73
														458.609	1263.82
														459.159	1267.92
														459.71	1272.04
														460.26	1276.17
														460.811	1280.32
														461.361	1284.48
														461.912	1288.66
														462.462	1292.85
														463.013	1297.06
														463.564	1301.28
														464.114	1305.52
														464.665	1309.78
														465.215	1314.05
														465.766	1318.34
														466.316	1322.64
														466.867	1326.96
														467.417	1331.29
														467.968	1335.64
														468.519	1340.01
														469.069	1344.39
														469.62	1348.79
														470.17	1353.21
														470.721	1357.64
														471.271	1362.09
														471.822	1366.55
														472.372	1371.03
														472.923	1375.53
														473.474	1380.04
														474.024	1384.57
														474.575	1389.12
														475.125	1393.68
														475.676	1398.26
														476.226	1402.86
														476.777	1407.47
														477.327	1412.1
														477.878	1416.75
														478.428	1421.41
														478.979	1426.09
														479.529	1430.79
														480.08	1435.51
														480.631	1440.24
														481.181	1444.99
														481.732	1449.75
														482.282	1454.54
														482.833	1459.34
														483.383	1464.16
														483.934	1468.99
														484.485	1473.85
														485.035	1478.72
														485.586	1483.61
														486.136	1488.52
														486.687	1493.44
														487.237	1498.38
														487.788	1503.34
														488.338	1508.32
														488.889	1513.32
														489.439	1518.33
														489.99	1523.36
														490.541	1528.41
														491.091	1533.48
														491.642	1538.57
														492.192	1543.67
														492.743	1548.79
														493.293	1553.93
														493.844	1559.09
														494.394	1564.27
														494.945	1569.47
														495.495	1574.68
														496.046	1579.92
														496.597	1585.17
														497.147	1590.44
														497.698	1595.73
														498.248	1601.04
														498.799	1606.37
														499.349	1611.72
														499.9	1617.08
														500.45	1622.47
														501.001	1627.87
														501.552	1633.3
														502.102	1638.74
														502.653	1644.2
														503.203	1649.68
														503.754	1655.18
														504.304	1660.7
														504.855	1666.24
														505.405	1671.8
														505.956	1677.38
														506.507	1682.98
														507.057	1688.6
														507.608	1694.23
														508.158	1699.89
														508.709	1705.57
														509.259	1711.27
														509.81	1716.99
														510.36	1722.72
														510.911	1728.48
														511.462	1734.26
														512.012	1740.06
														512.563	1745.88
														513.113	1751.72
														513.664	1757.58
														514.214	1763.46
														514.765	1769.36
														515.315	1775.28
														515.866	1781.22
														516.416	1787.18
														516.967	1793.17
														517.518	1799.17
														518.068	1805.2
														518.619	1811.24
														519.169	1817.31
														519.72	1823.4
														520.27	1829.51
														520.821	1835.64
														521.371	1841.79
														521.922	1847.96
														522.472	1854.15
														523.023	1860.37
														523.574	1866.61
														524.124	1872.87
														524.675	1879.15
														525.225	1885.45
														525.776	1891.77
														526.326	1898.12
														526.877	1904.48
														527.427	1910.87
														527.978	1917.28
														528.529	1923.72
														529.079	1930.17
														529.63	1936.65
														530.18	1943.15
														530.731	1949.67
														531.281	1956.21
														531.832	1962.78
														532.382	1969.37
														532.933	1975.98
														533.484	1982.61
														534.034	1989.27
														534.585	1995.94
														535.135	2002.64
														535.686	2009.37
														536.236	2016.12
														536.787	2022.89
														537.337	2029.68
														537.888	2036.49
														538.438	2043.33
														538.989	2050.19
														539.539	2057.08
														540.09	2063.99
														540.641	2070.92
														541.191	2077.87
														541.742	2084.85
														542.292	2091.85
														542.843	2098.88
														543.393	2105.93
														543.944	2113
														544.495	2120.1
														545.045	2127.22
														545.596	2134.36
														546.146	2141.53
														546.697	2148.72
														547.247	2155.94
														547.798	2163.18
														548.348	2170.44
														548.899	2177.73
														549.449	2185.04
														550	2192.38

## Sheet: Fig5d
		Xenopus egg extract
	dilution	sample#1	sample#2	sample#3	sample#4
	1	320	314	315	319
	0.95	318	314	308	310
	0.9	302	296	296	288
	0.85	260	268	268	258
	0.8	242	238	240	244
	0.7	204	205	212	205
	0.6	172	172	175	166
	0.5	139	139	134	135
	0.4	112	105	109	106
	0.3	78	71	76	72
	0.2	38	44	35	45
	0.1	15	22	18	16
