# Supplementary material for: Macromolecular condensation buffers intracellular water potential
Source: Nature. 2023 Oct 18;623(7988):842–52. doi: 10.1038/s41586-023-06626-z (PMC10665201; doi:10.1038/s41586-023-06626-z)
Supplement: Supplementary file 13 — Source Data Extended Data Fig. 1 [file 41586_2023_6626_MOESM13_ESM.xlsx]

## Sheet: ED1a
Concentration (mM)	tRNA 27℃				Concentration (mM)	mucin 27℃				Concentration (mM)	Lysozyme 27℃				Concentration (mM)	Sucrose 27℃			Concentration (mM)	KCl 27℃
	sample #1	sample #2	sample #3			sample #1	sample #2	sample #3			sample #1	sample #2	sample #3			sample #1	sample #2			sample #1	sample #2
0	328	328	328		0	349	322	321		0	320	324	321		15.816	330	332		17.5583	355	351
0.624295	337	337	331		0.0140625	364	349	347		1.39352	332	326	325		7.90799	324	326		8.77915	333	337
0.936443	340	364	348		0.0203125	361	361	362		2.09027	335	333	335		3.95399	321	323		4.38957	327	326
1.40466	355	351	355		0.0296875	390	383	387		3.13541	343	328	328		1.977	319	320		2.19479	322	321
2.107	391	375	364		0.0453125	419	419	433		4.70312	336	332	332		0	318	311		0	318	315
3.16049	390	382	393		0.06875	481	465	469		7.05467	349	347	344
4.74074	423	425	423		0.103125	549	549	547		10.582	360	362	358
7.11111	475	503	483		0.154688	670	715	671		15.873	386	381	387
10.6667	593	604	582		0.23125	878	900	887		23.8095	437	437	433
16	829	818	781		0.346875	1291	1295	1272

## Sheet: ED1b
Concentration (mM)	BSA 27℃				Concentration (mM)	PEG-20K 27℃				Concentration (mM)	Hb 27℃
	sample #1	sample #2	sample #3			sample #1	sample #2	sample #3			sample #1	sample #2	sample #3
0	357	352	350		18.5	1481	1509	1504		0	325	318	316
0.354713	355	362	360		12.3333	776	745	795		0.625	321	324	322
0.53207	369	359	369		8.22222	519	528			1.25	328	325	324
0.798105	362	366	374		5.48148	420	412			1.875	332	331	331
1.19716	367	376	372		3.65432	379	392	368		3.125	344	343	343
1.79574	387	383	383		2.43621	351	347			4.375	392	365	361
2.6936	412	407	406		1.62414	335	346	340		6.25	400	392	394
4.0404	440	453	450		0	328	328			10	449	430	453
6.06061	518	521	528							14.375	528	598	528
7.57576	640	625	629							21.875	857	909	881
8.33333	736	779	746
9.09091	1195	1404	1254

## Sheet: ED1c
Temp	Macromolecule	Ieff	95% Confidence interval
300K	'KCL'	8.19293e-05	2.96035e-05
300K	'sucrose'	0.000246446	1.66537e-05
300K	'Mucin'	0.000840272	8.29296e-05
300K	'Lysosyme'	0.0144971	0.000974326
300K	'tRNA'	0.0204832	0.00345686
300K	'Hb'	0.0262105	0.00371552
300K	PEG 35K'	0.0628997	0.00504861
300K	'BSA'	0.0993377	0.00203718

## Sheet: ED1d
Temperature:		17℃				27℃				37℃
PEG (MW)	Concentration (mM)
35000	10.5714	1851	1916	1768		1531	1626	1479		1312	1343	1335
35000	7.04762	902	948	931		909	930	936		746	715
35000	4.69841	534	559	554		580	577			485	503
35000	3.13228	418	434			440	447			422	440
35000	2.08818	358	373			388	364			383	355
35000	1.39212	340	340			349	347			348	340
35000	0.928082	332	327			326	333			322	336
35000	0	314	311			308	312			310	315
20000	18.5	1682	1677	1643		1481	1509	1504		1312	1292	1299
20000	12.3333	817	855	870		776	745	795		705	694
20000	8.22222	553	553	558		519	528			495	486
20000	5.48148	426	441			420	412			404	414
20000	3.65432	380	377			379	392	368		373	368
20000	2.43621	358	357			351	347			344	337
20000	1.62414	335	337			335	346	340		330	334
20000	0	333	329			328	328			311	314
10000	37	1697	1664	1670		1386	1444	1473		1304	1311	1332
10000	24.6667	883	884	899		796	795			709	706
10000	16.4444	542	542	528		504	501			454	460
10000	10.963	421	429			402	416	410		383	403	410
10000	7.30864	369	369			364	366			359	363
10000	4.87243	351	355			345	364	341		339	373	341
10000	3.24829	335	337			359	343	347		340	337	347
10000	0	314	318			313	305			312	309
6000	61.6667	1792	1810	1791		1511	1553	1539		1404	1393	1359
6000	41.1111	921	894	929		759	813	808		727	812	787
6000	27.4074	572	580			536	536			500	513
6000	18.2716	436	436			426	426			416	426
6000	12.1811	378	377			373	395	380		368	413	380
6000	8.12071	349	345			350	351			351	357
6000	5.41381	332	343			330	331			328	329
6000	0	311	313			314	310			314	313
3000	123.333	1838	1790	1855		1810	1851	1788		1495	1475
3000	82.2222	938	928			935	959	952		920	908
3000	54.8148	592	604			617	625			604	594
3000	36.5432	449	454			485	490			481	472
3000	24.3621	397	401			414	412			426	418
3000	16.2414	366	358			380	382			381	375
3000	10.8276	332	338			346	348			353	354
3000	0	314	316			318	316			321	313
1000	370	2183	2220	2221		1998	1954	2011		1862	1883
1000	246.667	1164	1159			1049	1043			1030	1028
1000	164.444	745	749			705	701			689	695
1000	109.63	563	555			543	549			529	536
1000	73.0864	414	413			461	467			468	472
1000	48.7243	363	359			411	416			400	406
1000	32.4829	337	330			367	361			381	377
1000	0	324	311			315	312			318	315
600	411.111	1386	1394			1357	1302	1309		1357	1363
600	274.074	894	943	897		864	866			896	891
600	182.716	657	665			658	653			695	696
600	121.811	520	529			573	560			543	548
600	81.2071	443	449			441	440			462	463
600	54.1381	403	404			394	390			408	412
600	0	322	318			316	324			317	314
300	822.222	1854	1859			1729	1735			1666	1687
300	548.148	1196	1189			1120	1111			1094	1097
300	365.432	859	819	854		802	807			863	854
300	243.621	641	651			632	631			629	615
300	162.414	535	532			518	521			526	519
300	108.276	455	454			445	442			443	440
300	0	318	325			314	314			312	311

## Sheet: ED1e
	Macromolecule	Temp (K)	size (kDa)	Ieff	95% Confidence interval
	'PEG'	300	35000	0.0628997	0.00504861
	'PEG'	300	20000	0.038839	0.00174686
	'PEG'	300	10000	0.0157888	0.0004078
	'PEG'	300	6000	0.0110101	0.000598892
	'PEG'	300	3000	0.00542531	0.000192245
	'PEG'	300	1000	0.00162846	7.70191e-05
	'PEG'	300	600	0.000882362	2.27421e-05
	'PEG'	300	300	0.000415407	1.13624e-05
	'PEG'	310	35000	0.0535975	0.00698686
	'PEG'	310	20000	0.0353259	0.0022547
	'PEG'	310	10000	0.0146319	0.000550917
	'PEG'	310	6000	0.010065	0.000735804
	'PEG'	310	3000	0.00456412	0.000272512
	'PEG'	310	1000	0.00150534	8.78955e-05
	'PEG'	310	600	0.000851436	2.37863e-05
	'PEG'	310	300	0.000361246	1.33186e-05
	'PEG'	290	35000	0.069679	0.00377887
	'PEG'	290	20000	0.0412418	0.00142609
	'PEG'	290	10000	0.0171121	0.000261665
	'PEG'	290	6000	0.0121105	0.000450126
	'PEG'	290	3000	0.00553462	0.000183778
	'PEG'	290	1000	0.00179085	6.30799e-05
	'PEG'	290	600	0.000959624	1.98995e-05
	'PEG'	290	300	0.000480543	9.10218e-06

## Sheet: ED1f
	Temperature:	27℃				37℃
Macromolecule	Concentration (mg/mL)
mucin	0	349	322	321		325	318	313
mucin	8.66209	364	349	347		350	347	343
mucin	12.9931	361	361	362		361	368	369
mucin	19.4897	390	383	387		382	382	386
mucin	29.2346	419	419	433		413	415	423
mucin	43.8519	481	465	469		463	464	488
mucin	65.7778	549	549	547		549	551	570
mucin	98.6667	670	715	671		676	690	706
mucin	148	878	900	887		890	904	898
mucin	222	1291	1295	1272		1244	1232	1245
tRNA	0	328	328	328		324	321	326
tRNA	15.6074	337	337	331		332	333	332
tRNA	23.4111	340	364	348		346	344	343
tRNA	35.1166	355	351	355		349	350	352
tRNA	52.6749	391	375	364		369	367	371
tRNA	79.0123	390	382	393		393	396	400
tRNA	118.519	423	425	423		445	439	428
tRNA	177.778	475	503	483		504	499	501
tRNA	266.667	593	604	582		608	608	620
tRNA	400	829	818	781		790	786	787
Hb	0	325	318	316		322	321	312
Hb	13.6565	321	324	322		325	337	328
Hb	20.4847	328	325	324		337	348	343
Hb	30.727	332	331	331		350	358	351
Hb	46.0905	344	343	343		373	375	365
Hb	69.1358	392	365	361		401	424	412
Hb	103.704	400	392	394		410	442	433
Hb	155.556	449	430	453		464	479	474
Hb	233.333	528	598	528		552	555	563
Hb	350	857	909	881		751	800	795
BSA	0	357	352	350		314	315	312
BSA	23.4111	355	362	360		323	324	319
BSA	35.1166	369	359	369		327	327	329
BSA	52.6749	362	366	374		327	324	332
BSA	79.0123	367	376	372		330	348	342
BSA	118.519	387	383	383		340	356	356
BSA	177.778	412	407	406		373	370	369
BSA	266.667	440	453	450		402	416	405
BSA	400	518	521	528		475	471	477
BSA	500	640	625	629		621	582	569
BSA	550	736	779	746		656	686	668
BSA	600	1195	1404	1254		792	722	780

## Sheet: ED1g
	Macromolecule	Temp (K)	Ieff	95% Confidence interval
	'BSA'	300	0.0993377	0.00203718
	'Hb'	300	0.0262105	0.00371552
	'tRNA'	300	0.0204832	0.00345686
	'Mucin'	300	0.000840272	8.29296e-05
	'BSA'	310	0.0890295	0.00436494
	'Hb'	310	0.0216844	0.00465718
	'tRNA'	310	0.0184382	0.0036343
	'Mucin'	310	0.000702637	8.61816e-05

## Sheet: ED1h
	Temperature:	17℃				27℃				37℃
Macromolecule	Concentration (mg/mL)
PEG-20 kDa	370	1682	1677	1643		1481	1509	1504		1312	1292	1299
PEG-20 kDa	246.667	817	855	870		776	745	795		705	694
PEG-20 kDa	164.444	553	553	558		519	528			495	486
PEG-20 kDa	109.63	426	441			420	412			404	414
PEG-20 kDa	73.0864	380	377			379	392	368		373	368
PEG-20 kDa	48.7243	358	357			351	347			344	337
PEG-20 kDa	32.4829	335	337			335	346	340		330	334
PEG-20 kDa	0	333	329			328	328			311	314
Dextran-20 kDa	370	541	592	511		541	543			550	560
Dextran-20 kDa	246.667	423	413			414	421			410	412
Dextran-20 kDa	164.444	365	363			362	365			362	352
Dextran-20 kDa	109.63	338	340			339	343			347	343
Dextran-20 kDa	73.0864	332	331			326	329			324	327
Dextran-20 kDa	48.7243	326	328			322	320			322	320
Dextran-20 kDa	32.4829	321	319			317	318			317	318
Dextran-20 kDa	0	329	326			321	314			312	314

## Sheet: ED1i
	Temperature:	17℃				27℃			37℃
Macromolecule	Concentration (mg/mL)
PEG-300 Da	370	3700	3668	3733		3251	3243		2974	2987
PEG-300 Da	246.667	1854	1859			1729	1735		1666	1687
PEG-300 Da	164.444	1196	1189			1120	1111		1094	1097
PEG-300 Da	109.63	859	819	854		802	807		863	854
PEG-300 Da	73.0864	641	651			632	631		629	615
PEG-300 Da	48.7243	535	532			518	521		526	519
PEG-300 Da	32.4829	455	454			445	442		443	440
PEG-300 Da	0	318	325			314	314		312	311
sucrose	370	1924	1943			1923	1913		1841	1852
sucrose	246.667	1246	1256			1250	1261		1209	1206
sucrose	164.444	888	889			881	886		854	850
sucrose	109.63	690	679			684	682		657	654
sucrose	73.0864	561	567			552	549		535	531
sucrose	48.7243	479	478			466	463		463	460
sucrose	32.4829	425	423			415	414		416	417
sucrose	21.6552	391	389			371	374		385	383
sucrose	0	322	326			318	311		316	312
