# Supplementary material for: Macromolecular condensation buffers intracellular water potential
Source: Nature. 2023 Oct 18;623(7988):842–52. doi: 10.1038/s41586-023-06626-z (PMC10665201; doi:10.1038/s41586-023-06626-z)
Supplement: Supplementary file 14 — Source Data Extended Data Fig. 2 [file 41586_2023_6626_MOESM14_ESM.xlsx]

## Sheet: ED Fig2c
non_normalized			normalised
	mss4[ts]_32C	mss4[ts]_39C		mss4[ts]_32C	mss4[ts]_39C
	3.05195	0.91791		0.852245	0.256323
	4.79227	0.941176		1.33822	0.26282
	3.01869	1.22034		0.842959	0.340775
	3.93893	1.38636		1.09993	0.387137
	3.8927	1		1.08702	0.279246
	3.14545	0.96875		0.878357	0.27052
	3.94558	0.846154		1.10179	0.236285
	3.55597	0.993631		0.992992	0.277468
	3.63679	1.06977		1.01556	0.298729
	4.05392	1.04545		1.13204	0.291939
	3.775	1		1.05415	0.279246
	2.9871	0.868313		0.834136	0.242473
	4.59906	0.863636		1.28427	0.241167
	3.00935	1.07895		0.840349	0.301292
	3.91635	1.55556		1.09363	0.434383
	3.90773	1.33333		1.09122	0.372328
	3.3	0.766667		0.921513	0.214089
	3.82258	1.46535		1.06744	0.409193
	3.25926	0.862069		0.910136	0.24073
	3.94558	0.85		1.10179	0.237359
	3.55597	1.97925		0.992992	0.552699
	3.66351	2.1131		1.02302	0.590074
	4.04902	1.79337		1.13067	0.500791
	3.60494	0.881402		1.00667	0.246128
	3.57143	0.945455		0.997308	0.264015
	2.99153	1.76389		0.835372	0.492559
	3.87143	1.11765		1.08108	0.312099
	1.76815	1.13333		0.493749	0.316479
	3.04374	1.7		0.849954	0.474719
	3.75806	0.889908		1.04943	0.248504
		0.925			0.258303
		0.898305			0.250848
		2.30769			0.644415
		1.19355			0.333294
		0.943662			0.263514
		0.839506			0.234429
		1.38095			0.385626
		1.33333			0.372328
		1			0.279246
		1			0.279246
		1.35714			0.378977
mean	3.58107	1.18366		1	0.330532
N	30	41		30	41
SEM	0.104224	0.0593102		0.0291042	0.0165622

## Sheet: ED Fig.2f
WT recovery hypo osmotic shock
Time(min)	cell1	cell2	cell3	cell4	cell5	cell6	cell7	cell8	cell9	cell10	cell11	cell12	cell13		Time(min)	mean	SEM	N
0	0.963481	1.02041	1.03676	0.938772	0.970767	1.02141	0.834569	0.837449	0.912034	1.00049	0.987238	0.904514	0.993506		0	0.955492	0.0184778	13
1	1.00463	0.998104	1.01563	1.01365	0.972083	1.00703	1.00061	0.953333	0.874636	1.03494	1.09974	0.988643	0.978437		1	0.995497	0.0140233	13
2	1.00649	1.0637	0.976562	1.02725	0.977975	0.983948	1.02406	1.04398	0.979592	1.02642	1.03786	0.989835	1.01414		2	1.01168	0.00789595	13
3	1.04991	1.0525	0.983333	1.03886	1.01368	0.939891	0.985851	1.04398	0.970173	1.03573	1.00433	0.927374	1.01458		3	1.00463	0.0114251	13
4	1.04991	1.0456	1.07386	1.00591	1.02556	0.954577	0.960027	1.00966	1.03837	1.00386	1.00141	0.934056	1		4	1.00791	0.0111786	13
5	1.05682	1.03966	1.05	0.98416	1.03461	0.97122	0.953999	1.03623	1.02041	1.04206	1.0456	0.952751	1.03333		5	1.01699	0.0103971	13
6	1.06061	1.02041	1.04464	1.01691	1.02624	1.03279	0.958921	1.05556	1.02041	1.00731	1.04144	0.976283	0.974882		6	1.01818	0.00876611	13
7	0.998106	1.05375	1.01163	1.02098	1.00532	1.03279	0.963978	1.02778	1.03061	1.03325	1.03293	0.948091	0.982343		7	1.01089	0.00848553	13
8	1	1	1	1	1	1	1	1	1	1	1	1	1		8	1	0	13
mss4[ts] recovery hypo osmotic shock
Time(min)	cell1	cell2	cell3	cell4	cell5	cell6	cell7	cell8	cell9	cell10	cell11	cell12	cell13		Time(min)	mean	SEM	N
0	0.442105	0.329412	0.4375	0.612245	0.4	0.619048	0.442177	0.596186	0.526316	0.668529	0.530255	0.55914	0.5		0	0.512532	0.0274084	13
1	0.442105	0.4	0.583333	0.833333	0.571429	0.580357	0.619048	0.606122	0.504587	0.663597	0.514423	0.540619	0.714286		1	0.582557	0.031456	13
2	0.5625	0.7	0.666667	0.833333	0.818182	0.714286	0.742857	0.648526	0.520363	0.62396	0.52	0.666667	0.833333		2	0.680821	0.0300652	13
3	0.525	0.875	0.8	1.28571	0.9	0.769231	1.06122	0.613338	0.555556	0.746598	0.572917	0.876833	0.833333		3	0.801134	0.0595047	13
4	0.7	0.816667	0.8	1.14286	0.8	0.824176	1.09524	0.75	0.691622	1.01923	0.859223	0.970779	0.833333		4	0.869471	0.0399462	13
5	0.9	0.875	1	1.21429	0.9	0.974026	0.972789	0.97172	0.80759	1.0857	0.925532	0.970779	1		5	0.969033	0.0279718	13
6	0.96	0.933333	1	1	0.8	1.07143	1.14286	0.868421	0.904605	1.07263	1	0.916928	1.14286		6	0.98562	0.0286293	13
7	0.966667	0.816667	1	1	1.125	1	1.07143	0.916667	0.948276	1.06522	1.01786	0.928571	1.14286		7	0.999939	0.0246971	13
8	1	1	1	1	1	1	1	1	1	1	1	1	1		8	1	0	13

## Sheet: ED Fig.2i
	Iso-osmotic	Iso-osmotic	Hypo- osmotic shock	Iso-osmotic	Iso-osmotic 50% D2O
	37C	35C		37C
	98.8764	2.85714	100	98.8764	88.3333
	98.5507	6.66667	94.1176	98.5507	79.6296
	98.3051	6.41026	81.25	98.3051	88.5246
	95.8333	6.34921	100	95.8333	91.8367
	100	8.62069	90	100	82.2222
	100	0	91.5663	100	73.2143
	100	1.1236	81.1111	100	72.549
	100	0	66.6667	100	54.1667
	100	0	66.3551	100	77.5
	100	1.05263	81.6216	100	65.8537
	100	3.92157	76.9231	100	75
	100	7.8125	76.3513	100	61.7021
	98.6667	4.08163	75.4902	98.6667	69.697
	100	4.10959	80.5556	100	78.4314
	98.7952	1.35135	80	98.7952	57.8947
	100	3.79747		100	72.3404
	100			100	73.5294
				98.9899	81.3953
				100	77.1429
				100	75
				100	74.4186
				100	76.3158
				100	81.3953
				100	67.6471
				100	88.8889
				100	97.2222
				100	91.6667
					86.6667
					95.2941
					73.6842
					83.0769
					79.7468
					78.75
Mean	99.3546	3.63464	82.8006	99.5562	77.9011
SD	1.11085	2.89295	10.448	0.930849	10.0782
count	17	16	15	27	33
