# Supplementary material for: Macromolecular condensation buffers intracellular water potential
Source: Nature. 2023 Oct 18;623(7988):842–52. doi: 10.1038/s41586-023-06626-z (PMC10665201; doi:10.1038/s41586-023-06626-z)
Supplement: Supplementary file 15 — Source Data Extended Data Fig. 3 [file 41586_2023_6626_MOESM15_ESM.xlsx]

## Sheet: ED Fig3c
Time [ min]	Ctrl																				mean	n	sem		Time [ min]	100mOsm																		mean	n	sem		Time [ min]	60mOsm
0	1	1	1	1	1	1	1	1	1	1	1	1	1	1	1	1	1	1	1	1	1	20	0		0	1.06347	1.09049	0.929155	1.14796	0.901923	1.43333	0.980769	1.06575	0.974249	0.840426	0.988915	1.03178	0.949339	1.02118	0.827189	1.24171	1.13636	0.961102	1.03251	18	0.0343411		0	0.931425
0.1	0.973109	1.01923	1.08815	0.902913	0.948473	1.01783	0.973938	0.951827	1.12805	1.0533	0.948097	0.995475	1.04016	0.991453	1.02505	0.944785	2.15411	1.00234	0.992218	0.963636	1.05571	20	0.0590022		0.0833	1.03096	1.06729	0.8297	1.01531	0.932692	1.18461	1.02448	1.05199	1.0887	0.945479	0.985748	1.08686	0.995595	0.988235	0.864055	1.1345	1.03828	1.01134	1.01532	18	0.0205578		0.0833	0.955277
0.2167	1.09916	1.01399	1.09827	1.00485	0.979008	1.0208	1.05212	1.02326	1.0686	1.09168	0.904844	1.07014	1.12048	1.01709	0.906054	0.993865	1.06141	1.01402	0.998054	0.954545	1.02461	20	0.0134281		0.1833	1.03096	1.06265	0.90327	1.09694	1.32308	1.04615	1.06294	1.02294	1.13734	0.958777	1.02059	1.09322	1.00881	1.03294	0.853687	1.05848	1.06699	0.946515	1.04035	18	0.0234551		0.1833	0.844365
0.3333	1.11597	1.03496	1.03613	0.898058	1.01145	1.01337	0.991313	0.9701	1.01067	1.08316	0.942907	0.9819	1.77309	1.02137	0.916493	0.960123	0.982619	1.04206	0.963035	0.929545	1.03392	20	0.0407286		0.2667	1.0418	1.07193	0.93733	1.13265	1.00961	0.876923	1.06993	1.08868	1.21459	1.56649	1.01425	0.997881	1.06388	1.05647	0.843318	1.13158	1.0311	0.988655	1.06317	18	0.0362456		0.2667	0.810972
0.4333	1.74286	0.987762	1.08815	1.04369	1.03053	1.00297	1.16699	0.998339	0.928354	1.15139	0.934256	1.06109	1.67068	1.18376	0.943633	0.91411	1.14832	1.04906	0.939689	0.920455	1.0953	20	0.0506133		0.3833	1.11919	1.03944	0.850136	1.06803	0.986538	1.11282	1.00874	0.95107	1.90558	1.23537	1.11877	1.12712	0.984581	0.992941	0.908986	1.09259	1.03588	1.00486	1.0857	18	0.0527113		0.3833	1.13357
0.5333	1.21681	1.01049	1.03035	1.67961	0.944656	1.06835	0.946911	0.981728	1.01829	1.15778	0.955017	0.934389	1.249	0.982906	1.02296	0.940184	0.974508	1.01168	1	1.05909	1.05924	20	0.0381428		0.45	1.02322	1.18562	0.877384	1.09014	0.917308	1.04615	0.93007	1.10245	1.18741	1.41755	1.019	1.00636	1	0.967059	0.841014	1.06823	1.06938	0.930308	1.0377	18	0.0316992		0.45	0.725701
0.65	1.07731	0.984266	1.03324	1.0267	1.02099	0.967311	1.08012	0.981728	1.62957	1.04691	0.958478	1.02036	1.07631	1.04273	0.922756	0.973926	1.073	1.0514	1.01556	1	1.04913	20	0.0320867		0.5667	1.06656	1.13225	0.940054	1.11905	0.859615	1.03077	0.891608	1.05963	1.01717	1.27793	1.02455	0.974576	0.898678	0.922353	0.861751	1.01949	1.04306	0.922204	1.00341	18	0.0254321		0.5667	0.840191
0.75	0.994958	0.979021	1.05491	1.04612	0.992366	0.994056	1.06757	0.98505	0.983232	1.15352	0.918685	1.1267	1.11647	1.08974	0.908142	0.970859	2.48552	1.04673	0.929961	0.975	1.09093	20	0.0749915		0.65	0.996904	1.13921	0.942779	1.05952	0.919231	0.994872	0.86014	1.11468	0.964235	1.5266	1.14489	0.972458	1.09031	0.976471	0.826037	1.04971	0.95933	0.863857	1.02229	18	0.0369814		0.65	0.941562
0.85	1.04706	0.998252	1.07804	1.01699	1.03817	1.06092	1.14382	0.990033	0.95122	1.06397	0.984429	1.13575	1.06225	1.13889	1.01879	0.929448	1.19931	0.988318	0.931907	0.890909	1.03342	20	0.0179355		0.75	1.09443	1.07889	0.905995	1.12755	1.08654	0.905128	0.956294	1.12232	1.02146	1.5133	1.21932	0.989407	0.918502	1.10353	0.804147	0.97076	1.08373	0.923825	1.04584	18	0.0369296		0.75	0.752534
0.95	1.04034	0.942308	1.05058	1.04369	1.03053	1.00594	1.19209	0.958472	0.876524	1.03838	0.949827	1.08145	1.05221	1.09615	0.949896	0.984663	1.09618	1.03505	0.972763	0.968182	1.01826	20	0.0158248		0.8167	0.993808	1.13457	0.862398	1.13095	1.01538	1.32051	0.83042	1.09786	1.0515	1.28191	1.24545	1.00636	1.38106	1.00706	0.917051	1.02729	1.08612	0.967585	1.07541	18	0.0360167		0.8167	1.0638
1.05	1.05714	1.02622	1.06792	1.87864	1.05534	0.995542	1.16216	0.966777	0.990854	1.07889	0.923875	1.09276	1.19679	1.03846	0.985386	2.05061	1.07879	1.08878	0.990272	1.01591	1.13706	20	0.0651863		0.9167	1.03406	1.05801	0.851499	1.12415	0.925	1.01026	0.949301	1.06422	1.18741	1.28457	1.89232	1.06144	1	1.05882	1.15783	0.983431	0.992823	0.940032	1.08751	18	0.053167		0.9167	0.988074
1.15	1.05042	0.956294	1.03757	1.04369	0.980916	0.989599	1.08398	0.945183	1.54878	1.09808	0.908304	1.09729	1.38353	1.03205	0.93737	1.05368	0.993048	0.983645	1.00778	1.05455	1.05929	20	0.0338314		1	1.00155	1.09745	0.907357	1.12075	0.992308	1.08718	0.905594	1.01376	2.36481	0.957447	1.17815	1.10805	0.944934	1.05882	1.25	1.04094	1.05024	0.917342	1.11093	18	0.0770342		1	1.08229
1.2667	1.11933	1.04196	1.00867	0.910194	0.914122	0.968796	1.10907	0.951827	0.977134	1.07249	0.944637	1.11086	1.5502	1.06197	0.962422	0.941718	1.00811	1.04206	1.01556	0.977273	1.03442	20	0.0306983		1.1	1.09443	1.02552	0.985014	1.2449	0.930769	1.02821	0.931818	1.06728	1.05865	0.954787	1.03484	0.993644	0.88326	1.04471	0.926267	1.07407	1.35646	1.04862	1.03796	18	0.0268932		1.1	1.02445
1.3667	1.73613	0.961538	1.01445	1.07767	1.04962	1.06686	1.26351	0.968439	0.894817	1.09808	0.939446	1.09729	1.26506	1.16453	0.931106	0.90184	1.2781	1.02804	0.968872	0.979545	1.08425	20	0.0432273		1.1833	1.0356	1.12065	0.840599	1.2432	1.04808	1.0641	1.01049	1.08563	1.15737	0.974734	1.04355	1.08475	1	1.03765	0.908986	1.17154	1.5	1.23177	1.08659	18	0.034137		1.1833	1.17531
1.45	1.1042	1.06469	0.966763	0.895631	0.84542	0.950966	0.954633	0.935216	1.01829	1.10448	0.875433	0.963801	0.98996	0.965812	0.987474	0.992331	0.904983	1.04439	1.01167	1.15	0.986307	20	0.0176994		1.2667	1.26006	1.18329	1.00954	2.05782	1.25	1.40256	1.35839	1.4159	1.27039	1.01064	1.14885	1.14619	1.38546	1.12471	1.1394	1.46784	1.25598	1.15721	1.28024	18	0.0554878		1.2667	0.858676
1.5667	0.996639	1.05594	1.05347	1.75485	1.00763	0.997028	1.17857	0.98505	1.49238	1.07249	0.929066	1.08145	1.09639	1.0812	0.993737	0.918712	1.04751	0.976636	0.994163	1.03636	1.08746	20	0.0441597		1.35	1.84984	1.36659	0.926431	2.55442	1.38269	1.59744	1.78496	1.47095	1.48927	1.08245	1.98496	1.82839	2.337	1.34824	1.5553	1.77973	1.3756	1.34198	1.61424	18	0.0959002		1.35	1.14788
1.6667	0.934454	1.01399	1.03757	0.934466	0.874046	0.94948	0.985521	0.953488	0.967988	1.08955	0.896194	0.986425	1.01606	0.92735	1.04175	0.95092	0.873696	0.985981	1.00778	0.997727	0.971222	20	0.0126004		1.45	2.2678	1.75638	2.06403	2.87925	1.94423	3.13846	3.03322	1.81193	2.02003	1.43617	2.01188	2.01907	3.11674	1.62118	1.98272	2.17641	2.71292	1.70989	2.20568	18	0.126312		1.45	1.50626
1.7667	0.884034	1.0507	0.946532	0.856796	0.864504	0.965825	0.918919	0.920266	1.00152	1.00426	0.949827	0.902715	1.04819	0.903846	0.979123	1.00767	0.86095	0.997664	0.928016	1.15682	0.957409	20	0.0169164		1.5333	2.24303	2.20418	2.14578	2.83163	2.62308	3.05385	2.59266	2.86391	2.34335	1.70346	1.99604	1.56144	3.08811	2.01647	2.22926	2.13353	3.09569	1.82658	2.364	18	0.113017		1.5333	1.51461
1.8667	1.02857	1.02448	0.998555	0.953883	0.961832	1.04755	1.15541	0.936877	0.984756	1.04264	0.99481	1.10634	1.48394	1.07051	1.11691	0.980061	1.03129	0.992991	0.990272	1.05455	1.04781	20	0.0261773		1.6333	2.00774	2.72622	1.44959	2.78061	2.61346	3.05641	2.5979	1.98012	2.06152	1.61436	1.98337	1.73517	2.663	2.01882	2.34332	2.1501	2.08852	1.96272	2.21294	18	0.103631		1.6333	1.50328
1.9833	1.03025	0.95979	1.07804	0.927184	1.06679	1.02229	1.12066	0.976744	1.14939	1.1194	0.991349	1.07014	1.06426	1.02991	1.01253	0.984663	1.10892	1.01402	1.18483	1.31136	1.06113	20	0.0198286		1.7167	1.81579	2.59629	1.35286	2.51701	2.34808	2.68205	2.13636	1.61774	2.03147	1.55851	1.93824	1.50424	2.12114	2.21177	2.3871	2.0117	1.88278	1.87682	2.03277	18	0.090229		1.7167	1.45438
2.0667	1.12773	1.06993	1.0289	2.02427	0.979008	1.09955	1.24614	0.913621	0.974085	1.14712	1.12976	1.11991	1.06426	1.12393	0.958246	1.7362	1.08343	1.00467	0.990272	1.12273	1.14719	20	0.059718		1.8167	1.63313	2.4478	1.35695	2.31633	1.77308	1.97949	1.71853	1.28899	1.90701	1.42952	1.91053	1.40042	1.92731	1.82588	2.14516	1.5575	1.51914	1.50891	1.75809	18	0.0779326		1.8167	1.3071
2.1833	1.73613	1.0979	1.0448	1.09952	0.927481	1.11144	1.32529	0.878738	1.00457	1.19616	0.99481	1.1086	1.13655	1.07265	0.97286	1.01687	1.07184	0.995327	0.941634	1.02045	1.08768	20	0.040785		1.9	1.63932	2.2297	1.26703	2.30612	1.62885	1.67949	1.50699	1.20336	1.86695	1.41755	1.53761	1.32839	1.82379	1.81647	2.00115	1.45224	1.45694	1.47812	1.64667	18	0.0731792		1.9	1.1932
2.2667	1.06555	1.07692	1.08526	0.992718	0.929389	1.05646	1.15637	0.92691	0.960366	1.12367	0.927336	1.10407	1.12048	1.06838	0.989562	0.943252	1.04519	0.995327	1.02529	1.06364	1.03281	20	0.0159132		2	1.60062	1.96288	1.40463	1.9932	1.61346	1.41538	1.34091	1.37156	1.74964	1.34309	1.23991	1.22034	1.51762	1.63765	1.64631	1.36745	1.33732	1.34036	1.50568	18	0.053656		2	0.716756
2.3667	0.989916	1.01573	0.992775	0.895631	1.03435	1.0312	1.13224	0.880399	1.46646	1.10234	0.897924	1.02489	1.05422	1.07051	0.983299	0.90184	1.04867	0.997664	0.949416	1.12045	1.0295	20	0.0282939		2.0833	1.56656	1.67517	1.20572	2.04592	1.46154	1.54103	1.35839	1.21865	1.39914	1.14761	1.13777	1.48305	1.23348	1.64471	1.53456	1.47076	1.23445	1.15559	1.41745	18	0.0556736		2.0833	0.979726
2.4667	0.947899	1.08392	1.06503	0.915049	0.975191	0.973254	1.12066	0.958472	0.998476	1.10234	0.910035	1.13122	1.14257	1.07692	1.00626	0.998466	0.966396	1.05374	0.98249	1.01818	1.02133	20	0.0159313		2.2	1.55728	1.39211	1.14033	1.97959	1.55577	1.47692	1.32343	1.07034	1.27325	1.10771	1.11797	1.44068	1.11454	1.56	1.42742	1.43762	1.03349	1.26904	1.34875	18	0.0562738		2.2	0.730471
2.5833	0.92437	1.09615	1.00144	1.14563	0.896947	0.947994	1.07046	0.901993	0.992378	1.07249	0.923875	1.12217	1.36747	1.04701	0.995825	0.92638	1.80069	1.01869	1.00584	1.01818	1.0638	20	0.0456878		2.2667	1.47833	1.38051	1.16621	1.95068	1.43077	1.43333	1.3514	0.974006	1.28469	1.08644	1.09264	1.3517	1.16079	1.31059	1.4424	1.36647	1.09091	1.11831	1.3039	18	0.0522536		2.2667	0.703041
2.6833	1.02017	1.02273	1.05491	1.00971	0.874046	1.00297	1.11486	0.961794	1.01677	1.14925	0.910035	1.25792	1.36546	1.05342	1.02714	0.953988	0.995365	0.981308	1	1.00909	1.03905	20	0.0251816		2.3833	1.53406	1.37123	1.11172	1.87585	1.525	1.36154	1.13986	1.26605	1.3133	1.17021	1.10451	1.40254	1.22026	1.48706	1.20622	1.30799	1.22967	1.15397	1.32117	18	0.0458144		2.3833	0.865832
2.7833	0.981513	1.05944	1.01301	0.944175	0.881679	0.950966	1.11293	0.943522	1.00152	1.09382	0.949827	1.0724	1.01807	1.0641	0.983299	0.957055	0.99073	0.992991	0.964981	1.00909	0.999256	20	0.0129841		2.4667	1.43963	1.32483	1.09264	1.83503	1.45	1.41026	1.23951	0.993884	1.24034	1.07181	1.08393	1.20551	1.30837	1.45647	1.14055	1.31969	1.07177	1.21718	1.2723	18	0.0474218		2.4667	0.902206
2.8833	1.08403	1.10839	1.00578	0.934466	0.923664	1.03566	1.10039	0.965116	0.922256	1.10234	0.965398	1.09955	1.06627	1.06624	0.960334	0.946319	0.975666	1.01168	1.01751	1.11136	1.02012	20	0.0151944		2.5667	1.36842	1.2529	1.08038	1.65986	1.46154	1.39231	1.19406	1.05352	1.02432	0.945479	1.09422	1.33051	1.15639	1.34353	1.09677	1.38304	0.92823	1.17666	1.21901	18	0.0458134		2.5667	0.951103
3	1.0084	1.06119	1.0159	0.910194	0.908397	0.988113	1.10232	0.933555	0.996951	1.08102	0.946367	1.01131	0.957831	1.02137	1.00626	0.944785	0.952491	1.06308	0.988327	0.975	0.993643	20	0.0122087		2.65	1.4226	1.2529	1.15804	1.68027	1.33654	1.67949	1.16958	1.20336	1.18026	1.06915	1.11322	1.40466	1.46035	1.19529	1.07143	1.19981	1.01435	1.10697	1.26213	18	0.0464128		2.65	0.966607
3.1	1.08908	1.01573	1.0289	1.13107	0.853053	0.977712	1.25579	0.960133	1.27744	1.10874	1.02768	1.06787	1.3755	1.16453	0.876827	0.886503	1.12051	1.02804	0.916342	0.918182	1.05398	20	0.0314693		2.75	1.44272	1.16473	1.15259	1.63435	1.33846	1.44359	1.08392	1.07798	1.13162	1.0492	1.0958	1.32839	1.29736	1.23529	1.06106	1.17154	1.00957	1.10535	1.21242	18	0.039852		2.75	0.941562
3.2	1.56807	1.04371	0.978324	0.985437	0.883588	1.00446	1.13321	0.961794	0.964939	1.10661	0.967128	0.986425	1.27309	1.10684	1.00626	0.970859	1.8482	1.03738	1.07393	1.03182	1.0966	20	0.0512858		2.8167	1.39319	1.23666	1.3079	1.59694	1.375	1.38974	1.05769	1.24006	1.15594	1.05452	1.0578	1.31568	1.19383	1.33412	0.90553	1.17641	0.925837	0.990276	1.20595	18	0.0434188		2.8167	0.849135
3.3	1.00336	1.06294	1.09249	1.01699	0.898855	1.04903	1.22201	0.936877	0.972561	1.20043	0.963668	1.09276	1.26506	1.1282	0.985386	0.940184	1.02781	0.992991	1.01167	1.02045	1.04419	20	0.0219079		2.9333	1.39319	1.14849	1.20572	1.56122	1.38269	1.34103	0.994755	1.11927	1.14306	1.0891	1.09184	1.22034	1.25771	1.28	0.881336	1.19883	0.930622	1.14911	1.18824	18	0.0397704		2.9333	0.94514
3.4167	1.00168	1.03147	0.979769	0.902913	0.956107	0.968796	1.15348	0.916944	1.17988	1.11514	0.913495	0.99095	0.985944	1.06624	0.974948	1.8819	0.973349	1.0514	1.03113	1.27045	1.0673	20	0.0477716		3	1.30805	1.21578	1.15395	1.5102	1.23077	1.31026	1.05769	1.1682	1.02432	1.01197	1.11085	1.20763	1.24229	1.34353	0.866359	1.22027	0.940191	1.07131	1.16631	18	0.0368982		3	0.947525
3.5	1.03866	1.1014	1.06358	1.80825	0.916031	1.04606	1.28668	0.980066	0.919207	1.20256	0.908304	1.08145	1.04618	1.16026	1.10856	1.30982	1.04519	1.04906	0.98249	1.12727	1.10905	20	0.0441925		3.1	1.27245	1.29698	1.19482	1.43537	1.29808	1.47179	0.938811	1.00612	1.11016	0.994681	1.10926	1.22034	1.25551	1.34353	0.90553	1.18616	1.00957	0.980551	1.16832	18	0.040228		3.1	1.01073
3.6167	0.952941	1.06643	1.02312	1.01456	0.937023	0.989599	1.18243	0.950166	0.958841	1.15778	0.903114	1.14706	1.04016	1.09615	1.01253	0.980061	1.07068	1.0257	1.01362	1.02727	1.02746	20	0.0168376		3.1833	1.2291	1.06961	1.14305	1.44388	1.30577	1.35385	1.04895	1.08716	1.05723	0.961436	1.11164	1.45339	1.25771	1.32941	0.91129	1.32554	1.01914	1.11345	1.17898	18	0.0384216		3.1833	0.970185
3.7167	0.927731	1.08566	0.988439	0.902913	0.877863	0.934621	1.06178	0.953488	1.05183	1.16844	0.903114	0.963801	0.981928	1.02137	1.03131	0.940184	1.60603	1.04439	1.01946	1.00227	1.02333	20	0.0345316		3.2833	1.24149	1.31554	1.18392	1.32143	1.30577	1.38205	0.863636	1.19878	1.15021	1.03191	1.10451	1.23517	1.2511	1.27529	0.774194	1.18518	1.10766	0.975689	1.16131	18	0.0383627		3.2833	1.01193
3.8167	0.92437	1.06294	0.991329	0.849515	0.917939	0.983655	1.10328	0.978405	1.21037	1.15565	0.927336	1.00452	0.97992	0.99359	1.03967	0.937117	0.902665	1.03972	1.01556	1.01591	1.00167	20	0.019316		3.3667	1.1548	1.19722	1.28338	1.36905	1.26538	1.38718	1.00874	1.17431	1.00572	1.04388	1.09105	1.25424	1.31057	1.28706	0.828341	1.10721	0.964115	1.02431	1.15314	18	0.036362		3.3667	1.03339
3.9167	1.07563	1.06469	0.985549	0.968447	0.971374	1.01635	1.14672	0.908638	0.977134	1.12793	0.910035	0.952489	1.00602	1.13461	0.997912	0.953988	1.00695	1.03271	1.01167	1.06136	1.01551	20	0.0153722		3.4667	1.27864	1.23666	1.19891	1.2415	1.35	1.21538	0.870629	1.06728	1.10014	0.968085	1.05067	1.3983	1.30176	1.18823	0.817972	1.17641	0.992823	1.11183	1.14251	18	0.0375593		3.4667	0.872391
4.0167	1.59328	1.13112	1.01445	1.0801	0.919847	1.08469	1.24807	0.976744	0.980183	1.12793	0.941176	1.11991	1.24096	1.0406	1.0501	0.929448	1.01275	0.992991	0.984436	1.00455	1.07367	20	0.0342286		3.55	1.13622	1.38979	1.16485	1.22619	1.25385	1.38718	0.931818	0.91896	1.07153	0.950798	1.12431	1.33898	1.12555	1.33177	0.870968	1.18226	0.930622	1.12318	1.1366	18	0.0392786		3.55	0.888491
4.1333	1.0437	1.11014	0.973988	0.961165	0.828244	1.15007	1.22297	0.895349	1.21037	1.09808	0.930796	0.961538	1.33133	0.99359	1.01461	0.91411	0.923523	1.02804	1.04864	1.22273	1.04315	20	0.0293723		3.6667	1.05108	1.10905	1.12398	1.29082	1.32115	1.29487	1.00874	1.11009	1.0329	0.974734	1.14173	1.28602	1.10132	1.30588	0.862903	1.2924	1.00239	1.06969	1.13221	18	0.0322726		3.6667	1.01193
4.2333	1.04202	1.06818	1.0578	0.98301	0.958015	1.15007	1.32722	0.923588	0.925305	1.22815	0.951557	1.13348	1.12249	1.11966	0.997912	0.920245	1.30243	1.07243	1.09533	0.984091	1.06815	20	0.0268469		3.75	1.17028	1.26914	1.20981	1.2517	1.225	1.48205	0.821678	1.08563	1.12875	0.954787	1.13223	1.21186	1.22247	1.24	0.81106	1.19981	0.988038	1.02269	1.13483	18	0.0391103		3.75	1.03339
4.3167	0.939496	1.07517	1.00578	0.868932	0.881679	1.57504	1.12838	0.833887	1.03049	1.15992	0.8391	1.01357	0.949799	0.893162	1.05637	0.978528	0.852839	1.01168	1.04864	1.10227	1.01224	20	0.0368867		3.8333	1.15635	1.24594	1.17439	1.22789	1.25577	1.37692	0.912587	1.15291	1.09299	1.04122	1.07918	1.39619	1.29736	1.24235	0.834101	1.20858	0.990431	1.01134	1.1498	18	0.0358747		3.8333	0.998211
4.4333	1.01177	1.08916	0.991329	0.990291	0.916031	2.16047	1.22201	0.961794	1.16159	1.03838	0.946367	1.19005	1.01205	1.04273	1.10021	0.946319	0.938586	1.06776	0.978599	1.02727	1.08964	20	0.0594513		3.9167	1.08204	1.15081	1.18392	1.29762	1.20577	1.42308	0.891608	1.04893	1.00286	0.978723	1.14727	1.27119	1.06167	1.30588	0.85023	1.15595	0.95933	0.946515	1.10908	18	0.0369383		3.9167	0.861061
4.5333	1.00504	1.04196	0.998555	0.92233	0.854962	1.80683	1.14189	0.901993	1.01677	1.09595	0.913495	1.03167	0.991968	0.935897	1.03758	0.949387	0.852839	1.05608	0.992218	1.05682	1.03021	20	0.0442937		4.0167	1.04334	1.09049	1.10218	1.28401	1.33462	1.3718	1.01923	0.941896	1.01431	0.992021	1.14489	1.42161	1.11234	1.28235	0.897465	1.11598	1.04306	1.12318	1.12971	18	0.0354535		4.0167	0.97257
4.65	1.49076	1.07867	1	1.01456	0.971374	1.29272	1.40637	0.935216	0.984756	1.23454	0.955017	1.15385	1.15462	1.09829	0.979123	0.993865	1.01275	0.985981	0.94358	0.993182	1.08396	20	0.0355652		4.1	1.06811	1.16937	1.13897	1.21599	1.25385	1.45897	1.10839	1.08868	1.04149	1.09441	1.09422	1.29237	1.27974	1.13412	0.790323	1.04581	1.01914	1.02755	1.12897	18	0.0334805		4.1	0.921288
4.7333	1.12605	1.10489	1.01301	1.0267	0.923664	0.958395	1.5251	0.945183	1.14177	1.18763	1.00865	1.19231	1.22088	1.15385	0.983299	1.47393	1.25029	0.976636	0.968872	0.943182	1.10621	20	0.0378893		4.2167	1.16873	1.18329	1.14305	1.29252	1.24808	1.30256	1.04371	1.06422	1.02289	1.04654	1.09818	1.34746	1.12555	1.17412	0.814516	1.09942	0.947368	1.03242	1.1197	18	0.0311309		4.2167	0.957066
4.85	0.905882	1.08217	0.99711	1.46602	0.843511	0.940565	1.2249	0.978405	0.992378	1.11087	0.944637	1.03167	1.49197	0.961538	1.01253	1.70245	0.930475	1.02103	1.02724	1.03636	1.08509	20	0.049416		4.2833	1.01393	1.07889	0.86376	1.27721	1.275	1.32051	1.50524	0.896024	0.978541	0.906915	1.04513	1.41737	1.1696	1.24941	0.847926	1.33138	0.954545	1.12156	1.12516	18	0.0474992		4.2833	1.02147
4.9333	0.870588	1.07692	0.936416	0.927184	0.887405	0.943536	1.18243	0.918605	1.05031	1.10234	0.920415	1.06109	1.28514	0.959402	1.02505	1.03988	0.856315	1.07009	1.07198	1.04318	1.01141	20	0.0243885		4.4	1.00464	1.08121	0.899183	1.33163	1.27308	1.50256	1.36713	0.833333	0.944206	0.909574	1.06967	1.61441	1.1696	1.12706	0.93318	1.28947	0.921053	1.0859	1.13094	18	0.0526512		4.4	1.11509
																									4.4833	1.02012	1.22274	1.02452	1.17857	1.20769	1.4359	1.0472	1.11315	1.05723	1.02261	1.09659	1.16314	1.17181	1.09412	0.701613	1.08285	1.06459	1.00972	1.09523	18	0.033612		4.4833	0.957662
																									4.5833	1.08669	1.20186	1.09673	1.28912	1.25769	1.48205	1.08916	1.17737	0.964235	1.07447	1.13777	1.27754	1.23788	1.14118	0.761521	1.09747	0.995215	0.990276	1.13101	18	0.0368836		4.5833	1.15385
																									4.65	1.12848	1.33411	0.930518	1.34524	1.35577	1.52308	1.16958	0.937309	1.12589	1.02527	1.13539	1.36864	1.22907	1.22353	0.827189	1.23684	0.961722	0.946515	1.15579	18	0.0447073		4.65	1.28622
																									4.7667	1.09752	1.15545	1.05313	1.14966	1.29038	1.38461	1.11713	0.940367	1.03577	1.01729	1.09184	1.33898	1.15859	1.14118	0.895161	1.21637	1.00957	1.08428	1.12096	18	0.030253		4.7667	1.17233
																									4.85	1.02941	1.17169	0.914169	1.23129	1.39231	1.51795	1.09615	0.87156	1.02003	0.988032	1.0958	1.36229	1.14317	1.08706	0.889401	1.15595	0.966507	1.18477	1.11764	18	0.0416522		4.85	1.1938
																									4.95	1.08359	1.09281	1.04768	1.19048	1.23269	1.53333	0.872378	1.0948	1.04149	1.03856	1.09976	1.14619	1.06608	1.20706	0.751152	1.02339	1.16268	0.995138	1.09329	18	0.0375773		4.95	0.977937
[truncated: 184 more columns]

## Sheet: ED Fig3d
		Ctrl	+100 mOsm	+60 mOsm	-17°C	-12°C	-17°C -150 mOsm	-150 mOsm	-12°C -100 mOsm	-100 mOsm
		0.6182	1.402	0.6355	2.375	2.476	0.2237	0.1832	0.2189	0.4438
		0.2546	1.67	1.219	0.9613	0.6005	0.341	0.1048	0.1147	0.2165
		0.1574	0.9011	2.508	0.761	0.3113	0.2438	0.3106	0.3839	0.1882
		0.6725	2.659	1.338	2.288	0.8832	0.3788	0.1247	0.2124	0.8056
		0.3345	1.789	1.139	1.774	1.266	0.5661	0.1189	0.4265	0.2351
		0.459	2.324	0.7618	2.664	0.7126	0.2652	0.7176	0.3986	0.2473
		0.7439	1.305	1.571	1.626	0.5251	0.2523	0.1372	0.1735	0.1413
		0.2569	0.9215	1.741	1.629	0.8392	0.6524	0.1316	0.3684	0.08252
		0.4489	1.325	1.74	1.254	0.1834	0.181	0.2784	0.3282	0.5068
		0.5578	0.7785	0.9636	1.745	0.8894	0.2731	0.1712	0.2091	0.1038
		0.3135	1.094	1.035	0.3355	1.997	0.2779	0.1276	0.1931	0.1641
		0.3603	1.459	0.8759	0.9091	0.9326	0.296	0.4261	0.1865	0.1496
		0.8604	1.683	0.8828	2.6	0.5411	0.09767	0.1752	0.1926	0.1727
		0.3204	1.469	0.7297	1.713	2.014	0.2379	0.5336	0.2016	0.2141
		0.1637	1.452	0.728	3.17	0.6811	0.197	0.1553	0.1957	0.2835
		0.6037	1.38	1.685	1.233	0.7398	0.2231	0.6392	0.5889	0.6179
		0.7828	0.9752	0.8378	0.5549	0.1957	0.1854	0.2694	0.2221	0.2706
		0.1279	0.7995	0.977	3.27		0.2186	0.367	0.2433	0.2872
		0.1309		0.8943			0.247	0.2119	0.2152	0.3482
		0.2869		1.196			0.3118	0.1403	0.2168	0.3442
							0.3062	0.2655	0.2114	0.359
							0.3422	0.4988	0.4011	0.3833
							0.2252	0.4226	0.3275	0.7236
							0.3134	0.4795	0.2119	0.3876
							0.2324	0.5963	0.1812	0.1796
							0.227		0.1499
							0.1252
	mean	0.42271	1.41038	1.17292	1.7146	0.928706	0.275606	0.30346	0.2605	0.314245
	sem	0.0114469	0.0278302	0.0234921	0.0482517	0.0385652	0.00427716	0.00742789	0.00419228	0.00746002
	N	20	18	20	18	17	27	25	26	25
