# Supplementary material for: Macromolecular condensation buffers intracellular water potential
Source: Nature. 2023 Oct 18;623(7988):842–52. doi: 10.1038/s41586-023-06626-z (PMC10665201; doi:10.1038/s41586-023-06626-z)
Supplement: Supplementary file 16 — Source Data Extended Data Fig. 5 [file 41586_2023_6626_MOESM16_ESM.xlsx]

## Sheet: ED fig.5b
		27℃				37℃
solvent	PEG-20 kDa (mg/mL)	sample #1	sample #2	sample #3		sample #1	sample #2	sample #3
Water	500	4103	4170			3267	3256
Water	370	1481	1509	1504		1312	1292	1299
Water	246.667	776	745	795		705	694
Water	164.444	519	528			495	486
Water	109.63	420	412			404	414
Water	73.0864	379	392	368		373	368
Water	48.7243	351	347			344	337
Water	32.4829	335	346	340		330	334
Water	0	328	328			311	314
50% heavy water	500	2433	2774	2780		2367	2351
50% heavy water	370	1292	1336	1322		1178	1177
50% heavy water	246.667	692	671	687		671	677
50% heavy water	164.444	467	490	469		449	451
50% heavy water	109.63	380	390			384	383
50% heavy water	73.0864	344	345			362	359
50% heavy water	48.7243	325	325			335	335
50% heavy water	32.4829	310	314			321	323
50% heavy water	0	303	299			304	302

## Sheet: ED fig.5C
		Temperature (K)	solvent	Ieff	95 % confidence interval
		290	Water	0.0412418	0.00142609
		300	Water	0.038839	0.00174686
		310	Water	0.0353259	0.0022547
		290	50% heavy water	0.0308031	0.00107386
		300	50% heavy water	0.0308321	0.00106279
		310	50% heavy water	0.0290272	0.00132139

## Sheet: ED Fig.5f
		0% D20									10% D20									20% D20									30% D20									40% D20									50% D20
		FOV #1	FOV #2	FOV #3	FOV #4	FOV #5	FOV #6	FOV #7	FOV #8	FOV #9	FOV #1	FOV #2	FOV #3	FOV #4	FOV #5	FOV #6	FOV #7	FOV #8	FOV #9	FOV #1	FOV #2	FOV #3	FOV #4	FOV #5	FOV #6	FOV #7	FOV #8	FOV #9	FOV #1	FOV #2	FOV #3	FOV #4	FOV #5	FOV #6	FOV #7	FOV #8	FOV #9	FOV #1	FOV #2	FOV #3	FOV #4	FOV #5	FOV #6	FOV #7	FOV #8	FOV #9	FOV #1	FOV #2	FOV #3
	37oC	86.7967	80.5256	97.5497	95.1204	126.777	126.871	112.615	84.8758	88.8682	97.2183	104.092	113.501	107.82	111.652	104.211	92.5214	85.9607	83.0232	100.795	87.9398	113.798	111.806	117.985	102.455	97.051	86.9992	81.171	95.1971	107.781	116.912	103.738	116.458	97.4686	91.8126	78.3201	92.3124	80.2085	86.0903	106.951	96.7753	134.305	127.935	104.489	72.5153	90.7306	88.9415	86.1614	109.102
	50oC	1.97736	2.59882	4.6515	2.84363	2.93779	1.39357	0.583792	1.33707	1.33707	1.81912	2.19189	4.60743	4.99511	5.41261	4.23466	1.83403	1.32706	2.40064	5.88356	6.75041	10.5867	14.2201	13.0766	9.77519	6.32621	6.75041	6.068	18.0354	17.9446	23.5551	25.4404	27.1667	23.9867	11.6072	11.9025	13.6288	50.372	54.3407	46.5458	53.954	53.2213	58.228	52.2851	47.0546	50.9012	49.2998	50.2883	51.3591
[truncated: 6 more columns]

## Sheet: ED Fig.5h
Normalised LOG2 fold change of nuclear granulosity
	H2O	D2O
	HyperOsmotic	HyperOsmotic
	2.39901	1.75111
	2.39901	1.70026
	2.22932	1.64623
	3.17911	1.62765
	3.13614	1.21697
	3.07508	1.63924
	3.20822	1.65663
	2.62055	1.49829
	2.74345	1.93899
	2.63972	2.06172
	2.45624	1.73926
	2.96105	0.548696
	2.96882	1.58415
	3.79016	1.92277
	2.39156	1.36511
mean	2.81316	1.59314
SEM	0.1096	0.09282
