# Supplementary material for: Macromolecular condensation buffers intracellular water potential
Source: Nature. 2023 Oct 18;623(7988):842–52. doi: 10.1038/s41586-023-06626-z (PMC10665201; doi:10.1038/s41586-023-06626-z)
Supplement: Supplementary file 17 — Source Data Extended Data Fig. 7 [file 41586_2023_6626_MOESM17_ESM.xlsx]

## Sheet: ED fig.7c
BSA-Alexa647 Granulosity Index
sample	150	300	150	PEG [mg/mL]
#1	0.04736	0.9924	0.0557
#2	0.04785	0.4956	0.05472
#3	0.04862	0.5789	0.0549
#4	0.04787	0.7324	0.05447
#5	0.0493	0.4601	0.05387
#6	0.0483	0.9142	0.05418
#7	0.04974	0.6431	0.0542
#8	0.04837	0.6315	0.05587
#9	0.04781	0.4871	0.05525
#10	0.04996	0.6274	0.05656
BSA-Alexa647 condensation ratio (%)
sample	150	300	150	PEG [mg/mL]
#1	0.0958	21.4633	0.0965
#2	0.0956	6.3164	0.0984
#3	0.0903	8.768	0.0983
#4	0.0951	14.1216	0.1006
#5	0.0898	5.3891	0.1018
#6	0.097	20.1859	0.1092
#7	0.0912	11.4609	0.0987
#8	0.0927	9.3278	0.0955
#9	0.0937	6.0015	0.1068
#10	0.0874	9.2147	0.1024

## Sheet: ED fig.7e
Time (s)	Nuclear granusolity index
-14	0.1681
-13.86	0.1681
-13.72	0.1675
-13.58	0.1678
-13.44	0.1673
-13.3	0.1672
-13.16	0.1676
-13.02	0.1677
-12.88	0.1675
-12.74	0.1671
-12.6	0.166
-12.46	0.1667
-12.32	0.1663
-12.18	0.1667
-12.04	0.1669
-11.9	0.1657
-11.76	0.1675
-11.62	0.1658
-11.48	0.1657
-11.34	0.1663
-11.2	0.1658
-11.06	0.1663
-10.92	0.1656
-10.78	0.166
-10.64	0.1663
-10.5	0.1661
-10.36	0.1661
-10.22	0.1655
-10.08	0.1656
-9.94	0.1662
-9.8	0.1656
-9.66	0.1655
-9.52	0.166
-9.38	0.1654
-9.24	0.1647
-9.1	0.1638
-8.96	0.1649
-8.82	0.1643
-8.68	0.1646
-8.54	0.1645
-8.4	0.1648
-8.26	0.1651
-8.12	0.1644
-7.98	0.1638
-7.84	0.164
-7.7	0.165
-7.56	0.1646
-7.42	0.1635
-7.28	0.1643
-7.14	0.1647
-7	0.1635
-6.86	0.1624
-6.72	0.1627
-6.58	0.1637
-6.44	0.163
-6.3	0.1629
-6.16	0.1621
-6.02	0.1624
-5.88	0.163
-5.74	0.1625
-5.6	0.1634
-5.46	0.1623
-5.32	0.1619
-5.18	0.1616
-5.04	0.1616
-4.9	0.1622
-4.76	0.1625
-4.62	0.1624
-4.48	0.1626
-4.34	0.1623
-4.2	0.1626
-4.06	0.1615
-3.92	0.1618
-3.78	0.1618
-3.64	0.1621
-3.5	0.1621
-3.36	0.1614
-3.22	0.1616
-3.08	0.1618
-2.94	0.1625
-2.8	0.1621
-2.66	0.1618
-2.52	0.1619
-2.38	0.1618
-2.24	0.1611
-2.1	0.1622
-1.96	0.1622
-1.82	0.1616
-1.68	0.1611
-1.54	0.162
-1.4	0.1624
-1.26	0.1618
-1.12	0.1621
-0.98	0.1622
-0.84	0.1629
-0.7	0.1617
-0.56	0.1611
-0.42	0.1613
-0.28	0.1613
-0.14	0.1573
1.73195e-14	0.1573
0.14	0.1573
0.28	0.1566
0.42	0.1557
0.56	0.1624
0.7	0.1669
0.84	0.1692
0.98	0.1677
1.12	0.1734
1.26	0.1665
1.4	0.1598
1.54	0.1593
1.68	0.1621
1.82	0.1612
1.96	0.1672
2.1	0.1699
2.24	0.1647
2.38	0.163
2.52	0.1605
2.66	0.1618
2.8	0.1616
2.94	0.1618
3.08	0.1614
3.22	0.1615
3.36	0.1622
3.5	0.1628
3.64	0.1629
3.78	0.1624
3.92	0.1632
4.06	0.1634
4.2	0.1639
4.34	0.1647
4.48	0.1655
4.62	0.1657
4.76	0.1666
4.9	0.1682
5.04	0.1684
5.18	0.1686
5.32	0.1698
5.46	0.1706
5.6	0.1719
5.74	0.1724
5.88	0.1737
6.02	0.1749
6.16	0.1756
6.3	0.177
6.44	0.1784
6.58	0.1794
6.72	0.1804
6.86	0.1819
7	0.1832
7.14	0.1835
7.28	0.1859
7.42	0.1869
7.56	0.1882
7.7	0.1892
7.84	0.1898
7.98	0.1916
8.12	0.1921
8.26	0.1934
8.4	0.195
8.54	0.1958
8.68	0.1967
8.82	0.1977
8.96	0.1983
9.1	0.2
9.24	0.2012
9.38	0.2032
9.52	0.2043
9.66	0.2048
9.8	0.2062
9.94	0.2093
10.08	0.2092
10.22	0.2101
10.36	0.2108
10.5	0.2131
10.64	0.2147
10.78	0.2155
10.92	0.2164
11.06	0.217
11.2	0.2189
11.34	0.22
11.48	0.2216
11.62	0.2221
11.76	0.2219
11.9	0.2246
12.04	0.2249
12.18	0.2261
12.32	0.2264
12.46	0.2277
12.6	0.2299
12.74	0.2296
12.88	0.2298
13.02	0.2314
13.16	0.232
13.3	0.2332
13.44	0.2342
13.58	0.2356
13.72	0.2366
13.86	0.2375
14	0.2376
14.14	0.2382
14.28	0.2395
14.42	0.2406
14.56	0.2417
14.7	0.2415
14.84	0.242
14.98	0.2425
15.12	0.2436
15.26	0.2451
15.4	0.2448
15.54	0.2465
15.68	0.2462
15.82	0.2472
15.96	0.2469
16.1	0.2481
16.24	0.2502
16.38	0.2503
16.52	0.2504
16.66	0.2512
16.8	0.2522
16.94	0.2521
17.08	0.2531
17.22	0.2545
17.36	0.2529
17.5	0.2549
17.64	0.2551
17.78	0.2549
17.92	0.2564
18.06	0.2561
18.2	0.2567
18.34	0.2573
18.48	0.2565
18.62	0.2577
18.76	0.258
18.9	0.2594
19.04	0.2592
19.18	0.2597
19.32	0.2598
19.46	0.2605
19.6	0.2599
19.74	0.2606
19.88	0.2617
20.02	0.2625
20.16	0.2619
20.3	0.2617
20.44	0.2615
20.58	0.2629
20.72	0.264
20.86	0.2635
21	0.2646
21.14	0.264
21.28	0.2646
21.42	0.265
21.56	0.2645
21.7	0.2643
21.84	0.2657
21.98	0.2664
22.12	0.2663
22.26	0.2668
22.4	0.2671
22.54	0.2669
22.68	0.2669
22.82	0.2674
22.96	0.2676
23.1	0.2669
23.24	0.2673
23.38	0.2674
23.52	0.2678
23.66	0.2686
23.8	0.268
23.94	0.2678
24.08	0.2678
24.22	0.2682
24.36	0.2688
24.5	0.2694
24.64	0.2695
24.78	0.269
24.92	0.27
25.06	0.2687
25.2	0.2701
25.34	0.2711
25.48	0.27
25.62	0.2701
25.76	0.2692
25.9	0.271
26.04	0.2694
26.18	0.2707
26.32	0.2701
26.46	0.2708
26.6	0.2716
26.74	0.2704
26.88	0.2716
27.02	0.2711
27.16	0.2711
27.3	0.2713
27.44	0.2713
27.58	0.2719
27.72	0.2716
27.86	0.2714
28	0.2729
28.14	0.2719
28.28	0.2726
28.42	0.272
28.56	0.2726
28.7	0.2713
28.84	0.273
28.98	0.2731
29.12	0.2734
29.26	0.2733
29.4	0.2729
29.54	0.2738
29.68	0.273
29.82	0.2738
29.96	0.2741
30.1	0.2743
30.24	0.2731
30.38	0.2745
30.52	0.2741
30.66	0.2734
30.8	0.2736
30.94	0.2739
31.08	0.2748
31.22	0.275
31.36	0.2741
31.5	0.2734
31.64	0.2746
31.78	0.2757
31.92	0.2754
32.06	0.2755
32.2	0.276
32.34	0.2752
32.48	0.2756
32.62	0.2756
32.76	0.2753
32.9	0.2754
33.04	0.2751
33.18	0.2746
33.32	0.2754
33.46	0.2754
33.6	0.2752
33.74	0.276
33.88	0.2759
34.02	0.2755
34.16	0.2753
34.3	0.2758
34.44	0.2756
34.58	0.2758
34.72	0.2764
34.86	0.2753
35	0.2758
35.14	0.2764
35.28	0.2772
35.42	0.2765
35.56	0.2769
35.7	0.2766
35.84	0.2771
35.98	0.2766
36.12	0.2766
36.26	0.2768
36.4	0.2755
36.54	0.2764
36.68	0.2758
36.82	0.2764
36.96	0.2772
37.1	0.2777
37.24	0.2772
37.38	0.2772
37.52	0.2765
37.66	0.2769
37.8	0.2768
37.94	0.2766
38.08	0.2767
38.22	0.2769
38.36	0.2765
38.5	0.2774
38.64	0.2782
38.78	0.2778
38.92	0.2774
39.06	0.2775
39.2	0.2789
39.34	0.2786
39.48	0.2781
39.62	0.2776
39.76	0.2776
39.9	0.2769
40.04	0.2767
40.18	0.2775
40.32	0.2778
40.46	0.2776
40.6	0.2777
40.74	0.2777
40.88	0.2786
41.02	0.2785
41.16	0.2781
41.3	0.2773
41.44	0.2771
41.58	0.2782
41.72	0.2779
41.86	0.2784
42	0.2777
42.14	0.2783
42.28	0.2791
42.42	0.2786
42.56	0.2779
42.7	0.2778
42.84	0.2783
42.98	0.2777
43.12	0.2793
43.26	0.2783
43.4	0.2785
43.54	0.2784
43.68	0.2788
43.82	0.2786
43.96	0.2787
44.1	0.2788
44.24	0.2792
44.38	0.2797
44.52	0.2787
44.66	0.2795
44.8	0.2794
44.94	0.2792
45.08	0.2788
45.22	0.2799
45.36	0.2808
45.5	0.2802
45.64	0.2784
45.78	0.2797
45.92	0.2801
46.06	0.2799
46.2	0.2802
46.34	0.2797
46.48	0.2794
46.62	0.2807
46.76	0.2798
46.9	0.28
47.04	0.2805
47.18	0.2797
47.32	0.2806
47.46	0.2804
47.6	0.28
47.74	0.2804
47.88	0.2804
48.02	0.2805
48.16	0.2803
48.3	0.2804
48.44	0.2809
48.58	0.28
48.72	0.2806
48.86	0.2802
49	0.2798
49.14	0.2798
49.28	0.2807
49.42	0.2808
49.56	0.2807
49.7	0.2802
49.84	0.2806
49.98	0.2811
50.12	0.2811
50.26	0.2815
50.4	0.281
50.54	0.2809
50.68	0.2805
50.82	0.2798
50.96	0.2797
51.1	0.2804
51.24	0.2807
51.38	0.2806
51.52	0.2802
51.66	0.2802
51.8	0.2801
51.94	0.2809
52.08	0.2811
52.22	0.2799
52.36	0.2802
52.5	0.2796
52.64	0.2805
52.78	0.281
52.92	0.282
53.06	0.281
53.2	0.2803
53.34	0.2805
53.48	0.2804
53.62	0.2803
53.76	0.2802
53.9	0.2813
54.04	0.2815
54.18	0.2811
54.32	0.2814
54.46	0.2816
54.6	0.281
54.74	0.2806
54.88	0.2806
55.02	0.2803
55.16	0.2813
55.3	0.281
55.44	0.2816
55.58	0.2814
55.72	0.2817
55.86	0.282
56	0.2816
56.14	0.2813
56.28	0.2815
56.42	0.2815
56.56	0.2812
56.7	0.2813
56.84	0.2808
56.98	0.28
57.12	0.2803
57.26	0.2812
57.4	0.2807
57.54	0.2815
57.68	0.2807
57.82	0.281
57.96	0.2813
58.1	0.2805
58.24	0.2814
58.38	0.2813
58.52	0.2807
58.66	0.2813
58.8	0.2819
58.94	0.2823
59.08	0.2825
59.22	0.2818
59.36	0.2826
59.5	0.2825
59.64	0.2825
59.78	0.2828
59.92	0.2821
60.06	0.2817
60.2	0.2817
60.34	0.2831
60.48	0.2821
60.62	0.2822
60.76	0.2817
60.9	0.2816
61.04	0.2808
61.18	0.2817
61.32	0.2811
61.46	0.2823
61.6	0.2821
61.74	0.2813
61.88	0.2814
62.02	0.2819
62.16	0.2814
62.3	0.2826
62.44	0.2821
62.58	0.2823
62.72	0.2832
62.86	0.2826
63	0.282
63.14	0.2824
63.28	0.2818
63.42	0.2833
63.56	0.2819
63.7	0.2826
63.84	0.2823
63.98	0.282
64.12	0.2809
64.26	0.2814
64.4	0.2824
64.54	0.2825
64.68	0.282
64.82	0.2825
64.96	0.2817
65.1	0.2816
65.24	0.2816
65.38	0.2816
65.52	0.2812
65.66	0.282
65.8	0.282
65.94	0.2822
66.08	0.2822
66.22	0.2825
66.36	0.2824
66.5	0.2819
66.64	0.2822
66.78	0.2829
66.92	0.2827
67.06	0.2832
67.2	0.2833
67.34	0.2832
67.48	0.2833
67.62	0.2826
67.76	0.2828
67.9	0.2823
68.04	0.2829
68.18	0.2825
68.32	0.2835
68.46	0.2836
68.6	0.2823
68.74	0.2824
68.88	0.2827
69.02	0.2836
69.16	0.2826
69.3	0.2832
69.44	0.2833
69.58	0.2826
69.72	0.2831
69.86	0.2822
70	0.2823
70.14	0.2819
70.28	0.2823
70.42	0.2824
70.56	0.2835
70.7	0.2829
70.84	0.2822
70.98	0.282
71.12	0.2825
71.26	0.2826
71.4	0.2829
71.54	0.2827
71.68	0.2811
71.82	0.2821
71.96	0.2822
72.1	0.2822
72.24	0.2823
72.38	0.2824
72.52	0.2819
72.66	0.2821
72.8	0.2822
72.94	0.2816
73.08	0.2821
73.22	0.2825
73.36	0.2828
73.5	0.2821
73.64	0.2818
73.78	0.2821
73.92	0.2817
74.06	0.2816
74.2	0.2821
74.34	0.2821
74.48	0.2833
74.62	0.2831
74.76	0.2828
74.9	0.2819
75.04	0.2823
75.18	0.2823
75.32	0.2819
75.46	0.2825
75.6	0.2829
75.74	0.2815
75.88	0.2805
76.02	0.2807
76.16	0.2816
76.3	0.2818
76.44	0.2825
76.58	0.2831
76.72	0.2828
76.86	0.2834
77	0.2828
77.14	0.2817
77.28	0.2822
77.42	0.2822
77.56	0.2824
77.7	0.2817
77.84	0.2819
77.98	0.2823
78.12	0.2819
78.26	0.2822
78.4	0.2824
78.54	0.2825
78.68	0.2823
78.82	0.2824
78.96	0.2824
79.1	0.2816
79.24	0.2825
79.38	0.2822
79.52	0.2822
