# Supplementary material for: Macromolecular condensation buffers intracellular water potential
Source: Nature. 2023 Oct 18;623(7988):842–52. doi: 10.1038/s41586-023-06626-z (PMC10665201; doi:10.1038/s41586-023-06626-z)
Supplement: Supplementary file 18 — Source Data Extended Data Fig. 9 [file 41586_2023_6626_MOESM18_ESM.xlsx]

## Sheet: ED Fig.9a
Osmolarity (mOsm/L)	GFP							FusLC-GFP
	cell #1	cell #2	cell #3	cell #4	cell #5	cell #6	cell #7	cell #1	cell #2	cell #3	cell #4	cell #5	cell #6	cell #7	cell #8	cell #9	cell #10	cell #11	cell #12
325	1	1	1	1	1	1	1	1	1	1	1	1	1	1	1	1	1	1	1
350	1.01198	0.973422	1.03498	1.00534	1.04099	1.0168	1.01756	1.01246	1.06036	1.06026	0.965686	1.16648	0.969376	1.03861	1.02613	1.59836	1.75385	1.51528	1.01109

## Sheet: ED Fig.9b
Osmolarity (mOsm /L)	GFP									FusLC-GFP
	cell#1	cell#2	cell#3	cell#4	cell#5	cell#6	cell#7	cell#8	cell#9	cell#1	cell#2	cell#3	cell#4	cell#5	cell#6	cell#7	cell#8
350	1	1	1	1	1	1	1	1	1	1	1	1	1	1	1	1	1
162.5	1.03281	0.993943	1.03484	0.991937	0.929532	1.15821	1.08844	1.05339	0.959893	0.872946	0.9281	0.885029	0.791548	0.879888	0.903139	0.750372	0.743082

## Sheet: ED Fig.9d
173 mOsm/L			200 mOsm/L			237 mOsm/L			357 mOsm/L (isosmotic)			362 mOsm/L			367 mOsm/L			379 mOsm/L
	-0.131552			-0.0707678			0.0891259			-0.0728294			0.0953589			0.0850119			-0.146829
	0.297197			-0.152003			-0.00817007			0.00575544			0.10861			0.201768			0.313231
	-0.163816			-0.0151978			-0.0769214			0.0390293			-0.0303417			0.0984578			0.445763
	-0.187452			-0.10111			0.028297			-0.0358037			0.137322			0.0379679			0.247381
	-0.144417			-0.122868			0.17391			0.000653542			0.0813676			0.179018			0.463799
	-0.129665			0.0237753			-0.0157523			0.0876597			0.0270007			0.477361			0.509459
	-0.119004			-0.0122845			-0.0504125			-0.0241188			0.0497964			0.331676			0.47609
	-0.161528			-0.192982			-0.0768529			-0.0187141			0.00850378			0.36236			0.204288
	-0.111589			-0.0735231			-0.0330063			0.0990721			0.0530664			0.122683			0.886263
	-0.147192			-0.141641			0.0264054			0.0299532			-0.111871						0.695145
	-0.038161			-0.253853			-0.101299			-0.0777636			0.109136						0.678989
	-0.0602798						0.0427683			-0.083465			0.011921						0.774688
	-0.288826						-0.0277183			-0.0268088									0.306894
	-0.212872									-0.0567978									0.150084
																			0.276989
																			0.728362
Mean	SEM	N	Mean	SEM	N	Mean	SEM	N	Mean	SEM	N	Mean	SEM	N	Mean	SEM	N	Mean	SEM	N
-0.11423	0.035611	14	-0.10113	0.02505	11	-0.00228	0.020916	13	-0.00958	0.015397	14	0.044989	0.020163	12	0.2107	0.049414	9	0.438162	0.067843	16

## Sheet: ED Fig.9f
Time (min)	cell1	cell2	cell3	cell4	cell5	cell6	cell7	cell8		Time (min)	mean	sem
0	1	1	1	1	1	1	1	1		0	1	0
1	0.966912	1.10187	0.733985	0.952779	1.00448	1.01359	1.1165	1.08749		1	0.9972	0.043473
2	0.941176	1.04974	0.681868	0.930066	0.950224	0.97571	0.99301	1.08847		2	0.951282	0.0430921
3	0.947479	1.01052	0.634093	0.898984	0.918386	0.923425	0.935534	1.06109		3	0.91619	0.0445575
4	0.926471	1.00239	0.614911	0.884638	0.900448	0.907781	0.902524	1.08504		4	0.903026	0.0476091
5	0.922794	0.96461	0.589577	0.830843	0.874888	0.884726	0.87301	1.06745		5	0.875987	0.0483399
6	0.899685	0.930177	0.583424	0.825463	0.868161	0.903664	0.848155	1.04741		6	0.863267	0.0465482
7	0.891282	0.905787	0.577633	0.80514	0.847085	0.85879	0.823689	1.05963		7	0.846129	0.0473616
8	0.882878	0.908656	0.556279	0.80275	0.839013	0.84191	0.811262	1.07674		8	0.839936	0.0509396
9	0.892332	0.876136	0.541802	0.79199	0.829148	0.817209	0.803107	1.07771		9	0.82868	0.0522274
10	0.845063	0.859876	0.536012	0.779438	0.81704	0.823796	0.776311	1.0567		10	0.811779	0.0503433
11	0.840336	0.858919	0.529859	0.773461	0.798655	0.795801	0.763107	1.06012		11	0.802532	0.0513686
12	0.855042	0.832138	0.521535	0.755529	0.786099	0.769041	0.747961	1.07087		12	0.792277	0.0535084
13	0.833508	0.811095	0.498009	0.738195	0.779372	0.854261	0.721942	1.0347		13	0.783886	0.0532404

## Sheet: ED  Fig.9h
	Isoosmotic			Hyperosmotic
	control	Energy depletion		control	Energy depletion
	1	1		1.26225	1.39958
	1	1		1.23411	1.2699
	1	1		1.4332	1.32127
	1	1		1.30664	1.3135
	1	1		1.23702	1.29469
	1	1		0.925568	1.01621
	1	1		1.2377	1.11605
	1	1		1.1115	1.72189
	1	1		1.51899	1.321
	1	1		1.6397	1.29094
	1			1.10244
mean	1	1		1.27356	1.3065
SEM	0	0		0.0604394	0.0581142
number of cells	11	10		11	10

## Sheet: ED Fig.9j
	CalyculinA			Staurosporine						Staurosporine													CalyculinA
Time (min)	mean	SEM	N	mean	SEM	N			Time (min)	Cell1	Cell2	Cell3	Cell4	Cell5	Cell6	Cell7	Cell8	Cell9	Cell10	Cell11	Cell12		Cell1	Cell2	Cell3	Cell4	Cell5	Cell6	Cell7	Cell8	Cell9
0	1	0	9	1	0	11			0	1	1	1	1	1	1	1	1	1	1	1	1		1	1	1	1	1	1	1	1	1
1	1.012	0.005	9	0.999	0.005	11			1	0.990152	0.993082	0.98875	1.00021	1.01001	0.999553	1.00164	0.997068	1.00951	1.02548	0.953701	1.01979		1.01139	1.02405	1.00155	1	1.01737	0.990948	1.04348	1.01525	1
2	1.009	0.004	9	0.996	0.006	11			2	0.947383	1.00849	1.01855	0.988054	1.00093		0.9916	0.988977	1.01837	1.00547	0.984252	1.00816		1.01139	1.02088	0.999034	1.01559	1.02425	0.997486	1.02288	0.987736	1.00142
3	1.007	0.005	9	1.002	0.006	11			3	0.989871	1.00031	1.01292	1.00031	1.00107		0.964755	0.981825	1.04592	1.01242	1.00221	1.01528		1.02003	1.02299	0.982805	0.984178	1.00787	1.00428	1.00972	1.00232	1.02837
4	0.999	0.008	9	0.992	0.005	11			4	1.00169	1.00189	0.975068	1.00082	0.991194		0.981191	0.975375	1.01214	1.00274	0.961575	1.00451		1.02906	0.99815	0.976236	0.955973	1.00459	1.02313	1.00629	0.98641	1.00804
5	0.996	0.008	9	1.003	0.005	11			5	0.989589	1.00535	1.00882	0.998558	0.991061		0.990504	0.985694	1.04887	1.00189	0.992756	1.0191		1.02435	1.00687	0.983192	0.945655	0.987545	1.00251	0.995423	0.993702	1.02553
6	0.991	0.01	9	0.996	0.006	11			6	1.01744	1.00786	0.99772	0.980124	0.980387		0.987947	0.988977	1.04625	0.998315	0.975433	0.977257		1.01158	0.980444	0.974691	0.981656	0.949197	1.00201	0.973398	0.99768	1.0513
7	0.977	0.01	9	1.008	0.01	11			7	1.03798	0.987107	0.996199	0.980536	1.00173		0.997991	0.993082	1.09282	1.01706	1.00535	0.974132		0.942666	0.993922	0.940108	0.968585	0.945919	0.988685	0.978261	1.00928	1.02931
8	0.978	0.015	9	1.025	0.012	11			8	1.06415	1.05189	0.991639	0.984449	1.01374		1.01169	0.974554	1.08855	1.01706	1.08819	0.986806		0.97958	0.976744	0.915765	0.921119	0.936742	1.03068	0.999428	1.00199	1.04397
9	0.967	0.018	9	1.019	0.013	11			9	1.08216	1.02704	0.982974	0.991143	1.00334		0.995982	0.97432	1.09544	0.995999	1.08378	0.977604		0.956607	0.94926	0.892968	0.932814	0.90921	1.01509	0.995423	1.00199	1.05296
10	0.971	0.02	9	1.026	0.018	12			10	1.06697	1.03648	0.967163	0.978888	0.993863	1.01222	1.01315	0.942542	1.15972	1.01495	1.13354	0.995139		0.964854	0.972252	0.921754	0.955056	0.854802	1.0264	0.956808	1.03182	1.05296
11	0.964	0.019	9	1.03	0.02	12			11	1.11114	1.00598	0.984494	0.981256	0.997999	1.01788	1.01205	0.952392	1.16956	1.02169	1.14394	0.963368		0.937954	0.948732	0.896832	0.938317	0.889872	1.03571	0.969966	1.0053	1.05532
12	0.962	0.019	9	1.04	0.023	12			12	1.12212	1.04906	0.953025	0.995572	0.999466	0.996423	1.01844	0.966581	1.21253	1.01663	1.1726	0.971875		0.924013	0.926004	0.905332	0.902775	0.930515	1.02942	0.976545	1.00696	1.05721
13	0.965	0.017	9	1.042	0.026	12			13	1.09398	1.02421	0.942384	1.0033	0.999733	1.00939	1.03378	0.954972	1.24992	1.02569	1.20284	0.968229		0.938739	0.946882	0.897411	0.935107	0.901999	1.03344	1.0143	0.997017	1.01891
14	0.967	0.016	9	1.054	0.028	12			14	1.13196	1.04623	0.935543	0.973944	1.01708	1.0234	1.05953	0.980652	1.26304	1.01221	1.21543	0.985417		0.931671	0.943446	0.905139	0.936482	0.922321	1.02338	0.989703	1.02652	1.02151
15	0.97	0.016	9	1.053	0.031	12			15	1.12352	1.02484	0.917148	0.991555	1.006	1.02593	1.06063	0.950516	1.29092	1.03264	1.24252	0.967882		0.927548	0.946353	0.893354	0.950241	0.945264	1.03269	1.00486	1.02154	1.01135
16	0.976	0.017	9	1.063	0.035	12			16	1.1193	1.00063	0.934175	0.993718	1.00947	1.031	1.07432	0.968809	1.35618	1.03769	1.26362	0.970313		0.920479	0.938953	0.905139	0.980968	0.949197	1.05482	0.983982	1.02884	1.02269
17	0.982	0.022	9	1.08	0.036	12			17	1.15194	1.07579	0.929006	1.00649	1.00987	1.03487	1.09459	0.964353	1.36602	1.05012	1.29165	0.985243		0.902415	0.924154	0.911128	0.951387	0.956735	1.05934	1.02346	1.05502	1.05721
18	0.973	0.02	9	1.082	0.04	12			18	1.17023	1.04843	0.931134	0.99897	1.01201	1.05186	1.11121	0.971154	1.38472	1.01221	1.32472	0.967882		0.903593	0.939746	0.921368	0.961477	0.903638	1.02414	1.00086	1.04839	1.05414
19	0.973	0.02	9	1.086	0.041	12			19	1.14463	1.04308	0.946184	0.992276	1.06724	1.02235	1.12199	0.973265	1.39816	1.02485	1.34488	0.953472		0.886118	0.946882	0.925618	0.989911	0.905932	0.972592	1.02803	1.06032	1.0383
20	0.977	0.019	9	1.091	0.042	12			20	1.16657	1.07641	0.929158	0.997837	1.03202	1.03398	1.11961	0.972444	1.43129	1.04169	1.32504	0.961111		0.943255	0.931554	0.942427	0.97363	0.93707	0.928841	1.01516	1.08253	1.04161
21	0.959	0.021	9	1.091	0.047	12			21	1.14378	1.07516	0.918668	0.985994	1.01494	1.02623	1.14591	0.96318	1.47852	1.02211	1.36157	0.956771		0.92794	0.895877	0.897798	0.964687	0.936414	0.907468	0.983696	1.07391	1.03901
22	0.969	0.026	8	1.1	0.047	12			22	1.14997	1.06824	0.913043	0.987127	1.02321	1.05499	1.12838	0.974906	1.49164	1.04401	1.36976	0.993056			0.895085	0.889297	0.99014	0.952475	0.885341	1.02946	1.07458	1.03428
23	0.965	0.029	8	1.105	0.051	12			23	1.18036	1.04528	0.925053	0.995778	1.00814	1.03487	1.14792	0.976665	1.53231	1.0478	1.4022	0.969444			0.934989	0.904173	0.98693	0.876106	0.860699	1.01859	1.08021	1.05768
24	0.955	0.028	8	1.107	0.051	12			24	1.20146	1.05031	0.921861	1.00309	1.03723	1.03309	1.13294	0.95849	1.53198	1.03706	1.40031	0.978125			0.937632	0.883887	0.993809	0.879712	0.844858	1.01945	1.05138	1.03121
25	0.946	0.025	8	1.12	0.056	12			25	1.18205	1.03711	0.91806	1.01154	1.01868	1.06095	1.15194	0.96705	1.59101	1.08191	1.43937	0.977083			0.919926	0.882728	0.946801	0.895444	0.856424	0.996854	1.05535	1.01679
26	0.944	0.021	8	1.13	0.057	12			26	1.22819	1.01164	0.897689	1.02667	1.01668	1.06423	1.20051	0.957317	1.56871	1.12108	1.46992	0.999653			0.940539	0.875193	0.955056	0.929204	0.872266	0.931064	1.05469	0.997872
27	0.934	0.019	8	1.131	0.057	12			27	1.21694	1.03333	0.894041	1.0241	1.03189	1.08197	1.17148	0.985694	1.58281	1.08697	1.47591	0.990451			0.92574	0.891229	0.942674	0.858079	0.915766	0.947082	1.04176	0.952009
28	0.939	0.025	7	1.144	0.063	12			28	1.21806	1.04528	0.903314	1.01246	1.02415	1.0915	1.17604	0.970802	1.65891	1.1055	1.51717	1.00365			0.897727	0.87558	0.926852	0.89315		0.940217	1.06762	0.975177
29	0.935	0.022	7	1.151	0.063	12			29	1.24198	1.07893	0.898753	1.02636	1.03829	1.0854	1.18408	0.96189	1.65169	1.12592	1.53449	0.980035			0.909884	0.876739	0.902775	0.888233		0.969966	1.04673	0.950591
30				1.166	0.063	12			30	1.26759	1.10723	0.904682	1.02698	1.04149	1.07124	1.23996	0.990854	1.62972	1.14319	1.5726	0.996701
31				1.165	0.065	12			31	1.27997	1.07704	0.895257	1.02142	1.01815	1.09732	1.23283	1.00575	1.6671	1.11476	1.56063	1.00417
32				1.171	0.064	12			32	1.27462	1.10503	0.904226	1.0208	1.02455	1.06572	1.2542	0.996599	1.65562	1.14487	1.57291	1.02795
33				1.165	0.066	12			33	1.27856	1.07641	0.904378	1.00309	1.03296	1.06393	1.22042	0.976079	1.6612	1.16235	1.58677	1.01198
34				1.168	0.065	12			34	1.25408	1.09214	0.883855	0.997837	1.02682	1.09225	1.24927	0.988626	1.66415	1.17077	1.56472	1.03108
35				1.168	0.067	11			35	1.26196	1.11824	0.892673	0.988157	1.01774	1.07839	1.27776	0.99613	1.63234	1.1514	1.57102	1.03524
36				1.191	0.069	11			36	1.28644	1.10377	0.905138	1.01154	1.02748	1.08435	1.26315		1.64775	1.14761	1.6	1.01875
37				1.2	0.074	11			37	1.30979	1.11132	0.882031	0.983007	1.02201	1.07377	1.3046		1.69105	1.1893	1.60095	1.02708
38				1.19	0.069	11			38	1.24958	1.09182	0.892369	0.995572	1.03696	1.0769	1.28981		1.62512	1.19604	1.60661	1.0316
39				1.191	0.067	11			39	1.27181	1.10377	0.886136	1.0242	1.01921	1.10581	1.29145		1.6084	1.17962	1.58803	1.02708
40				1.201	0.069	11			40	1.25267	1.10377	0.880967	1.0102	1.0567	1.08286	1.30204		1.63004	1.20531	1.61795	1.06736
41				1.198	0.066	11			41	1.25464	1.0956	0.897081	1.02966	1.07552	1.07407	1.29182		1.6448	1.20131	1.56756	1.04323
42				1.217	0.072	10			42	1.26055	1.10126	0.885984		1.06965	1.10417	1.30771		1.64907	1.18425	1.5685	1.03507
43				1.219	0.071	10			43	1.27096	1.15723	0.862572		1.06364	1.0851	1.2878		1.64579	1.2371	1.55024	1.03108
44				1.221	0.07	10			44	1.27209	1.12327	0.884463		1.04056	1.08122	1.32232		1.61036	1.22847	1.57575	1.07205
45				1.229	0.069	10			45	1.28334	1.18962	0.896017		1.05484	1.08495	1.31702		1.63857	1.2291	1.55055	1.04201
46				1.234	0.068	10			46	1.35031	1.16824	0.894345		1.0527	1.09672	1.31629		1.612	1.23373	1.54929	1.06701
47				1.239	0.067	10			47	1.33089	1.18711	0.901338		1.10887	1.09061	1.3046		1.61922	1.239	1.55087	1.05608
48				1.238	0.072	10			48	1.31176	1.15912	0.87747		1.05297	1.10507	1.33656		1.69433	1.26448	1.51653	1.05781
49				1.235	0.073	10			49	1.29882	1.13333	0.878991		1.09673	1.08271	1.3424		1.65694	1.25205	1.57764	1.03142
50				1.25	0.073	10			50	1.33005	1.20629	0.888416		1.0575	1.09777	1.32122		1.68449	1.28827	1.57102	1.05278
51				1.25	0.071	10			51	1.36297	1.19465	0.911827		1.07979	1.07526	1.32378		1.65661	1.30069	1.56347	1.03264
52				1.242	0.071	10			52	1.35115	1.17453	0.882031		1.07818	1.09315	1.31665		1.63595	1.28659	1.56504	1.03472
53				1.239	0.068	10			53	1.33906	1.18836	0.893433		1.07498	1.09642	1.31172		1.62644	1.26448	1.54677	1.04931
54				1.242	0.068	10			54	1.3202	1.17296	0.88872		1.09126	1.08763	1.32031		1.65399	1.27753	1.52819	1.08333
55				1.248	0.072	10			55	1.31289	1.19591	0.907875		1.06965	1.08554	1.34313		1.68121	1.27564	1.56252	1.04306
56				1.249	0.069	10			56	1.3278	1.23585	0.884767		1.07712	1.11252	1.33692		1.64644	1.28385	1.5411	1.0467
57				1.244	0.069	10			57	1.34665	1.22013	0.910459		1.07765	1.09434	1.30533		1.65726	1.2609	1.53291	1.03472
58				1.241	0.069	10			58	1.33455	1.19308	0.890848		1.08939	1.11237	1.32926		1.65103	1.23773	1.5263	1.0408
59				1.239	0.069	10			59	1.31148	1.17736	0.8872		1.06911	1.11788	1.30807		1.63267	1.28638	1.55433	1.04427
60				1.238	0.068	10			60	1.32442	1.2173	0.900426		1.09286	1.0918	1.28305		1.66022	1.25542	1.52189	1.02986
61				1.239	0.07	10			61	1.33512	1.16321	0.908027		1.10167	1.08778	1.29894		1.65858	1.25921	1.55622	1.02517
62				1.265	0.073	9			62	1.34778	1.17547	0.924445			1.11282	1.31538		1.6389	1.25963	1.55811	1.04948
63				1.237	0.071	10			63	1.33877	1.18931	0.883399		1.08072	1.09076	1.32195		1.63857	1.24047	1.5578	1.02917
64				1.246	0.071	10			64	1.37197	1.21541	0.891912		1.08125	1.09851	1.32998		1.64677	1.27543	1.54047	1.00937
65				1.256	0.069	10			65	1.35003	1.25723	0.913348		1.11861	1.09523	1.33072		1.63955	1.2849	1.55465	1.0151
66				1.255	0.071	10			66	1.37001	1.21258	0.907419		1.12328	1.10015	1.32414		1.64218	1.263	1.58992	1.01875
67				1.262	0.071	10			67	1.36719	1.25126	0.900578		1.1449	1.10507	1.32761		1.65661	1.24868	1.59591	1.02639
68				1.265	0.07	10			68	1.38576	1.24811	0.897537		1.13823	1.12265	1.32451		1.6448	1.27121	1.58299	1.03438
