# Supplementary material for: Macromolecular condensation buffers intracellular water potential
Source: Nature. 2023 Oct 18;623(7988):842–52. doi: 10.1038/s41586-023-06626-z (PMC10665201; doi:10.1038/s41586-023-06626-z)
Supplement: Supplementary file 19 — Source Data Extended Data Fig. 10 [file 41586_2023_6626_MOESM19_ESM.xlsx]

## Sheet: ED Fig.10g
BSA-Alexa647 condensation ratio (%)
	150	300	150	PEG [mg/mL]
sample #1	0.0958	21.4633	0.0965
sample #2	0.0956	6.3164	0.0984
sample #3	0.0903	8.768	0.0983
sample #4	0.0951	14.1216	0.1006
sample #5	0.0898	5.3891	0.1018
sample #6	0.097	20.1859	0.1092
sample #7	0.0912	11.4609	0.0987
sample #8	0.0927	9.3278	0.0955
sample #9	0.0937	6.0015	0.1068
sample #10	0.0874	9.2147	0.1024

## Sheet: ED Fig. 10i
GFP condensation ratio (%)
		GFP alone	GFP+GBP
	sample #1	0.2025	0.0884
	sample #2	0.0968	0.0448
	sample #3	0.0728	0.0841
	sample #4	0.0805	0.0465
	sample #5	0.2297	0.0517
	sample #6	0.0769	0.0594
	sample #7	0.1256	0.06
	sample #8	0.0563	0.0828
	sample #9		0.0782
	sample #10		0.0601
	mean	0.117638	0.0656
	SEM	0.0227834	0.00517193
	count	8	10
