# Supplementary material for: Macromolecular condensation buffers intracellular water potential
Source: Nature. 2023 Oct 18;623(7988):842–52. doi: 10.1038/s41586-023-06626-z (PMC10665201; doi:10.1038/s41586-023-06626-z)
Supplement: Supplementary file 20 — Source Data Extended Data Fig. 11 [file 41586_2023_6626_MOESM20_ESM.xlsx]

## Sheet: ED Fig.11f
	individual_datapoints
	sample #1	sample #2	sample #3	Mean osmotic potential (mOsm/kg)	SEM	n
400 mg/mL BSA	518	521	528	522.333	2.96273	3
148 mg/mL mucin	878	900	887	888.333	6.38575	3
166 mg/mL sucrose	881	886		883.5	2.5	2
247 mg/mL PEG35K	909	930	936	925	8.18535	3
expected BSA+sucrose				1405.83	3.87657	2
actual BSA+sucrose	1066	1042	1076	1061.33	10.0885	3
expected mucin+sucrose				1771.83	6.85768	2
actual Mucin+sucrose	1712	1674	1668	1684.67	13.776	3
expected PEG+sucrose				1808.5	8.55862	2
actual PEG+sucrose	1783	1786	1802	1790.33	5.89727	3

## Sheet: ED Fig.11g
[solute] (mg/mL)	BSA solution density (g/L)	sucrose solution density (g/L)
0	0.998
40	1.024
80	1.042
152	1.068
266	1.081
368	1.104
449	1.124
543	1.207
600	1.275
0		0.998
50		1.018
100		1.038
150		1.059
200		1.081
250		1.104
300		1.127
350		1.151
400		1.176
450		1.203
500		1.23
550		1.258
600		1.286

## Sheet: ED Fig.11h
		PDB Accession number	G-actin form	F-actin form
		4a7n	17113.6	8995.63
		5onv	15805.6	6589.26
		7bt7	15434.6	6725.24
		8a2z	14815.9	6988.64
		mean	15792.4	7324.69
		sem	840.718	975.341

## Sheet: ED Fig.11j
Osmotic potential of E coli extract dilutions
dilution	mOsm/kg
	sample #1	sample #2	sample #3
1	578	576	580
0.95	579	579	576
0.9	578	574	580
0.85	565	563	561
0.804	565	554	542
0.715	523	518	507
0.476548	442	438	459
0.317695	404	410	407
0.211795	390	377	383
0.141195	363	361	364
0.094129	345	347	355
0	321	327	327

## Sheet: ED Fig.11k
Osmotic potential of HEK293 extract dilutions
dilution	mOsm/kg
	sample #1	sample #2	sample #3	sample #4	sample #5	sample #6	sample #7	sample #8	sample #9
1	658	777	711	657	882	793	911	734
0.9	948	743	821	755	989	947	575	513	620
0.8	273	408	444	486	394	386	369
0.7	220	233	201	264	278	263
0.6	205	201	214	194	208
0.5	152	165	191	182	173
0.4	118	134		141
0.3	88	103	81	86
0.2	65	47	53
0.1	23	18	28
0	0	0	0

## Sheet: ED Fig.11l
Osmotic potential of xenopus extract dilutions
	dilution	Interphase			dilution	Meiosis II
		exp1	exp2			exp1	exp2
	100	293	283		100	278	270
	95	274	272		95	253	250
	90	259	256		90	244	240
	85	239	237		85
	82.14				82.14	218
	80	240	230		80	211	210
	70	198	201		70	185	179
	60	170			60	160	151
	57.14				57.14		138
	50	140	136		50	134	128
Interpolated values from linear fit	Interphase		Meiosis II
dilution	value	95% CI	value	95% CI
100	286.096	3.2175	265.346	4.08265
